# Supplementary material for: Alternative polyadenylation factor CPSF6 regulates temperature compensation of the mammalian circadian clock
Source: PLoS Biol. 2023 Jun 28;21(6):e3002164. doi: 10.1371/journal.pbio.3002164 (PMC10335657; doi:10.1371/journal.pbio.3002164)
Supplement: S1 Table — Within our large-scale RNAi screen, a single gene is often targeted by multiple shRNA constructs. Columns H and I depict the number of constructs and corresponding nucleotide sequences, respectively. Gene symbols of the shRNA targets are given in column A. Target oscillatory properties of Bmal1-luciferase expression are estimated using the ChronoStar software; see Materials and methods. Using the RSA method, we statistically access whether an oscillatory property such as the amplitude, damping rate, or period significantly deviates from the norm in one or the other direction, i.e., 2 P values per parameter are given. Columns B-G depict decadic logarithms of the corresponding P values. (XLS) [file pbio.3002164.s014.xls]

## Sheet: Sheet1
genename	log10(p-value)_Amp_high	log10(p-value)_Amp_low	log10(p-value)_Damp_high	log10(p-value)_Damp_low	log10(p-value)_Per_high	log10(p-value)_Per_low	#shRNA_constructs	shRNA_sequences
CPSF6	-0.253824	-1.36011	-2.3059	-0.0123558	-7.95601	-0.015247	4	CAATCTCAAGCAGTGCTAT;GTAACTGCAATTTCTTTAA;GAAAGAGAATTGCATTATA;GCAATCTCAAGCAGTGCTA
PLRG1	-0.00759203	-5.19153	-0.00103229	-5.17604	-0.295432	-7.2026	3	CGGTCATAATGCTATTATT;GCATTATCATGGACATTTA;GCTGCAGAACCACAAATTA
PRPF8	-0.000596409	-5.40091	-0.000550502	-6.31047	-5.37822	-0.000344023	2	CCCTGTATGTGTTACGTGA;GCAGCTGTGATGCATGATA
CDC40	-0.00151414	-6.74327	-0.172308	-2.13244	-0.000366934	-5.27943	4	CGTCAAAGAAGTTCAGTAT;CCGTCAAAGAAGTTCAGTA;CTTATTGTGTCAAATTCAA;CGCTGTCTGAGAACATTTA
TMED2	-0.269689	-2.00892	-0.148315	-1.50966	-5.22454	-0.00105544	2	CTCAAACACTGTAAGTGAA;CTGATGATCCCAACTCAGA
PRPF38A	-0.0158982	-2.27387	-0.0729389	-0.934317	-4.8553	-0.00277901	2	CCACTCAAAGTCTCCCGAA;CAGGCAGCTATAAGAATAT
AFF2	-0.404058	-0.598442	-0.325332	-0.702431	-0.0145618	-4.69795	3	CTTCTGTTGTGATACTGAA;GATGTTTATCACTCCTCTA;GAGATCATGAGAACCTGAA
HNRNPC	-0.0738868	-2.02524	-0.225931	-0.949878	-4.64916	-0.0254235	5	GCGCTTGTCTAAGATCAAA;GCTTTGCCTTCGTTCAGTA;CTCTTTATGACTTAACAAT;GTTTAGAAATCTTATCCCA;CGTGAAGAAAGATGAGACT
TNPO1	-0.735275	-0.237558	-0.141032	-0.657323	-0.000321084	-4.58795	2	GTGTAACAGACTTTATTAA;GACTCAAGATCAAGATGAA
RPL10	-0.0969017	-1.63028	-0.0348368	-1.67982	-4.21851	-0.324962	2	CTACAGTTGTGTTGCTTAT;CCTACAGTTGTGTTGCTTA
THOC1	-0.404588	-0.936846	-1.36033	-0.149027	-0.0457717	-4.21158	3	GCTATTATTTCTCTTGCTA;CGCCTCCTTCTGAAGAAAT;GAATCTTTGCCCTGATAAT
PSMA1	-0.0294029	-7.31779	-0.0500689	-6.67344	-2.48205	-3.78247	6	CAGGATTCATCAAATTGAA;CAACCTCACTGAAACCTAT;CTGTCCATCTGCTAACTAT;GCAGGATTCATCAAATTGA;CACATACTGATGACAATAA;CACAGTTGGTCTGAAATCA
RPL27	-0.191637	-0.906121	-0.00835052	-3.29474	-3.48029	-0.00437562	3	CATGCTCTGGTGGCTGGAA;CACAAGGTACTCTGTGGAT;GCCAAGAGATCAAAGATAA
RPS17	-0.209134	-1.64338	-0.00753767	-3.24822	-3.46729	-0.271611	3	CGCATCTGATGAAGCGAAT;CCTACAGTTGGGATGAATT;CAGTTGGGATGAATTTCAA
ATXN1	-0.259084	-1.90949	-0.919217	-0.37933	-0.113152	-3.28275	4	GACTGAACGAGCATAAATA;GGATGAATGTGAATTATGA;CGCACACCTTCCAGTTCAT;CTTATCATTTGTATCCAGA
DHX8	-0.0455713	-2.82187	-0.328574	-0.614729	-0.02042	-3.24907	4	CAGGATTCGTGAAACAGAA;CCACCATTGGTGACATTTA;CTGCCAATGTCCTTTCCAA;CACCATTGGTGACATTTAT
CRNKL1	-0.467583	-3.67533	-0.509156	-3.19826	-0.838597	-3.13133	3	CATGCGAAACTGTGAAGAA;CCCATGCACGGAAAGTGTA;CAAATGTCCAAAGAACAAA
UBA52	-0.0108217	-2.71109	-0.000412844	-3.90721	-3.13133	-0.378767	2	CAGAAATACAACTGCGACA;CGTCCCAAGAAGAAGGTCA
EIF4E2	-0.0695149	-1.16627	-0.532048	-0.745871	-3.10448	-0.0372273	3	GCTATGAACAGAATATCAA;GACATTATTTCAATATGGA;ACCATGATCAGAATGAAGA
SNW1	-0.000412827	-8.46767	-0.000171991	-6.70203	-3.10139	-0.412387	3	CCTCCAAGGTTCAAGATTA;GTATTTATAGGCCCAGTAA;CCGATGAAGAAGCTATTAA
RPS25	-0.124729	-0.863157	-1.05405	-0.452363	-3.08235	-0.00695271	1	CCTAAGGACGACAAGAAGA
RBM17	-0.29691	-1.21595	-0.670106	-0.980719	-3.06737	-0.0301327	2	CTATGTTTCCTAATGATTA;CTACTAAAGTGGTCTTACT
PSMD6	-0.000321147	-3.116	-0.000194949	-3.32314	-0.00037851	-3.04693	2	GTCATTAACCCTTGGCTAT;GTCATTAAAGGAGCAGAGA
SEC13	-0.00354575	-2.08844	-0.00053919	-2.89717	-3.04693	-0.00037851	1	GAAGTAAAGAAGATCAACA
PSMC3	-0.571459	-2.48895	-0.231361	-3.19828	-0.0188093	-2.98748	3	GCCATTGTCTTGCCAATGA;CCTCTATCATCTTCATTGA;CGCCCTCTATCATCTTCAT
C19orf29	-4.58637e-05	-3.87943	-4.58625e-05	-3.87944	-0.000435889	-2.98735	1	GAGGACATCGCTTTCAAGA
DDX46	-2.2025	-0.0199877	-0.645757	-0.277212	-2.98302	-0.0228852	2	GAAACAAGGGTTATGCTTA;GGCATTACAGTTAAAGGAA
LIN9	-0.546267	-0.459803	-0.367827	-0.352675	-0.0278906	-2.86486	2	CAAGTGACCAGATTATCAA;GAGTGGTTCTATTCAAATA
TIRAP	-0.636046	-0.374933	-0.886362	-0.279716	-2.86177	-0.0150341	2	CTACCCACCTGAGCTCCGA;CACAGAAACTTAAGGCTGA
YTHDF2	-0.930172	-0.151267	-0.605328	-0.627268	-0.0471038	-2.8084	4	GTCAAGGTCGTGGGAAATA;GCCTAGAGAACAACGAGAA;CTCCTGGCATGAATACTAT;CTCTGGATATAGTAGCAAT
CPEB3	-0.119422	-0.923935	-2.5534	-0.126101	-2.78619	-0.242501	3	GGCTGCAGATAGTAATATA;CCCATAACAGAATGACCTA;CCCATAACAGAATGACCTA
PHF5A	-1.28481	-1.34821	-0.587665	-2.3311	-2.7793	-0.15048	4	CCTACTACTACCAGCAGAA;CCCACTAGTCTCATATTAT;CATTTACTTGTTTAACACT;CAAAGATCTGTTCTCCATA
NUP205	-0.0040981	-2.74125	-0.304413	-4.13624	-2.77678	-1.05277	6	CTGCCTGGTTTAGGCATTA;CTGCCTGGTTTAGGCATTA;CTCTGGCAGTCATTGGAAT;GAGAAGAAATCATAGCCTA;CTAATGATTTCTTCAGCTA;CTGAAGATGTATTTAGCAA
PRPF19	-0.0213334	-3.02004	-0.0304517	-2.12731	-2.7753	-0.0355488	2	CGGCCATTCTGAAAGCTTT;CTGTCTCTAATCATGTTTA
YTHDF1	-0.382352	-0.813865	-0.162052	-1.31696	-0.0157355	-2.77117	4	CAGAAATTGTGTTCTTAAA;GACATTGGCACCTGGGATA;CCGTCCATTGGATTTCCTT;CAGTTTCTTACATGTTCTA
POLR2E	-0.0400874	-3.23599	-0.0513929	-2.32381	-2.63231	-0.0295344	3	CCTCGGCTCTTTACTCCAT;GACCAGATGTTTGTGTTCT;CAGACCCTGGAGGAGTTCA
RBM22	-0.0026566	-2.21291	-0.00515534	-1.92713	-2.62417	-0.00102159	1	CAGTAAATCTTGGAATAAA
RPL14	-0.0101516	-1.98623	-0.0156148	-3.13133	-2.59641	-0.00934757	1	CAGATTGATAGTAGGATTA
KHSRP	-0.144012	-1.45995	-0.364504	-0.490977	-2.58314	-0.140617	3	CGAGAAGATTGCTCATATA;CCGAGAAGATTGCTCATAT;CAGAGGAGGTGAACAAATT
PASK	-0.99694	-0.145658	-1.0081	-0.0561573	-0.00980047	-2.58188	2	CAGAATATTTGTACAAGTA;CTGTGAATCTTGCTGACTA
POP7	-1.01831	-1.55119	-0.564367	-1.2731	-1.07105	-2.57882	4	CTGTAACTATTGCCATATA;GTCTGTAACTATTGCCATA;CAATGACATTTATGTCAAC;CGGAGACCCAATGACATTT
A1CF	-0.0412597	-1.0426	-0.34965	-0.257288	-2.57841	-0.00113652	1	GACAGCTATTCTTGTACAA
SNRNP200	-0.00592025	-2.65435	-0.00239911	-2.5534	-2.43268	-0.270629	2	GAGAGATTGGGAAACACAT;CAGATGAAGTATTGGAGAT
PTBP2	-0.764056	-0.38502	-1.26484	-0.747184	-0.0201738	-2.42786	3	GCCTTGATTGATCTTCATA;GTATTAATTTCTTAAGACA;CAGTTCTTGTCAATCCGAA
UCN	-1.0855	-0.0372063	-1.49923	-0.0139688	-0.00161958	-2.42612	1	GACAGAGACTGGAGCTCAA
CNOT10	-0.788636	-0.328923	-0.170742	-0.618014	-0.0378645	-2.40595	3	GCTTCAATGATCCATCCTA;CGCACCCTCTCTCTTTCTT;CTTGAACTGCAGAATGGTA
RPL38	-0.071621	-2.11433	-0.0110188	-3.0634	-2.40288	-0.0431238	1	CCGACGAAAGGATGCCAAA
DICER1	-1.13068	-0.407954	-0.146578	-1.89309	-0.0167733	-2.3886	8	CACTTTGGATATTGACTTT;CAGTATATATTCTCACATA;GCACCCATCTCTAATTATA;CACACATCTTCAAGACTTA;CACTTTGGATATTGACTTT;GATCCTATGTTCAATCTAA;GATCCTATGTTCAATCTAA;CTGCCTCACTTGACCTGAA
BUD13	-0.385318	-2.42931	-1.31855	-3.30394	-2.38784	-0.124462	5	GTCGTAAGAGGAATTTGAA;GCCAAGGAGAACAAGAATA;CCAACTTCATCAAGAAGAA;CCGTCATGGTTCCTCAGAT;CTCCTCCCAACAGATTTAA
CNOT1	-0.309198	-2.11683	-0.148755	-1.73532	-2.3802	-0.203271	2	CACAGCTACTGATTGATTT;GAGCATGACTTAAAGTTAA
NUP107	-0.647056	-0.389348	-0.807671	-0.136268	-0.0501714	-2.37653	2	CTGTTGAAGGGAATCCATA;AACATTATCATATAGTTCA
PUM2	-0.87643	-0.210673	-1.31796	-0.0524171	-2.37474	-0.269206	2	GAGAGAGTCTCTATCTACT;GAGATGATGATGATTCTAA
LARP7	-1.34882	-0.186607	-0.965528	-0.183027	-0.0354771	-2.36668	2	GATGCTCAAGCAGTAATAA;GCACCCAGGAGAAAGTTAA
EXOSC3	-0.254727	-0.486852	-0.327814	-0.561003	-2.35625	-0.00621336	2	GGCTTAATTAGAAAGCTAT;GTGTGAATGTATGTATTAT
ROCK1	-0.839093	-2.14806	-0.013245	-2.57019	-2.34606	-0.95924	2	CAATATTTCTCGACACTTT;CTCAGCTTACGAAACAGTA
PSMD3	-0.00141253	-2.48498	-0.00814731	-1.73022	-0.00195344	-2.34541	1	CCGCAAAGTGTTACTATTA
ETF1	-0.346293	-0.704198	-0.123695	-0.982162	-2.31731	-0.0673291	4	GCCACTTTGGACTAATTTA;CAAATGGTCTGGTTGTATA;CTTTGAACCTTTCAAACCA;GCACTTCTCACATGAGAAA
PSMD13	-0.0291473	-1.48331	-0.00529005	-3.42601	-2.31706	-0.0105197	2	CAGTAAATACTATCAAACA;GTCTCATTAAGCTTTATGA
IWS1	-0.173432	-0.617083	-0.0569269	-1.74278	-0.13437	-2.3002	2	GACATGGCAGGGAAATTAA;CCAGGCCAGTGATTCGGAA
TRUB2	-0.111474	-1.47152	-0.739019	-0.114413	-2.3002	-0.00662444	2	CTCCTCACCGATATGTACA;GACCTGATAGCTGTGCAGA
EIF2A	-0.461786	-0.432013	-0.134633	-0.646867	-0.0279853	-2.29103	2	GGGTTAATAATGGATACAA;CATACAAGGTGGCTGTCTA
SNRNP27	-0.593826	-0.127703	-0.253408	-0.354499	-0.0022184	-2.29061	1	CTCAACAGAAGAAAGGTTA
SYMPK	-0.0872742	-1.40291	-0.023262	-2.01935	-2.28783	-0.0452295	2	GCCCTGCAGTGGATGGTAA;GAGAGCTCCTGATCGCATT
COIL	-1.32636	-0.19909	-0.754752	-0.371502	-2.28052	-0.0373662	2	GACTGCCTCAGAGTTAAAT;CATCTTGTAAATTTCAAGT
RBM5	-0.401093	-0.21974	-0.177648	-0.473991	-0.00227603	-2.27956	1	CAGACAAGTTTGACTCTGA
LSM3	-0.0912641	-0.748953	-0.218831	-1.5457	-2.26513	-0.00647916	2	CGGAATATTCCAATGCTCT;CCTAGATGAGCGAATTTAT
SF3B3	-0.0054384	-3.23603	-0.382809	-3.23604	-2.26094	-0.573916	2	GCCACGAAAGCTCAGAGAA;CAGCCTGAGTCCTTGTGTA
USP4	-0.492644	-0.663003	-0.122796	-1.4314	-2.26067	-0.142177	3	CATGGATTGGGACAGTGAA;GAGCCACCATCCTCTCATA;CTACCGAGGCGTGGAATAA
RPS6	-0.283493	-2.25678	-0.00110135	-3.02528	-2.24457	-0.0144504	1	GCAAACTTCGTACTTTCTA
SF3B2	-0.000558158	-2.89729	-0.000551566	-3.07335	-0.134886	-2.19528	2	CGTAGGAACCGAAAGAAGA;CATCGTATCCCAACCTGAA
GFM1	-0.456408	-0.215403	-2.27913	-0.0718734	-0.118721	-2.17849	3	CAAATGAGGTCTAAACTAA;CGTTTGACTTTACACATAA;GACCCAGAGGACTACACTA
TRMT2B	-0.0467982	-1.42465	-0.242192	-1.29421	-0.0637339	-2.16276	3	CTGTGCATTTGCTCAGAGA;GGTAAGCCATGAAGTGAAT;CCTGCCTTGTATTTCATGA
NEURL	-0.48605	-0.533172	-1.7795	-0.553028	-2.15702	-0.00321619	2	GGTAACAACTTCTCCAGTA;GTCGCTGTGATTGTGAATA
RBMS1	-0.661836	-0.544314	-0.564973	-0.880743	-2.15398	-0.110845	3	CACAGAACCTTTATTGTGT;CACAGAACCTTTATTGTGT;CATATACCTTTCAACCTAA
RPL10A	-0.0856161	-2.17282	-0.172874	-1.39125	-2.13313	-0.0353175	1	CTCGGCCCAGGTTTAAATA
RPL35A	-1.40345	-0.448396	-0.371312	-1.43094	-2.11562	-0.446181	2	GATGCGCTTATGTATATAA;GTGGATTTGTGCTCTTGTA
SRFBP1	-0.158938	-1.54721	-0.724294	-0.119252	-2.09074	-0.292425	2	CGGGAACTCTGAACCTCAA;CTTATATAAGCCTTTCACA
DAZL	-0.386787	-0.866178	-0.934012	-0.480672	-0.31644	-2.0543	4	CAGCCTTTGTCACTAGTCT;GCATATCCTACTTACCCAA;GACTAATCCAAACACTGAA;CTGTTAACTACCACTGTAA
PSMB10	-0.139034	-0.562285	-1.42005	-0.0168197	-2.05207	-0.00385786	1	GACAAGAGCTGCGAGAAGA
SRPK3	-0.0113327	-2.73268	-0.0130592	-1.97966	-0.155172	-2.04032	2	CCATTGTCCAGCTCATTGA;CAGATAAGATCAAGATCAA
RC3H2	-2.37482	-0.436209	-1.66167	-0.0876615	-2.03652	-0.273744	4	GGCTTCATGCTTAATGTAT;GTGACCCAGCTAACTTAAA;CCAAAGATGTCATTGCTAA;CTTTCGGCTTCATGCTTAA
MPHOSPH10	-1.2814	-0.135736	-0.225106	-1.11497	-0.0114253	-2.01748	2	GGGATGATGTAGTACGTAA;CAGATGATGCGGAAACTGA
GTPBP3	-0.448351	-0.395681	-0.453738	-0.308696	-2.00655	-0.0538963	2	GACATCATCTTCCAGGACT;GGAAAGAACTTGATTCTCA
RPL30	-0.578472	-0.444126	-0.186993	-2.84526	-1.98597	-0.491386	2	CTCTGAAGATGATCAGACA;GAAATTGGTCATTCTCGCT
RPRD1B	-1.07759	-0.216477	-1.02611	-0.312328	-0.0375104	-1.9778	3	GCAATAAGATTCAAAGCTA;GTACTTGCGTCAGATGTTA;GTCGTTCTGTCACTGTTAA
RBM46	-0.277926	-0.540004	-1.96641	-0.182423	-1.96792	-0.0517183	4	CTGGATAATTGTAGATTAT;CAGTTGAACGGGTAAAGAA;CTCGTGATATGTATGAAGA;GCCTCCTTCTTCTGAAGAA
NUP98	-0.745698	-0.0859594	-0.76058	-0.0827685	-1.96036	-0.00477264	1	CTGTTAATCGTGATTCAGA
PSMD7	-0.028721	-1.19369	-0.311004	-0.291258	-0.00513213	-1.92908	1	CCATCAACGAACTCATGAA
SNRNP35	-0.0315423	-2.34396	-0.983496	-0.279565	-1.92403	-0.972491	3	CTATTAACTTGCCAGTTGT;GAGTCTAATGGTTGAATAA;GTGAGTCTAATGGTTGAAT
PSMA2	-0.120372	-2.42651	-0.313034	-3.04702	-0.0356057	-1.91509	2	CATTCATACAGCCATCTTA;CATCTTAACCCTAAAGGAA
EIF4E	-0.82431	-0.142248	-0.160091	-1.24799	-0.0982173	-1.89911	1	GAGCACTAGTTTGATTATT
THOC6	-2.24596	-0.00246053	-0.12121	-0.613397	-1.89717	-0.00552676	1	CAGACGATCGAGGTCTATA
MTFMT	-0.624677	-0.434003	-0.116353	-1.15739	-0.379303	-1.89096	3	GAATGAGGCTCTTATTCTT;ATGAGGCTCTTATTCTTAA;GAACAAACTTCAGAACAAA
RPS6KB1	-1.90993	-0.506508	-1.00168	-0.241558	-1.87448	-0.122981	4	CATGGAACATTGTGAGAAA;CATGGAACATTGTGAGAAA;CGGAGAATATCATGCTTAA;CGATCACCTCGAAGATTTA
SRP9	-0.488691	-0.331627	-1.74173	-0.26355	-1.87001	-0.239933	1	CAGTTATTTGAGTGTATGA
PRPF31	-0.0076338	-1.7582	-0.0183598	-1.38279	-1.86999	-0.00588687	1	GCCAAGCTATGGGATAGTA
PSMC2	-0.052573	-2.05039	-0.00977059	-2.46871	-0.0365196	-1.86828	3	GTCATTAAGTCTTATGCCA;GATTTCTTGGAAGCTGTAA;GGACCCACATATTTAAGAT
AHCYL1	-1.10215	-0.564947	-0.94212	-0.312795	-0.127621	-1.86797	5	CACACACTCTAAAGAAATA;AGGCCCACTTGGATTTATA;CCATTTCTTAGCTGCTGAA;GCCATTCAAACCTAATTAT;GCAAGTCGATGTCGTAATA
NUDT21	-0.00825268	-1.7247	-0.228046	-0.388779	-1.84763	-0.00620077	1	CATATATTCCTGCACATAT
ERCC3	-0.0526283	-0.942513	-0.0108543	-1.60713	-0.00625892	-1.84361	1	CAGAGACTTTCACAAGCAA
METTL4	-1.16539	-0.260697	-0.846471	-0.0699514	-0.0776103	-1.83962	2	CCTGCAGTTTGTCAGAATT;CTGACTATGATCTTGATTA
EIF3B	-0.0574876	-2.40273	-0.254846	-2.2288	-1.83649	-1.38593	2	GGTCAACCTCTTTACGGAT;GAGAGAAATTCAAGCAAAT
PER2	-0.577199	-0.802953	-0.254951	-1.21574	-0.0461107	-1.83335	4	GAGAGAGTGCACTCTGGTT;CATCCATATTTCACTGTAA;CGTTACCTCTGAGCACATT;CACCCATACACCAAATTGT
EEF1A1	-1.50923	-0.888896	-0.801383	-0.398195	-1.83134	-0.122035	2	CAGTCAACGTTACAACGGA;GACACAGAGACTTTATCAA
PPARG	-1.17281	-0.345164	-0.330465	-0.688765	-1.82088	-0.291381	10	GCGGAGATCTCCAGTGATA;GATCTTGACAGGAAAGACA;CTGGCCTCCTTGATGAATA;CCTGCATCTCCACCTTATT;CTGCATCTCCACCTTATTA;GACCAAGTAACTCTCCTCA;CTTAATGATGGGAGAAGAT;GCGGAGATCTCCAGTGATA;CCAACTCCCTCATGGCAAT;CTGGCCTCCTTGATGAATA
EIF2S1	-2.07282	-0.0312252	-0.155712	-0.849154	-1.82018	-0.0757678	6	CCCATTAAGATTAATCTAA;GGGAAGTACTCATTAATAA;GGGAAGTACTCATTAATAA;CATGATTCTTCTTAGTGAA;GGATATATTGATTTGTCAA;CAGCGCTTCCTGGCTGTAA
RBM7	-0.106345	-0.663104	-0.130168	-0.586697	-0.00667785	-1.81573	1	GTTCTTCACCTCTGGATCA
BAT1	-1.56433	-0.234395	-0.288498	-0.54149	-0.0214161	-1.81523	4	CTCAACCTCAAACACATTA;GAATATGAGCGCTTCTCTA;GAGAAGAACCGGAAGCTCT;GGTATCAGCAGTTTAAAGA
CSTF2	-0.143843	-0.58885	-0.743453	-0.407697	-1.80487	-0.571495	2	CTCAGGATCCAATGTGTCA;GAGGCACTTTACTTTCTGT
PCBP1	-0.0918972	-0.719561	-0.349471	-0.257433	-0.00691077	-1.80098	1	ACTTTATCATCCGCTAAGA
PPP1R15B	-0.823671	-0.172945	-0.926321	-0.266242	-1.7896	-0.0403616	4	CTAGCATACACTACCTCTT;CTGTCAGGATCCCACTGTA;CTCTAAACATTCAACGCAT;GACTTAATGTTCTCAAGCA
NOP14	-0.220159	-0.400458	-0.222097	-0.397539	-0.00710884	-1.78883	1	GTTTATACCTGAGCTTATT
PIWIL2	-0.196273	-0.439338	-0.0254134	-1.24516	-0.00715546	-1.78602	2	CCATTTATCAGCAGAATAA;GGCATTGAAACAGTTTCTA
RBM10	-0.00142403	-2.48149	-0.818969	-0.0714452	-1.77632	-0.00731867	1	CCCGCAGTCTCAACAAACA
UHMK1	-0.380357	-0.641762	-0.27971	-0.854422	-0.310681	-1.76845	4	CCTGCAGAGTGATACAGAA;GTTGTTCCATGTGGATGAT;CCTATCACCTAAGAGACCT;GAATTGCTCTTATATTCCA
THUMPD3	-0.177947	-0.4734	-0.132681	-0.579584	-1.76084	-0.00758693	1	CACTGGAAATGTTAGCATA
CDC5L	-0.965382	-2.25296	-0.105022	-2.03831	-1.75726	-0.0352695	4	CCCAGTGCTTAGAACACTA;GGGCCAATCTGGCTAGTAA;GCGGCCTGATCCAATTGAT;CCAAGACCATCAGAAGTAA
EIF2AK2	-2.15717	-0.224231	-0.897417	-1.37811	-1.75701	-0.773641	8	GTTATTAAACGTGTTAAAT;CTTCCTGACATGAAAGAAA;CCAGAAGGATTTCATTATA;CAGATACATCAGAGATAAA;CAGGGAGTAGTACTTAAAT;GTTTACATTTCAAGTTATA;GCAGTTAGTCCTTTATTAT;GCCAGAAGGATTTCATTAT
METTL6	-0.197582	-0.764408	-1.0854	-1.29949	-1.74976	-0.0176015	2	CATTGAATATGTTAAGCAA;CAGAGTCTGTGGATGTTGT
MCTS1	-0.275487	-0.64773	-0.960691	-0.790369	-1.74129	-0.0790112	2	GTTATTAAGGGTATTAAGA;CTGTGGTTATGCTGAATAA
RBM42	-1.11316	-0.0348147	-1.2148	-0.0273139	-0.00873181	-1.70046	1	GAGGAACGCTTGAAGGAAA
PABPN1	-0.131373	-0.67501	-0.0163931	-2.05303	-0.0901057	-1.69977	2	CCGGTGATCATGTCCATTG;CTATTTAGAGGAAGGCAAA
TRDMT1	-0.344715	-1.24172	-0.891978	-0.727076	-1.69157	-0.669496	8	GTTATCGCCTACTTGGAAA;CAAAGTCATTGCTGCGATA;CATATGATATGTAAACCAA;CCCTTAATTCATAATTGAA;AGCATACAGTGTTCTGGAA;CTGAGAAGATAACAGTGAA;GTTATCGCCTACTTGGAAA;CAAATTCAAGGCTACGATA
DHX35	-0.376892	-0.23645	-1.41794	-0.0169031	-0.00893072	-1.69079	1	CACCTCACTATGCTCAATA
TOE1	-0.26289	-0.34282	-1.37375	-0.0187547	-1.69023	-0.00894242	1	GCATTTATGACACCAAATA
CTNNBL1	-0.309361	-0.702062	-1.02864	-1.33466	-1.68812	-0.224149	3	CGGATTAAGTTTCCAGACA;CCGCTATCGGGAAGAAGAA;CCATATTGCTCCAGGACAA
ITGA2	-0.65332	-0.712328	-0.107828	-0.90481	-0.0941809	-1.67132	3	GCCATTTGATCTTTCCTAA;GAAGTACCAACAGGAGTTA;CTGCAGAAATCAACACCTA
POLR2D	-0.386387	-0.838452	-0.499579	-0.569851	-0.0628183	-1.67113	3	GTATTAATCTCCAAACATC;CTTCTAAATTCAGAAGTTC;ATTTCAGGGTGTTTATACT
RBM11	-0.70568	-0.262506	-0.574255	-0.602403	-1.66396	-0.389169	3	CAGCTTCCTTACTATGAAA;GAATTAACCACTCAATTCA;CTTCCTCTTCTCACATATT
CDK4	-0.379906	-0.234281	-0.0323611	-1.14368	-1.66196	-0.00955143	1	AGGGCAATCTTTGCCTTTA
COQ7	-1.54696	-0.105603	-0.352328	-0.66429	-0.0880819	-1.661	4	CACCCAGTGCCCTGCATTT;CACCCAGTGCCCTGCATTT;CCTTGTTTGGTCTCATACT;CTTGTTTGGTCTCATACTT
CCNH	-0.380433	-1.22878	-2.07373	-0.0151082	-1.65875	-0.0929485	4	CTGTCACAGTTACTAGATA;CAACTTAATTTCCACCTTA;CACTTGAACAGATACTGGA;GCTATCCCATATTGGAGAA
PCF11	-0.293551	-0.523075	-0.128417	-0.80535	-0.0731385	-1.65741	2	CTTACAAATTCAGGATTTA;GAAATCTGGTTGGGAAGAA
THOC5	-1.86076	-0.139165	-1.41156	-0.0722465	-1.65123	-0.159553	4	CTCAACATCATGACAGTAA;CAAGGATGTGGCAATAGAA;CAATCAGTATCAGTTTGAT;CCCACATCAGGTTGAAGAA
PUF60	-0.0366695	-1.09154	-0.142009	-0.554499	-1.65001	-0.00982108	1	GTCATCATCTACCAAGAGA
SF3B4	-0.0626306	-0.871851	-0.00586363	-1.87169	-0.00995009	-1.64442	1	CTGACTATGCCATTAAGAT
SNRPF	-0.00530456	-2.63416	-0.000183462	-4.74047	-1.63743	-0.897546	2	GCTTGCAAATACAGAAGAA;CAAACCTTTCCTCAATGGA
TAF15	-0.0763538	-1.85343	-0.430962	-0.27179	-1.62942	-0.119278	3	CCTAATCCGTCATGCGGAA;CCTCTTCTTGGGTAGTGAA;CGACCATACTGATGACTGT
ZC3H12D	-1.63132	-0.268762	-1.52296	-0.133273	-0.0677985	-1.62776	3	GTCGTAGTCAGAAGTTTAA;GGTTAAGTATCTCCAATAT;GCGATGAGCCATGGAAATA
RPS6KA1	-0.0514991	-1.91541	-0.203038	-0.862555	-0.388345	-1.62481	3	CGGGATCCTTCAGAAGAGA;GCTATACCGTCGTGAGATC;CACAGCCTGGGTATCATTT
TYW3	-0.812428	-0.294788	-0.940004	-0.300961	-1.6107	-0.83697	3	GAAGTTCCATTAAGCCATA;CAAGAGCTTAGGTAAGTTA;CTGCTTAATAAATCAAAGA
MAPKAPK5	-0.578441	-1.88352	-0.237391	-1.29375	-0.0914558	-1.60257	6	GCGGCACTGTCACTTGTTA;GCCCGACTCTTAATTGTAA;CGGACTATCCCAAAGGATA;CAGGAGGCTTGGAAGTATA;AGGACTGTGTAGTTGTATA;CAGTTAGAGTCTGTGTAAA
MDN1	-0.596127	-0.126919	-0.3461	-0.26018	-0.0109954	-1.6016	1	CACTGTGTGCGTATTAATA
RRAGC	-0.547133	-1.13851	-0.958234	-0.675184	-1.1708	-1.60076	3	GCAATTATCAAGCTGAATA;CACAGAGGGACATTCATCA;CTGTGGATATGCAATCTTA
PSMD12	-0.250863	-2.62449	-0.0175678	-2.73981	-0.0927666	-1.59735	4	GTTCAACAGTGCTGTACTT;CTATCAAACTTCGATTAAT;CTGTACTTATGTTGAGGAA;CAAGGATCCAAATAATTTA
HNRNPR	-0.355069	-0.683101	-0.975394	-0.552138	-0.262647	-1.59404	4	GAAGTCATGGCTAAGGTAA;CAGAAAGACTTGATGAAAT;CACTGCGTATGAAGATTAT;CTAATCAGGTGAATGGTAA
NUP153	-0.00875775	-2.32968	-0.164285	-0.86535	-1.59022	-0.0419745	3	CTGTTAGACGCAGGAAATA;CTTAGGATTTGGAGATAAA;GCAACAAGCCCAGTAGTTT
RIOK3	-1.35139	-0.390048	-1.21597	-0.57269	-0.689502	-1.58891	7	GCTCAGCATTGAGAGAATA;CAGAGTTAGCCTTTCTCAA;CACGTTTACTTATGTATAA;GCAGTTATATCATGAATGT;GCTTAAACATCACAGCAGA;GGATGAAAGGTATATATAA;GTGATACTGGCTTTACAGA
RBM12	-0.0769511	-1.17357	-0.492598	-0.231518	-0.061419	-1.58168	2	GACAGTAATTAAAGTGCAA;CTGCTGTCATTGACTTAAA
NOP10	-1.82927	-0.0905829	-1.17766	-0.365349	-1.57923	-0.0729279	2	CGATCATGTTTCTCCAGTA;GAGTCTATACGCTGAAGAA
DDX3X	-0.398112	-0.616968	-0.0734373	-2.05208	-0.229775	-1.5788	3	GCGCTATATTCCTCCTCAT;CCATCTTGAGTCAGATTTA;CTGGCAACCTCATTCTTTA
BRDT	-0.154039	-1.04476	-0.230991	-1.48191	-1.57719	-0.876758	5	GCACTGTAGTGAGATTCTT;GCAGTTAAGTCTGAATATA;CAGTTAAGTCTGAATATAA;GCGTCACACAGATAGGATA;CAGATTCTCAGCAACAATA
SNRNP48	-0.311306	-0.471153	-1.09387	-0.0803524	-0.117244	-1.5721	2	CAGTGATTGTTATAATCAA;GACTCACAATTCCAGATAA
INPP5E	-1.12852	-0.275941	-0.758959	-0.312056	-0.0660445	-1.56853	2	GGTTTCTTTCTTCGAGAGT;CCTATTGTGTGAAACCATC
CDK9	-0.0226634	-1.29352	-0.0597908	-0.890614	-1.56599	-0.0119489	1	CACAGTTTGGTCCGTTAGA
EIF1	-0.385858	-0.836642	-1.91101	-0.0616998	-0.19452	-1.56541	2	AGGCCAACCTTCTATCAGA;CTGTAGAGCTTGCAACTTA
THRAP3	-0.0115134	-1.58189	-0.136951	-0.567856	-1.56054	-0.0121021	1	CAACTACTCTGGGAACAAT
EIF6	-0.0305475	-2.66947	-0.184585	-1.40281	-0.0765376	-1.55861	2	CAGATGTGCTCAAGGTGGA;CGAGCTTCGTTCGAGAACA
C9orf64	-0.919427	-0.337051	-0.198824	-0.83022	-0.143983	-1.55249	3	CTTTGATATTTAGAGAACA;CATGTTTGCTGATTATAGA;GAGGTTATAGGAAATTGAT
REST	-1.87892	-0.197011	-1.37565	-0.0378322	-0.108918	-1.54263	4	CAGATATTTACAGTTCAAA;GTGAAACTTTAAATGGTAA;CGGCTACAATACTAATCGA;GCTACAATACTAATCGATA
CNOT7	-1.74375	-0.0854741	-3.872	-0.0150629	-0.154326	-1.54017	2	GACTTTGGCTACTTAATCA;CTAGGACTGACATTTATGA
HABP4	-0.101668	-0.680387	-0.0138386	-1.50323	-0.013129	-1.52572	1	GATATGGTGGGAATGACAA
SEH1L	-0.46645	-0.3017	-0.93941	-0.0710714	-1.52506	-0.0794977	2	GCTCAGTTCGATAATCATA;GCGAGTGAGTTGGAATATA
DHX9	-0.202923	-0.931043	-1.27098	-0.901843	-1.51778	-0.0426552	3	CATGTCTCAATTGAACGAA;GACTTACCCAGTTCAAGAA;CATGGACCTCAAGAATGAA
SAMD4B	-0.863905	-0.364834	-0.804387	-0.304396	-1.51514	-0.107616	3	GTAACCATTGTGTATGTTA;CCTACTCAATCGAGAGCAA;CAGTTAACATCTAGACCGA
TRMT12	-0.0927055	-0.716148	-0.285379	-0.317242	-1.51246	-0.0135428	1	CAAATACACTTTGGAGATA
INTS9	-0.159211	-1.14826	-0.335776	-1.1577	-1.50556	-0.157885	2	GACATGACTTCTACCCTCA;GACCTTGTCCTCAAATTCT
EIF3H	-0.079525	-1.66126	-0.207312	-1.57021	-0.115624	-1.50196	2	CCAAGGATCTCTCTCACTA;CTCCTAAACTGATGGAAGT
HNRNPF	-0.566689	-0.453557	-0.999279	-0.286825	-0.0951161	-1.49275	2	CAGGTACATTGAGGTGTTT;CAATTAAGAGCAGTTATAA
APP	-0.511189	-2.03758	-0.215389	-0.779279	-1.49087	-0.232209	4	GTCTCTATACTACATTATT;GGTGTCCATTTATAGAATA;GTGTCCATTTATAGAATAA;CTTAGCCAGTTGTATATTA
EIF3J	-0.685347	-0.347008	-0.473072	-1.06167	-0.100999	-1.48687	5	CTGCCTTCCTCTTATTTAT;GACATAGTTACAGCTTTAA;CAGATAAACTGCGGCTAAA;GGCTGCCTTCCTCTTATTT;GCTGCCTTCCTCTTATTTA
LSM6	-0.0310792	-1.16059	-0.0948655	-0.707187	-1.48359	-0.0144901	1	GGATTTAATTGTGAAATGT
FMR1	-0.801888	-0.487157	-0.197077	-0.622548	-0.295294	-1.47563	4	CTCCTGTAGGTTATAATAA;GAGATTTCATGAACAGTTT;CACTAAGTTGTCTCTGATA;CGTAATTCTTATTCCATAT
SHFM1	-0.362492	-0.711214	-2.28032	-0.162358	-1.47409	-0.216696	3	GAAGTGTTGAAGTAACCTA;CAGAAGAAGTGTTGAAGTA;CACATGTCTGGGAGGATAA
RPS21	-0.2946	-0.307533	-0.116806	-0.627364	-1.47188	-0.0148933	1	GGAAATGCTCCGCTAGCAA
LSM7	-0.0486218	-0.974929	-0.522611	-0.155	-1.47052	-0.0149408	1	GACAAGACGATCCGGGTAA
TSEN2	-0.998844	-0.0458734	-0.071229	-0.82018	-1.46514	-0.0151307	1	GAGACATAATGAAAGCGAT
PPWD1	-0.57292	-0.688043	-0.0658176	-3.14883	-0.923238	-1.46207	3	GCATTAAAGTTATAAATGT;GAATTGAATTTGTTAAACA;GCATACATTTCACCGTATA
CHD7	-0.66387	-1.73539	-0.794855	-0.501495	-1.45858	-0.927554	6	GCAGTATTCTCGATATCCT;CTAAATCAGGGATTAGTTA;CAGTGGCTCACTTAACCAA;GCAACAAGCTCTACCTCAA;CAATTTGACTGGAACCAAT;CCTTACAAATAATACTCCA
EIF3A	-0.264864	-0.867532	-0.463784	-1.76335	-1.45676	-0.165003	5	GCTGTCACTGCATACCTTA;GAATCTCTCCGTCGTACTA;GGGCTATTCTCCTTGTCTA;GATTTAAACTGGTGTCTTA;GGCAGAAGAACAAATGCTA
SNRNP40	-0.39069	-0.522302	-1.67622	-0.21892	-1.45672	-0.433886	3	GACATACTTCCTTTGTGAA;CTGCATAAGTGATGCCAAA;CCTTCAATGACACAAGTGA
LRPPRC	-1.43333	-0.279275	-4.20432	-0.0423694	-0.136207	-1.45409	3	GTGATTTACTGCAAATTAT;CTATGCAGCTTTAATAAAT;CAATCAGTTTGCAATTTAT
LUC7L2	-0.586101	-0.619395	-0.862344	-0.742844	-1.44713	-0.114788	4	CAGAGGAAGTTTATCGGAA;GTGTTCATGAGTTAAATGA;CTATTTAGGACTTCATGAT;GCTGTATTCCCGTTATGAA
HNRNPH3	-0.317215	-0.830373	-0.140874	-0.711308	-1.44436	-0.25269	3	CTATGGATCAGTTGGAAGA;GGAAGAGATGGAATGGATA;CAATACGAGTTCATATTGA
DIS3	-0.118122	-0.806593	-0.0212588	-2.10242	-0.383469	-1.44161	3	CTCTAACTTGTGTTCCTTA;CTGCTCCACCTCCATCAAA;CAAGTTATCTTCATAACAA
RNF139	-2.78488	-0.455534	-2.2469	-0.0677275	-1.44139	-0.748738	6	GCTACAGTGTTAATGTACA;GACCTCATTTGCAATCTTA;GAGCCGCTTACAAGAAATA;CGCAGCAGCTGAAGAATTT;GCATCACTATGCACTAAAT;CAGTATTATTGAATTTATA
DDX42	-1.13738	-0.539504	-0.0656705	-1.71772	-1.44056	-0.286452	7	GCCCATGTTGATTCATATA;CTGGCAATCGGCATAGCGA;CAGATTCGGAAATCTGAAT;CAGACTCTCTTATTTAGTG;GTCTGGACATTCCTTCAAT;CTACCAATCTTCAAAGAGT;AAGGTCATTTCAGACTTTA
GTF2H3	-0.418985	-0.746125	-0.347931	-0.814484	-0.310897	-1.42934	4	GGAATCATTCTATGCATTA;CCTTTGCTACATTCATAGA;CTCAGATATTTGCAGATAT;CAAATGAAGTTATTGTTGA
MAPK14	-1.3513	-0.0774526	-2.4819	-0.229307	-1.42916	-0.226784	4	CGAGCTGTTGACTGGAAGA;CAAATTCTCCGAGGTCTAA;CTAGTAATCTAGCTGTGAA;GGTTACTTAAACATATGAA
CHERP	-0.0209876	-1.32603	-1.11154	-0.0349504	-1.41914	-0.0168554	1	GTGAGATTCTGAAACCTAA
GSPT1	-0.621754	-0.520464	-0.437925	-0.452426	-1.41877	-0.36448	4	CTGCATATTCATACCTGTA;GAGATTCTTCCAGGGTTTA;CTAATTGTGCTAATTAATA;GTGGAAATAACAGCCTTAA
GFM2	-0.486676	-0.24971	-0.38288	-0.957381	-1.41749	-0.0418209	5	CAAGGAATGCCTTAATTGA;GAGAAAGAGGCATTACTAT;CTCATATTGATGCAGGCAA;CAAGGAATGCCTTAATTGA;GTTATAGAGTCAATCTAAT
CPSF2	-0.140441	-1.12971	-0.61069	-0.34004	-0.0812836	-1.41419	2	GGGTTACCTACATAGACTA;GACATGATGTCAAGAAGTA
RBMXL2	-0.119692	-1.40049	-0.285836	-0.406085	-0.503177	-1.41357	2	ACTAGTACAAGGAAGAGTT;GCAAACAGTTCTAAGATCT
DDX17	-0.442767	-0.939851	-0.237332	-1.37091	-1.40876	-0.288473	5	CTGGGACATTGTAATCATA;CTGGGACATTGTAATCATA;GGTTCCAATGTATTAAGCA;GAGTGCATTTGATAGTTAA;GTGTTTATTGTAGTGGTTA
GRSF1	-2.55631	-0.212396	-1.92256	-0.196404	-0.236712	-1.40388	6	GAAGAAATTGGTAATCGAT;GTGAATAAATGTTAAGTGT;GTTCTTATAAGGGAAAGAA;CCATGAATCTGCTTATTAA;CAGAAATGGTCTTTGAAGA;GACTGAATATAGTTGACAT
POLR2A	-1.35128	-0.0197739	-0.337038	-0.267759	-1.4029	-0.0175115	2	GTGAATGTCTACTATGAAA;GACTTGAACTGCATCTTTA
CLN5	-1.40018	-0.208773	-0.936199	-0.487348	-1.39995	-1.32455	4	AGCTGAAATTCGTACTATA;ACGTTTCTATTCAAGGAGA;CAGTGATAATGATTAATCA;CAAATCCAGTGTTAACACA
PNPT1	-0.418444	-0.716289	-0.472903	-0.569965	-1.39879	-0.271999	3	CCTGATGTCCTAGCAATTA;CAATAGGATTGGTCACCAA;GGCAACAGGAAATTAGAAA
DHX15	-0.0693929	-1.29706	-0.0484281	-1.40413	-0.139208	-1.39789	3	CTGAATGGGTGCTTTATAA;CCCTGAAGTTGGTGACATT;CTCAGCAGCAGCAACGCAT
TNF	-0.46622	-0.992199	-0.885868	-0.378349	-1.39638	-0.0307605	2	CTTAGAACTTTAAGCAACA;CCTGGTATGAGCCCATCTA
PABPC1	-0.0376474	-1.26727	-1.07796	-0.880117	-1.39456	-1.25879	1	CGCACCGTTCCACAGTATA
UPF3A	-0.172455	-0.484452	-0.348856	-0.257931	-1.38948	-0.0180729	1	CCAGGAAACTGGAAGCTAA
SNRPD1	-0.200783	-0.431558	-0.272478	-0.331567	-0.0184675	-1.3803	1	GTCACTAGATTATCAGTTA
ESF1	-0.841923	-0.170688	-0.863823	-0.206862	-0.144942	-1.3801	2	CTTTGTCAATGTTGATTAA;GCTCTGTTCAATTCATTTA
TIA1	-0.31656	-0.698554	-0.399704	-0.387403	-1.37729	-0.116961	2	GAGTTGACATGAGATTTAT;CTGTGTACCAGGAACTATA
NUP85	-0.24995	-0.368741	-0.47218	-0.577341	-1.37625	-0.0284354	2	CAAGAAGAACCAAATGTAT;CGTAAGGATGTAGATGTTT
CWF19L2	-1.57623	-1.06994	-0.909188	-0.28321	-1.37607	-0.135611	3	CTCATTACTTTGGAAAGGA;CAGCTACTTTGTTGGATGA;GACATTGTAGCCGAAAGAT
EIF2B4	-1.57052	-0.113779	-1.98811	-0.356804	-1.36878	-0.212744	4	GAAACACAGGGTTAATAAA;GGATCTAGTGAATAAACTA;GGTTGTTGAATCTAGTCTA;GTTCCTACACGAAAGGATT
DCPS	-0.91588	-0.462524	-1.09971	-0.548505	-0.493978	-1.36691	4	GGCTTATTCCTAGTATTGA;CTTATTCCTAGTATTGAAT;GAGATGACTACAGGAATAT;GGCTTATTCCTAGTATTGA
TP53	-0.173052	-0.483229	-0.737677	-0.0877353	-0.019078	-1.36649	2	GAGGATTTCATCTCTTGTA;GAGGATTTCATCTCTTGTA
ELP2	-0.651945	-1.09472	-0.218363	-0.957696	-1.3644	-1.16117	4	GCAATGATGATTGCAGAAT;CTGTCTTTCAGGGAGATAT;GACATCAGATCCTGCATTA;CTGTTCGACTCTGGTCTAA
DHX16	-0.25006	-0.358762	-0.0176428	-1.39972	-0.0191738	-1.36436	1	CTGGTTCTGCTAAATGTTT
INTS4	-0.0296691	-1.41137	-0.436733	-0.894007	-1.36412	-0.229367	2	CCATCAACATCCTGCAGAA;GTGTCAGAACAGCAGCTAT
C9orf78	-0.919012	-0.605278	-0.422695	-0.380531	-1.12962	-1.36336	4	CTGTTCACGGTGTGATAAT;CGTGTTTCCTCAGCAAAGA;GCAACTGATGACTATCATT;CTACCAACATGGCTGTGAA
LSM2	-0.0320927	-1.63841	-0.480792	-2.1743	-1.3605	-0.262001	2	CAGCTATCCTCTCTTGAGA;CACCATGCTCTTCTATTCT
ADAR	-0.111857	-0.643799	-0.113846	-0.637097	-1.35647	-0.0195335	2	CACATCAAATGCCTCAAAT;CACATCAAATGCCTCAAAT
HSPA1A	-0.697806	-0.367304	-0.372387	-0.318456	-0.503904	-1.35641	2	GCCTTTCCAAGATTGCTGT;CTGTGTTTGCAATGTTGAA
FXR2	-0.776408	-0.761443	-0.825283	-0.491378	-0.0782206	-1.35408	3	AGATTTCTATGTCATTGAA;CAGTGACTGTGGCTGACTA;CCCACTTCGAGATACAATT
NAT10	-2.05792	-0.0256684	-0.305924	-0.991358	-1.35242	-0.107043	2	CGCAAAGTTGTGAAGCTAT;CTGGATTTGTTCCTGTTTA
DNAJC8	-0.351746	-0.398872	-1.30179	-0.594825	-0.126013	-1.35106	2	GATAGTTTGTGGAAATCAT;AAGAGAGACTCGGTTCTAA
TSC1	-0.109343	-0.652468	-0.0462163	-0.995779	-1.34771	-0.0199414	1	GAGCTGTTAAAGAAAGCAA
IMPACT	-0.274333	-0.593663	-0.171387	-0.90396	-1.34631	-1.11806	5	CAACATATTTGTTAGCATA;GAGTATCCATCTGCAGTTA;CTCTTTATGGCTTATTGGA;CTCTATTCATCAAACCTTT;CAACATATTTGTTAGCATA
PSMB4	-0.0693158	-1.73654	-0.0130105	-2.70938	-0.0553339	-1.33312	3	GCTGATTTCCAGTATTTGA;GCTGATTTCCAGTATTTGA;GTTCTTACAACCGGTTTCA
NANOS3	-1.37043	-0.0924365	-0.646441	-0.454302	-0.0926824	-1.32737	2	CCACTTACTGGCCAGGGCT;GCCTGTGCTCTTTCTGCAA
MBNL3	-0.217726	-0.719843	-0.645154	-0.152576	-0.0656367	-1.32541	3	CTAATTCACTCTTCTTAAA;CTGCCAGCCAGCAAATTCA;CGTGTTGCAGTCAATGTAT
RPS3	-0.092819	-0.715671	-0.00408927	-2.02696	-1.32169	-0.0212036	1	CTCTCTAAAGACCTTTAAT
NCK1	-0.476632	-1.18946	-0.409451	-0.896126	-1.32017	-0.348178	4	GGTTCTCTGTCAGAGAAAT;AGCAGTCGTCAATAACCTA;GAGAGAGGATGAATTATCA;GTTCGAAATTCCATGAATA
PCIF1	-0.608493	-0.311425	-0.265522	-0.852507	-0.111203	-1.31986	2	CACCTTGTTTCATTTGTAA;CCCTCCAAGTCCCATGTAT
JMJD6	-0.565896	-1.02047	-0.539651	-1.45387	-1.31693	-0.181669	3	GTTCAAGTGTGGTGAGGAT;CTATTACCTGGTTTAATGT;GAAGCTATTACCTGGTTTA
METTL1	-0.0588199	-0.897248	-0.17262	-0.484114	-0.0216854	-1.31218	1	GTCCCACCCTGCTAGCAGA
NOLC1	-0.0899385	-1.09031	-0.567741	-1.17373	-0.158093	-1.31147	3	CAGTTAAAGCTCAGACTAA;ACATCTAAGTCTGCAGTTA;GCAGTAGTCTCTAAAGCAA
OGFOD1	-0.424093	-1.38097	-0.930063	-0.501853	-1.31037	-0.105798	3	CAGATTGTCAAGTCTCTTA;CTACTTATCTGGACATGGA;GTCACTACACTTTAATTCA
INTS3	-1.02785	-0.820016	-1.33602	-1.38213	-0.206653	-1.30967	2	GCATGAATATTGTCCTGAA;CGCATCATTCCCAACTTCT
EIF2B1	-0.945737	-1.91833	-1.08438	-0.248438	-0.468162	-1.30379	3	CAGAAATACAAGTTAGATA;CTTTCTATGTGGTTGCAGA;CTACTTAACTGATGAAAGA
BMP4	-0.404717	-0.21737	-0.156592	-0.518922	-1.30034	-0.0223005	1	GCTTCCACCGTATAAACAT
ZNF706	-2.80047	-0.310392	-1.03815	-0.203319	-1.29979	-0.466934	3	CAAAGCTGCCTTAATATAT;CCAAAGCTGCCTTAATATA;CAAAGACAATTCTGTGTAA
TTF2	-0.187085	-1.43823	-0.483133	-1.39789	-0.226399	-1.29653	3	GTGTCTACCTTACAACACA;GGGACTTTCTGCTTTCTTA;GTCAGAAGTTGATCAAACA
CPEB2	-0.25963	-0.984642	-0.175217	-2.07751	-0.27044	-1.29635	6	CTGTTATTCAGCTCACCAA;ACACTAATTGCTAAAGTTT;GAGTGTTTGGATTGTAATT;GTTCTTCCCTCTTTCCAAT;AATGTTAATTATTTAGATA;CAGGAACTATGAATCAGAT
FCF1	-0.852225	-0.435484	-1.16216	-0.215094	-0.811043	-1.29213	3	CTCGATTCTAATTCTTACA;GATTGCCAAGGATCCAAGA;CTCGTTGATACCAACTTTA
TRNT1	-0.763751	-0.0821056	-1.91096	-0.00535261	-1.29106	-0.0227956	1	GCAGAGATCTCACTATAAA
HEATR1	-1.42241	-0.135055	-0.471291	-1.29742	-0.0988165	-1.28674	6	CACTCCAGAGCTATTTCTA;CAAAGCAGTGTCATTTAAT;CCATTGTGCAGCGTAAGAA;CATACCACGAGACAAGAAT;CAAAGCAGTGTCATTTAAT;CTGCAACATACATGATAAT
CAPRIN2	-0.00575921	-1.87943	-0.0728395	-0.811254	-1.28638	-0.0230495	1	CAGTGAATGTGCCACTGTA
THOC7	-0.417422	-0.92629	-1.3637	-0.107017	-1.28615	-0.0509491	2	CACGCTGTCTCAATGTGAA;CCACCACTCCCAGGAATAT
GEMIN8	-0.516052	-0.943543	-0.716722	-0.41261	-0.62319	-1.28546	3	CAAGTGTGTAGTGAGACAA;GTAAAGGCATCAACATCGA;CCAAGTGTGTAGTGAGACA
GUF1	-0.366883	-0.611143	-1.0956	-0.432687	-0.14729	-1.28264	3	CTACTAGTCTTTCGTTGAA;CTATCGGTAATTCCAGTTA;GCTGTACTGTCATCATCAA
DAPK3	-1.09852	-0.300024	-0.859092	-0.352592	-1.27851	-0.525062	3	CTCTGCAGCCAAGAGAAAT;CTGGAACATTCCTGGATTA;CCTGGAACATTCCTGGATT
SRPK2	-0.338878	-0.633933	-1.6167	-0.978622	-0.851435	-1.27352	4	GGACATCATTCCTGTATTA;CAGAAAGTGATTACACATA;CACTTTGCTCTATCTGGAA;GTCCTTCAAGGGTTAGATT
PRPF3	-0.617806	-1.04619	-0.692796	-0.125577	-1.27037	-0.212397	3	GAGCTAAAGGAAGGAGATA;CAGTTACTCTGGGAGTATA;ACAATTCAAGCAACAACTA
IGF2BP2	-0.885936	-0.476335	-0.659502	-0.357109	-0.0408945	-1.26555	3	GCATGATTCTTGAAATCAT;GTGTATAAGCCATCAATAT;GAAGTGATCGTCAGAATTA
PKM2	-0.196642	-0.681824	-1.40559	-0.180878	-1.26435	-0.144597	1	CATCTACCACTTGCAATTA
TGFBRAP1	-0.101152	-0.880844	-0.500478	-0.675985	-0.501246	-1.25457	3	GACATTATCAATTGCCTTA;CTCAGTACATCATCCACAA;GACATTATCAATTGCCTTA
SLTM	-0.374311	-0.921953	-0.4617	-0.396621	-1.25088	-0.0532134	2	CTTACTGGAGCGAGAATAA;CTCCGGATTTAAGCCATTT
RPP25	-0.0432076	-1.25176	-0.258748	-1.25257	-1.24712	-0.0260693	2	GCTAGTCTCAGCGTACTTA;GTGCGATAATTGCTGCTTA
USP36	-0.552647	-0.863121	-0.583157	-0.52836	-1.24693	-0.144499	3	CTGCCAACTTGTAACTTAA;CCTGCCAACTTGTAACTTA;CTCAAATACTCATCTGATA
ILF3	-1.69545	-1.01476	-0.3084	-0.851929	-1.24643	-0.145404	3	ACCGCCATGTGATGGCAAA;GACACCGGGTTCAGGAATA;CATTTATGACCCTTGTGAA
PINK1	-0.528482	-0.242703	-0.03854	-1.34441	-0.452519	-1.24624	3	GTATGTGCCTTGAACTGAA;GGAGCCATCGCCTATGAAA;CCGCAAATGTGCTTCATCT
EIF4A1	-0.0683752	-2.03202	-0.292855	-1.79995	-1.24467	-1.11083	3	CCGTGTGTTTGATATGCTT;CTTGTATCAAGGGTTATGA;CCGTGTGTTTGATATGCTT
PRPF4	-0.0855125	-0.747746	-0.0366061	-1.09226	-1.24295	-0.0255472	1	GATCGAAGCTGGAAATATT
FASTKD5	-0.442192	-0.724803	-0.0472108	-1.24151	-0.114883	-1.23893	3	CTCCTTAGTGAATATTGTT;CAGCTACTCTCAAGTCATT;CTGAAGCCATTACCATTTA
EGFR	-1.06158	-1.24128	-0.0748208	-2.2417	-0.118758	-1.23653	4	GACCTCCATGCCTTTGAGA;CGCAAAGTGTGTAACGGAA;GTCCTTGGGAATTTGGAAA;GTCCTTGGGAATTTGGAAA
SNRNP70	-0.37609	-0.993911	-0.0269913	-1.51188	-1.23462	-0.279175	2	GACCCTCACAATGATCCCA;CAGATGGCAAGAAGATTGA
SLC38A2	-0.381172	-0.948517	-0.160961	-0.768782	-1.23314	-0.164184	5	GTGAATATATTATTAAATA;CAAATAATGGAATTGTCAA;GTTACACCTATGTTTGATA;CAAATAATGGAATTGTCAA;CAAATAGTGCAATTGGGTA
EIF3E	-0.505282	-0.694739	-0.259999	-0.606808	-0.0617636	-1.23288	2	CAATTACAGAATTTGTTGA;GAGCAGCAGAATATCTTTA
BMS1	-0.0147157	-1.477	-0.785668	-0.0776796	-1.23088	-0.0262895	1	CGAACAAGGACTCTCTGTA
ISY1	-0.00120553	-2.55309	-1.33661	-0.0204699	-0.0263992	-1.22913	1	GTGTTATTGTGCCTTTGGA
ZC3H10	-0.196358	-0.834079	-2.17773	-0.0570797	-1.22893	-0.0630393	2	CCACTACTTTCCAAAGAAA;CCCACTACTTTCCAAAGAA
HEXIM1	-0.516758	-0.44913	-2.979	-0.230712	-0.466666	-1.22863	5	GTAAGAAATACTGGATTTA;GATTCCAAGGATTTACCTA;GCCCTATTCTAAATCGCTT;GAGCCATTCTTGTCAGAAT;CTGCTTAGGTTCTTGAGTA
DDX47	-1.74447	-0.366618	-0.932806	-0.468066	-0.777659	-1.22363	7	CAGCGCATAGAACACTTAA;CTCTGAAGAATCCTGTGAA;GCTGGAAACTCCTTTATGA;CTACCTGGTTTATATTCTA;GAGTTCTGCTGTTCTGTAA;CTGTGATTGTAGGTGGAAT;CTGGAAACTCCTTTATGAT
LGALS3	-0.429056	-0.20226	-0.211502	-0.413908	-0.0268746	-1.22162	1	GAGAGTCATTGTTTGCAAT
BOLL	-0.491496	-0.533819	-0.547145	-1.04362	-0.357088	-1.22032	4	CTGTCTAAATTTGATGAAA;GGATCCCTCGTTCTAGTAT;GATCCCTCGTTCTAGTATA;CGTTGTGAAACTTAGTGTT
NUDT16	-0.0213728	-1.31833	-1.11273	-0.034851	-0.0273749	-1.21386	1	GGTTAATTATCATCTCCTA
PURA	-0.0130348	-1.52879	-0.125535	-0.600229	-0.027717	-1.20864	1	AGATGAAGAAGATTCAAGA
TPR	-1.49447	-0.209459	-0.726007	-0.542764	-0.47383	-1.2081	4	CCAAGTCTGTCCAGAACAA;GAAGTAAGCTCTGCTGATA;CTTAAACAGTTGCAGGAAA;GAATGAGATTCTAGAGCTT
UTP6	-0.880598	-0.323726	-0.727328	-0.666937	-1.20713	-0.489344	5	CAGAGGCATTTGTAGCTAA;CATTTATGAAGATGAAGAA;GCGAACATAAGAGAATATT;GGAGATTAAGGCTATCATT;GAGCAAGAATCCTGCAATA
AICDA	-0.871798	-0.149392	-0.688854	-0.356355	-1.20691	-0.211007	3	CCCACAAACTTCACATATC;GAGTCTCAAAGCTTCATAA;ATCATGACCTTCAAAGATT
CSTF3	-1.53469	-0.192906	-1.99435	-0.213593	-1.20682	-0.290774	5	CACTTTATTGAAGAAGAAT;CACTTTATTGAAGAAGAAT;GTGCTAAGCTAGCAGCTAT;GCTTTACTAGTAGATAGAT;CTCGGTGCCTCCTCAGAAT
PSMD5	-0.0901232	-0.798024	-0.341806	-0.737591	-1.19912	-0.0552528	4	GGGTGTATGAGCTAATTAT;CAGACAAGCTTGGTCATAA;CAGACAAGCTTGGTCATAA;GGGTGTATGAGCTAATTAT
PRX	-0.335788	-0.937797	-0.456565	-0.397201	-0.0467043	-1.19394	2	CTGGAGATGATAGAGACAA;CAAGCTGAAGGTATCCAAA
CNOT8	-0.194281	-0.959985	-0.961776	-0.155262	-1.19077	-0.195745	2	GCCTTACATTCACAAATGA;GTATCCTTCTGGAATCAAT
RBM20	-1.29512	-0.279702	-0.768636	-0.274065	-0.87994	-1.19071	6	CACACACAATGCAGTATTA;CACACACAATGCAGTATTA;CCTTTGGAAAGGTCACTAA;CCATTGACCAGAAAGACAA;CGGTTTCCCTCTAATGCAA;GCTGTGACCTGTTAGATAA
CDK5RAP1	-0.14412	-1.17421	-0.693299	-0.433886	-1.19061	-0.11586	3	CAATCTCAGTCGTGGCTTT;GCTTTACCACCAACTATAA;GAGATTCTCAACAGAGAGA
RCL1	-1.29027	-0.220253	-0.0776546	-1.31889	-0.0481088	-1.18861	2	CCCTTCAGTTGATGTTCTT;GAATGGTTCTCGAATTGAA
MKNK1	-0.158045	-1.27979	-0.559639	-0.329916	-1.1883	-0.212665	4	CCAGGAAAGTTTGAAGATA;CTGTATCAGTGTCAGGGAA;CCAGGAAAGTTTGAAGATA;GAGCCTATGCCAAAGTTCA
PRR16	-0.469842	-0.395542	-0.576609	-0.283639	-1.18768	-0.561412	3	CTAATGCACCGCTTATTAA;GCTAATGCACCGCTTATTA;GCCAATACCAAGAAGTTTA
TNRC6B	-1.01683	-0.0892101	-0.269786	-0.567639	-0.238793	-1.1869	2	GCATCAGATTCCAAATCTA;GATTCAATCTGAACTTAGA
PTCD3	-0.332278	-0.530941	-1.4641	-0.339493	-1.18616	-0.948378	3	CTTGCAACATATCACCATA;GATATTTCGATGTCAGAAA;CACAGAAGGTGAAACCAAA
PDCD11	-0.200857	-0.872434	-1.20123	-1.78363	-1.18573	-0.0426727	2	CTCTCTCTACGAACGTCTA;GGCACAGTGCTAACCATAA
TEX10	-1.45308	-0.167565	-0.916771	-1.13623	-0.295054	-1.18452	6	CAGCATATTGCTTAAGAAT;CTGTCCAAAGGACTGATAA;CAGCAAGTTCTTAATATTA;GTTTGGTTCAGCTTGTATA;CGTAGCAGCATATTGCTTA;CTACTCCTACAAACTTTAA
EIF2AK1	-0.421214	-0.20698	-0.263532	-0.342049	-0.0294067	-1.18378	1	CGAAGAATCTTCCGAAGAA
CASC3	-0.360217	-0.572831	-0.859425	-0.846583	-1.17942	-0.0822736	3	GAGAGGCACTTAATCTGTA;CCCAGATTCCCAGACCTTA;GAGCTGAAATCAGAAGCTA
NOL9	-1.00083	-0.539439	-0.491748	-0.208202	-0.101355	-1.17938	2	CTGATTAACCATTTGTTAA;CACAGAAGATGGTATATTA
NCOR1	-0.263615	-1.62515	-0.918321	-0.263928	-1.1792	-0.696308	4	CGCAGTATTGTCCAAATTA;CACTTATTTGACTTCTCAT;GCAGTATTGTCCAAATTAT;CTCCTCCTGTGGAGCAGAA
MOV10	-0.361305	-0.266184	-1.39532	-0.575983	-1.1779	-0.187477	2	CTGAGTATCTTCATGGGAA;CAGGAATACCGGGTCTTAA
EXOSC1	-0.206184	-1.08885	-1.52177	-0.0161239	-0.0568048	-1.17557	2	CCAACAGCCACTTCCAGAA;GTAAGCTGTTCCTGAGTAT
RNF40	-0.151535	-1.36898	-0.413172	-0.499925	-0.0329012	-1.17467	2	GCTGTTAATTGTGATGAAT;GTACTACAGTTCAAGAACA
NGRN	-0.103818	-1.14284	-1.7713	-0.373041	-1.17461	-0.818506	4	CCATGGAGCAGATACGGTA;CTGGGCAAGTATTAATGTA;CAATTTATGTTTGAGAAGA;GGGAACTTCCTGTACAGAA
NUP93	-0.364515	-0.739544	-0.162224	-0.91245	-0.0725495	-1.17187	3	GCGGCAAATTTATATCTAT;CCCTTGACTTTACTCAAGA;CGGCAAATTTATATCTATA
PUS10	-0.474402	-0.884376	-1.23818	-0.493812	-0.27867	-1.17027	3	GCCTTAATTTGGACAAATA;GTGAGAAAGATTTCATTAA;AAGATAGTATTGATAATCT
RPL26	-0.389548	-0.946412	-1.70687	-0.240282	-1.17001	-0.719765	1	CACATTCGAAGGAAGATTA
HELZ	-1.35869	-0.288602	-0.884759	-0.204288	-1.16889	-0.841713	5	CCTATAACATGAACCTATT;CATGGAGTGTGAAACCATT;CAAAGTCAATGCTGTTTAT;CACTGAATAAGCATTACCT;CAAATTTCCTCGCAAAGAT
DHX38	-0.0480346	-2.69954	-0.320424	-0.737233	-0.583577	-1.16854	4	GTCTTATTTGCAAGTCCAA;GACAACATGCTCAACTCTA;CCAACTCCCTCCTACAAAT;GATCATTTGACCTACCTGA
U2AF2	-0.283161	-0.319642	-0.175873	-0.477523	-1.16578	-0.0306968	1	CTTGTCAAGTCCATCGAGA
CDK7	-0.589449	-1.19873	-1.81563	-0.138049	-1.1656	-0.75348	4	CTGTAGAAGTGAGTTTGTA;CAAATTGTCGCCATTAAGA;GAGCTAAGTCATCCAAATA;CTGACACCATCACACATCA
SUPV3L1	-0.954564	-0.310933	-0.505057	-0.832071	-0.196406	-1.16514	2	CAGCTCATGCGGATGATTT;CAGAAATACTTCTCAGCAA
APOBEC4	-0.204529	-0.843778	-0.316583	-0.858093	-0.222229	-1.16479	2	GCATCACTCTTAGTATTTA;GGACTTATTAGATAGGCAA
RBM39	-0.647712	-0.793012	-0.756176	-0.456156	-1.16389	-0.133605	3	GGATGATTTCTGACAGAAA;CTCATTCTCCCTAAATAGT;CAATGGCAAACAATTTACA
DPH5	-0.364058	-0.24598	-0.0457193	-1.00023	-1.16277	-0.0309183	1	GGTATATGAGTGTAAACCA
TSR2	-0.323444	-0.687646	-0.078468	-1.43404	-0.0726646	-1.16208	2	CTCCTGCATCACTCAGAGA;CAACGAGTTTGATACAGTT
EIF5A2	-1.03183	-0.713487	-0.650157	-0.22847	-0.459653	-1.15961	2	CGCTTTATGTTAATTACCA;CACATAACTTTATATGTTA
CSDE1	-0.324039	-0.413208	-0.12563	-1.65279	-1.15711	-0.123619	2	GAGATGATGTTGAATTTGA;CTCACAACTTAGAGAGTAA
FAM172A	-0.0577404	-2.31662	-0.0203834	-2.58168	-0.423958	-1.15692	3	CAATCTATGTTTGGGATCA;CCTACAGTTTGAACAATTA;CCCTACAGTTTGAACAATT
SAGE1	-0.734215	-0.339146	-0.323234	-0.888519	-0.992801	-1.15505	3	GTCCCACAGGGCTTATTAA;CTGCCTATGTGTTTACAAA;GTTCCACCTGGTTGTATTA
POP4	-0.0206635	-2.37437	-0.30227	-0.850277	-0.541219	-1.1549	3	GACATAAACAGGGATCAAA;CTGCGGCTCTTTGACATTA;GCTATTATTTCAGTGACAA
PSMC5	-0.0337996	-2.06759	-0.0303127	-2.55761	-1.15332	-0.104559	6	CAGCTGATTGTGAATGATA;GCTCTGAACTGGTACAGAA;GGGCCATGGATAAGAAGAA;CACAGAGGAACGAACTAAA;GCTCTGAACTGGTACAGAA;CAGCTGATTGTGAATGATA
KRT17	-0.195952	-0.78149	-1.17657	-0.0402639	-1.15327	-0.350372	1	CAGCAGAACCAGGAATACA
DNAJC3	-0.674202	-0.359943	-0.996879	-1.01424	-0.10489	-1.15225	2	CTGATAACTATATTGCTTA;GGTGCTGAATGTGGAGTAA
HBS1L	-0.284478	-0.936264	-0.100433	-2.49422	-0.451368	-1.1508	5	GTTATTAAGTCAAAGGAAC;CAATAGCTCTTGAGCTATA;GAATCCTCATCTTTAATAT;GACTCAAACTGCAAAGCTA;CTTTGCCTTTGAAACGTTA
POLR3K	-0.163703	-1.16814	-0.551118	-1.5506	-0.88767	-1.14814	4	CCCAATCAACACTCTTAAA;CTAGTGTGGTGGAAAGATA;GTGCTTACTTCATGCAGCT;CTTAGTACATGTCCCTAAA
MBNL1	-0.244649	-0.365811	-0.904284	-0.0578085	-1.14656	-0.0321388	1	GTCACTGTGTGTATGGATT
MAP2K1	-0.468164	-0.322297	-0.295334	-0.66934	-1.14654	-0.525901	5	GTCATGGCCAGAAAGCTAA;CTAGATGTTTAACAAATCT;CTATTTGTGTGTATGCTGA;GTCATGGCCAGAAAGCTAA;CAGGCTGAATTACAGTGAA
POU5F1	-0.035486	-1.1052	-0.214685	-0.408882	-0.0322376	-1.14528	1	GTTCTATTTGGGAAGGTAT
GIGYF2	-0.33745	-0.267408	-0.763031	-0.0822556	-1.14241	-0.0324599	1	GAGAGAGACTATTCTTAAT
POP1	-0.118613	-0.860166	-0.366768	-0.293679	-0.098447	-1.1421	2	CATCCTAACTGAAGCAATA;CTTTCTGGATTCCATTTAT
SHMT1	-0.553536	-0.870492	-0.313819	-1.67823	-0.585384	-1.14149	4	GTTATTAAAGGATTTAAAT;CATGCCAAAGGAGAACTGA;CTATGACTCTGGAATTTAA;GCTTCTGCTGTAAATCAGA
CPSF1	-0.0103494	-1.62755	-0.404001	-0.217835	-1.13876	-0.0327442	1	CCAAAGCCATCCAAGAAGA
NUP35	-0.917647	-0.287664	-0.38502	-0.279957	-1.13329	-0.223236	2	CACAGTATGGGAATATCTT;ATAGCTATCTCATACTTCT
MYD88	-1.2602	-0.0623145	-1.62049	-0.0640317	-1.1327	-0.0633654	2	CTAACCATGTCCCTGAACA;GACCCTAAATCCAATAGAA
UTP18	-0.197753	-0.51007	-1.71014	-0.051971	-1.13181	-0.346195	2	CACATTCTCTTCAGATAGT;CAGAGACTACTAAGCGGAA
GTPBP4	-0.37385	-0.915024	-0.0768423	-1.71602	-1.12853	-0.0955576	4	GCCATAATATAGCTGATTA;GACAATGTTGCTAAAGATT;CGGATAGACACGTGTTTGA;GCTAGAGTGTTGCTGTTTA
PSMB11	-0.7192	-0.0919822	-0.907793	-0.0573111	-1.12204	-0.0340814	1	CCTGAGCTCTTCTACGTCT
ADAT1	-0.108682	-1.16696	-0.868065	-0.347227	-1.12095	-0.269985	2	CGGATTATCACCAGTTCAA;CAGTTCAAGTGAGAAGGAA
TRMT5	-0.750145	-0.359202	-0.393243	-0.716454	-0.64697	-1.11928	1	CATAGCATAACTGAATCAA
DBR1	-0.631718	-0.339552	-1.14973	-0.547541	-1.11813	-0.350432	5	GGCTACGGATGATCTTATT;CCAAGAAGTATATATCATT;CTGAAGCAGCCTATAGATA;CTGCATGCAAGGTGGGATT;CAGCATCAGGCAAAGGATA
TRNAU1AP	-0.254139	-0.965448	-0.26222	-1.11036	-1.11755	-0.137764	4	CTGAGAAGTGTTTGCATAA;CGTGTAAAGCCAGTGGAAT;CATTCATCCTACATCATAA;CCGTGTAAAGCCAGTGGAA
CDC73	-0.970394	-2.49584	-0.169804	-4.39784	-0.766009	-1.11619	3	CAGTTGATATATTTGCTAA;CACTTGAGATTCTGAATTA;CTTCTAGTCTGTAATGGAA
RBM41	-0.783063	-0.502005	-0.383148	-0.707784	-1.11496	-0.680556	5	GCAAGCATTGCATCTAGTA;GCGAGAAATGGAAATAGAA;GTAGCTAGAATATATATAA;GGAATTAGGGCTTAATGAA;CTGACGCAGCCAATAGAAT
EIF2C3	-0.561386	-0.953331	-0.0954468	-0.882756	-1.11406	-0.0895821	1	CAGTTTAGGCAGGTATTAT
BANK1	-0.76175	-0.648528	-0.0606508	-1.70295	-0.181674	-1.1133	4	GTCACAAAGAACTCAAGAA;GAGTCGGTCTTTCATTATA;CAGTCTCTTCAAACTGAAA;GAGACTGCATTATTGGGAA
PPP2R1A	-0.0526787	-2.23785	-0.344631	-0.492073	-0.133403	-1.11002	2	GTGGAGTTCTTTGATGAGA;CTGGCTTGTGGATCATGTA
RRP1B	-0.581537	-0.539645	-0.42536	-0.62019	-1.10955	-0.438068	3	CACAAGAATATGTCACATA;CTTCTCCAGTTTGACTATA;CAGTATATCTCAACTCAGT
EIF2C2	-0.400434	-0.365601	-0.270736	-0.405061	-1.10658	-0.0737466	2	GGCAAGAAGAGATTAGCAA;GCAGGACAAAGATGTATTA
CSTF2T	-0.0160105	-1.44104	-0.0214686	-1.31643	-1.10347	-0.0356343	1	CTCGAAACATGTTACTTCA
PPP2CA	-0.212041	-0.748327	-0.467926	-0.183537	-1.10248	-0.132815	3	GGATACCGTTTAATTTAAT;GCAAGATATTTCTGAGACA;CTGCTTCAGTAAGACTTAA
SLBP	-1.28308	-0.133388	-0.673966	-0.480789	-1.10239	-0.269332	3	GTCTTAATTTGGTACTTGT;GACCAGAGTTAACAAAGAA;ATTAGCTCATGCTGAATTA
RPL13A	-0.120108	-0.616835	-0.00792541	-1.74209	-1.10143	-0.0358086	1	CCCATGCTCCTCACCTGTA
GTPBP1	-0.487646	-0.398196	-1.13016	-0.789935	-1.10127	-0.348766	3	CAGCTAAACATTTGGAACA;CTGACTGGATCCATGCTTT;CTGTCTTTGTGGTAGTCAC
PIN4	-0.346028	-0.583284	-0.500628	-1.21707	-0.249354	-1.09991	3	CAGACTCCCTTTAACCTGT;ATTAGTGTGTGAGAATCAT;CCCTTTAACCTGTATTCTC
NUP62	-0.0585904	-1.72207	-0.303919	-0.945859	-1.09872	-0.8593	4	GCCACTCTCTCCAAAGCAT;CAGAGTAACTCTAGTCAGT;CGCTGATCGAGAATGGAGA;GCCACTCTCTCCAAAGCAT
DGCR8	-1.46952	-0.111884	-1.33189	-0.147255	-1.09833	-0.261485	2	CGATGATGACCAAGATTAA;CTCAACTCAAATTGCTATA
TRIT1	-0.340696	-0.423211	-0.187498	-0.688155	-1.09712	-0.242711	2	CTGAGAACAAGAGAAGTTA;CCATCTCCATTGAGATGAT
TFB2M	-0.517852	-0.32102	-0.488623	-0.809246	-1.09608	-0.642162	3	CGGTTCATTTATTTGGAAA;GGAATTATTAGACCAATTA;CCTTGGTCATCATTTGATA
FXR1	-1.65579	-0.747174	-0.200729	-1.24635	-0.197142	-1.09512	2	CAGATTGGTTCTAGGTCTT;CATCTTAAGTGACATGCAT
RNMT	-0.66353	-0.389784	-0.815649	-0.380108	-0.175889	-1.09345	3	CTTTGGGAACCTTAAGTAA;GCCAGAAACTCCAATGTAG;GAGACTCTCACTTATGTTA
TCOF1	-0.00760036	-2.79739	-0.316814	-0.94821	-0.158025	-1.09298	2	CACCATGGGTTGGAACTAA;CCCACCATGGGTTGGAACT
FIP1L1	-0.148152	-1.17942	-0.274205	-1.26301	-1.09018	-0.379763	3	GCTCCACCTCCATCTCTTA;CAGTAACCTCTACTACAAA;CTGGAAAGCTTACTGTGAA
MAGOH	-0.181319	-0.60831	-0.15117	-1.1209	-0.28029	-1.08939	3	GGAACTGAAGAGAATAATT;CGGACGGGAAGTTAAGATA;GGAGGAACTGAAGAGAATA
PSMC1	-0.00199329	-4.10128	-0.00010589	-4.10129	-0.318902	-1.08773	4	CTGTATCTCTAATGAACCA;CATCGTGTTTATTGATGAA;CGTCCATCGTGTTTATTGA;GAATCCCTGTTCCCACTGA
PPIG	-0.986686	-0.338611	-1.45809	-0.183806	-1.08725	-0.367191	3	CAGTCTGATTCTAAAGGAA;CAGTTAGAATCAAAGAGTA;GCGGATGAGTGAGTTATAT
NR5A1	-0.644874	-0.625788	-1.34166	-0.468004	-0.653167	-1.08698	6	CCCTCCACCCACTAGGTGA;CCTGGAATAAATTTCGCAA;CCTCCCAGGCTGGTATTTA;CAACAACCTGCTCATCGAA;GTATTTATCTGCAAGGTTG;CGGACACTCGCCTACTAAG
EIF2B5	-0.168148	-0.563634	-0.136398	-0.879739	-1.08646	-0.204004	3	CAGACCGAGTCTGACATCT;CTGCTCAAATCAAAGAACA;CTGGTTCAGCCAAAGAGAT
UTP15	-2.00858	-0.101171	-1.60688	-0.0499957	-0.155364	-1.08474	3	CATATCGAACCTTTATTAA;GAAATCAGTCATGTTCTTA;GCCTGCATATCGAACCTTT
PAIP2B	-1.85532	-1.06495	-1.56406	-0.106757	-1.08304	-0.248201	3	CAGGGAATCTCAGCTTTCA;CTGTGACTCTGAGTAACTA;GGGCCAGTTTCTGACAATA
PADI6	-0.215032	-1.20583	-0.97028	-0.180596	-1.08252	-0.166855	2	CAGCTGTTCTGCTTGGAGA;CCTGGTATTGGCTACATGA
CNBP	-0.896859	-0.152576	-0.105954	-1.41209	-0.176821	-1.07746	2	CGACTTTCTGCATTTAACT;CAGATGAGCAGAAATGCTA
PES1	-0.697455	-0.281418	-2.11554	-0.166757	-1.07093	-0.32146	4	GCCTTGAGAAGAAGAAGTA;GGAACACTGTAGAGCGTTT;GTTGGACTCCGAGAGTTGT;CGGAACAAAGCCCGGAAGA
MAPK3	-0.267281	-0.3376	-0.66338	-0.106268	-1.07015	-0.0386065	1	CCCTGGAAGCCATGAGAGA
ESR1	-0.737923	-0.635003	-1.03459	-0.687373	-1.07008	-0.563704	8	CTATCAATGTAGGTTGCAA;CTATCAATGTAGGTTGCAA;GTGACCTTATTGTCTGTAA;CATTTACAGCCATTTCTAA;CTAGTTATGTGAAAGGCAA;CCTCTATTATGGCACTTCA;GACTTACTGATAATTTACT;CACCTTATATAGTATAATA
XRN2	-0.459796	-0.848584	-0.207565	-1.1798	-1.06993	-0.10589	5	CAGAGGATAATGTCAGGTT;GTCTCCATTAGGAGGAATT;CTTTCTTCCTCCAGAAGAA;CGAGTCAGGGAAGAAATAT;CCTTGGAGGTGATGTCTTA
TRPT1	-1.75029	-0.0941471	-1.74279	-0.0626114	-0.23578	-1.06989	2	GATGCTAGTCCATGGTACA;CAAGCACAGCTCCAGAGAA
RC3H1	-0.228556	-1.04692	-0.917751	-0.690219	-1.06988	-0.804726	3	CAAGAAATGTGTAGAAGAA;CACAGCAGTACCCACCTAT;CTGGGAAATACAAAGGAAA
ALKBH1	-0.298008	-0.401244	-0.409973	-0.253466	-0.299324	-1.06777	2	CTATTAGTCTCATCTTCTT;GAAACAGTGCCTTAAGTTA
TUFM	-1.04408	-0.246776	-1.33071	-0.042832	-1.06706	-0.0973961	2	CAGCCAATGATCTTAGAGA;GACATGGCCTGTCGGATTA
RBM28	-0.107565	-1.76675	-0.538517	-0.573882	-0.263595	-1.06647	3	GTGGCAAAGGATAAATATA;GCATGAACATGAAAGAGAT;CTGTGCAAGTCTCAAACAA
TYMS	-0.572429	-0.430935	-0.810103	-0.399639	-0.0538948	-1.06587	2	CGTGACCTATCAGTTATTA;CCAGTTCTTTCCATAATAA
PDE12	-1.45088	-0.053182	-0.769717	-0.280332	-1.06564	-0.430244	3	CCTTGGCTCACATAAGACA;CACTTTCTACCGAAAGTCT;GGTATATTCGCCTCATTCA
NOL6	-0.884544	-0.714767	-0.35734	-0.534339	-0.185096	-1.06558	3	CACACACAGTGGCATAAAT;CACACACAGTGGCATAAAT;CTGAGAAGTGTCTTGCAGT
BCDIN3D	-0.372459	-0.309064	-0.433674	-0.71213	-1.06029	-0.670233	2	CTGAGTGTGGCTCTATACA;AGGATCATGGCATGGAATT
IK	-0.813785	-0.441701	-0.189163	-0.535613	-1.05703	-0.0615878	1	CTGAGGCTGACATGAATAT
ENC1	-0.266593	-1.71243	-0.280723	-1.51359	-0.848633	-1.0531	3	CCCTCCACTTCTGGTATAA;CAGAGAAGGTTCTTCTTAT;GGATTAATGTCAATGTTAA
RPL35	-0.0873031	-0.739612	-0.00435554	-1.99977	-1.05246	-0.0402889	1	CGTGTTCTCACAGTTATTA
MYEF2	-0.870019	-0.330391	-0.674369	-0.820746	-0.360622	-1.0499	5	GTCCCAATTTATTAATACT;GCCAATAGATTTCATCCTT;GCTTGGATCGTAATGCATA;GGTAGACTTGGTTCCACAA;CATGGAATGTGATTAAATT
PSMB9	-0.541724	-0.32746	-0.466394	-0.348657	-1.04473	-0.0441148	2	GTGAGAAATATCAGCTATA;CGCTTCACCACAGACGCTA
LYAR	-0.743269	-0.475798	-0.34439	-0.264012	-0.508173	-1.04015	2	GACCAGGTGTGGAATATCT;CTTTCACTGCTGTTTATAA
PPP3CA	-0.480458	-0.373773	-1.1302	-0.42949	-0.428838	-1.03806	5	CACAATAACTTGTTATCTA;CTTCCCTTCTCTAATTACA;CACAATAACTTGTTATCTA;GCAACTATGGCATAGAAAT;CCTGTTATATTAAATAATA
RPP30	-1.12536	-0.460619	-0.588306	-0.558184	-1.03373	-0.202446	7	CTCATTATTCCTTTAATAT;GCTAGAAATCAATAGTCTA;CATAATGTGCACAGAAATA;CAATGAATACAAATGTTTA;GACTGAACCAACTTTGGAA;CTGTTTACCTTTCAGACAA;CTAGTTATTAGTGCAAATA
PRKCD	-0.457279	-0.456231	-0.206539	-0.498728	-1.03302	-0.0676202	2	CAACAGCCGGGACACTATA;GCATGAATGTGCACCATAA
TTC5	-0.0941414	-0.710166	-0.0388446	-1.0676	-0.0422431	-1.03286	1	CAGTGATGGTGTACAATAT
INTS8	-0.935619	-0.247952	-0.116499	-1.12952	-1.03157	-0.550528	4	CTGTGGCAATCACAGTGAA;CGTTTAAATCTCTGCAAGA;GAGGACATTGTGAATGATA;CATTAAACCTGTAACTTCA
MTIF2	-1.40662	-0.275585	-0.30063	-0.471772	-0.266488	-1.02943	2	GAGACAGAATTGTTTGTTA;CTGATCCTGAGAAAGTGAA
PATL2	-0.563813	-0.174219	-1.61503	-0.0384201	-1.02793	-0.197701	2	GCCCTACAAATGTTATTCA;CCCTACAAATGTTATTCAA
ALKBH5	-0.464373	-0.202065	-0.627338	-0.402324	-1.0267	-0.0968622	2	CAGGACCTAGGTTCTCATA;GTTCTCATATTCTTGGTAT
PWP2	-1.00404	-0.231808	-0.495699	-0.729725	-1.02623	-0.323942	3	GCTGGGACAACCTCATCTA;CCAAGTACTTCTTCAATAA;CTGGCCAAGTACTTCTTCA
EIF2B3	-0.272689	-0.371726	-2.14448	-0.0639082	-1.02561	-0.1868	2	GGAGTGAACTGATTCCATA;GAGCTGAAGTCCTTAGATA
CLK2	-2.48687	-0.0371278	-0.544236	-0.204011	-1.023	-0.395646	1	CTCTCTATATACCTGTGAA
FRG1	-0.815034	-1.3542	-0.450608	-0.519669	-1.02234	-0.093456	2	CAGTTTACGGCTGTCAAAT;CATTGAAATGGATAAGGGA
PMPCA	-0.0776956	-0.785587	-0.00419344	-2.01612	-0.0434452	-1.02126	1	CAGCTGACATCAATGCTCA
TARBP1	-1.10628	-0.0628987	-0.41181	-0.74489	-0.598694	-1.0188	3	GGCAAATATTGTTATGGAA;CTGTCAAATTCCTGTGTTT;CAGATTCACTGATGTTCCT
STK39	-1.23907	-0.264089	-0.751015	-0.497008	-0.16511	-1.01731	4	GGAATAGTCTCAGATCTAA;CGTTTAGAATGCTATGTAA;CAGTTAATCTCGTTATTTA;GCAAGAACGTGTAGCAATA
DDX41	-0.293269	-1.25315	-0.157846	-1.28081	-1.0167	-0.226195	3	CAGCTGAAGGAAGAAGAGA;CCACTACCTTCATCAACAA;CCATCCAGCACGTCATCAA
MTRF1L	-0.458162	-0.663959	-1.31292	-0.297824	-1.01464	-0.578637	4	GGTCACAGATCACAGAATA;CTGTTCTGTGTAAATATTT;CACCATGACTGTAGCAATA;CCTACTCAGTGATTGGGAA
WDR46	-0.088496	-1.03042	-0.0180021	-1.95715	-1.00714	-0.0924595	2	CGAAAGCTACCACATTCTA;GGCTGCCCTTGATTGGGTA
GNB2L1	-1.04083	-0.0414363	-0.950225	-0.0516444	-0.0449938	-1.00682	1	GCATCAAGATCTGGGATTT
CDC123	-0.463786	-0.356729	-0.934375	-0.0644916	-0.963365	-1.00655	2	CTCAGAATGTGAAGGATTA;GGGACTTTGCTACTTGTAA
FDXACB1	-0.0656023	-1.97651	-0.127153	-1.01127	-1.00407	-0.108613	3	GTCAGTCTCTGCTATAGAT;CAGCATTTCATGAAACTTT;CCACTAGTGTTATACATAA
MTIF3	-2.16485	-0.179276	-1.26666	-0.334796	-1.00254	-0.589629	4	CAGATTCAGCAGTGGATTA;GAGTTATTCACTTATTTGA;GAGCAAATGTGATTAGACT;GTCAGCGAGTTATTCACTT
ZNF830	-0.742391	-0.0866867	-0.24167	-0.369781	-0.0455537	-1.00172	1	CTGTGTAACACTCCGGTTA
PCID2	-1.39749	-0.0317036	-1.37678	-0.689063	-0.999486	-0.610074	4	GAGTCTTTGTGAGACTTCT;CAGACCGTGATAGTCCAAT;CCACTGTGGAGCTCCTGAA;CTTCGAGTGTTTGCCAATA
METAP1	-0.67763	-0.645228	-0.251088	-0.855547	-0.999324	-0.418904	3	CAGAGTGCCTCAGACCTTA;CTTGCAATATGAATGTTAA;CAATATGTGTTGCACCAGA
SF1	-0.266932	-1.07951	-0.103386	-1.78225	-0.998448	-0.611544	2	GAGTGCAATGCCAAGATTA;CACATTGCTTCAGACTGTA
PYDC1	-0.0969415	-0.698787	-0.503155	-0.16362	-0.0459996	-0.997713	1	CTCAAGAAGTTCAAGATGA
SYF2	-0.0140165	-1.49777	-0.198905	-0.434771	-0.992949	-0.0465353	1	CTGCAAATTGGGAAGCCAA
TELO2	-1.72433	-0.0874739	-1.05454	-0.672716	-0.379018	-0.992424	2	CCGGCCTGCCGCTATTTAT;CAGTTTGTGATGACCCAGA
UMOD	-0.712637	-0.418129	-0.703099	-0.833512	-0.992207	-0.193909	2	CACTGACACCTCAGAAGCA;GCCAACAGCAGCTGCGTAA
PDCD7	-0.329499	-0.781213	-0.0830799	-1.19482	-0.75934	-0.989163	3	CTGTTAAGCTGCATTAGTA;GAGCCTTTCCGACAGTATT;CTAACTTCCTTGTGTGTTG
TMEM48	-0.0778271	-1.01709	-0.179456	-2.07184	-0.985584	-0.167352	3	CAACTCATGCACTCATTTA;CTGTATAGTTCCTATGTAA;GGCCTTCAGTGCCACCATT
CLNS1A	-0.741759	-0.310736	-0.309481	-0.833204	-0.195737	-0.984388	2	CTCCTAAGTGTAGGAGAGA;CCACACTGGAGAGATTAGA
EIF4E1B	-2.10564	-0.00340706	-0.645024	-0.111498	-0.983576	-0.0476086	1	CACTGAGCCTCATTACTTT
SHQ1	-0.548291	-0.540756	-0.904019	-0.317277	-0.288677	-0.982258	1	CTGTGAAGAGGTATCAGAA
PLD1	-1.08517	-0.20761	-0.0982658	-1.12381	-0.98043	-0.136885	2	GGCATAGAAGGTATGATAA;CTCGAAATGCTACAATTTA
LAS1L	-0.112814	-0.858011	-0.85741	-0.330242	-0.979936	-0.0642954	3	CTGCGCATCTGTTCCATTT;GAAAGTGCGTTAAAGGGAA;GCCATTAAGGCGTGGAATA
PRKCSH	-0.401757	-0.385447	-0.745416	-0.570572	-0.123817	-0.977364	3	GTCTGAAGAAGATCCTTAT;GAGCTCACCACCAACGAAT;CTGTGACCTCAATACAATA
SNIP1	-1.12566	-0.483846	-0.132098	-0.811243	-0.976571	-0.312068	3	CGCATTGCAGACATTCCAA;CTCTTACTGCCTTAAGTCT;AGCGTTCTTTCTTTATTCT
EIF3D	-1.20762	-0.494737	-0.0177447	-1.5611	-0.130195	-0.9763	2	GCAGAAATGGGATCAGAAA;CAACCTACATCAACCACAA
ABCF1	-0.572656	-0.645448	-1.33023	-0.278605	-0.974252	-0.63813	2	CAACCAATAACCTGGACAT;GAGAAGAATCGGATCAATA
NEDD4	-0.969139	-0.633694	-0.769655	-0.427233	-0.972494	-0.61867	3	GCCTTGCCAAGAAGGATAT;CCTACTCCAGGGATTACAA;GAGGGAACATACAAAGTAT
EFTUD2	-0.00298615	-3.4835	-0.000917697	-5.41252	-0.972214	-0.694185	2	CAAATTCTTCGATGATCCT;CCTCTCACAGAACCCATTA
LUC7L	-0.940902	-0.286683	-0.461044	-0.212189	-0.970793	-0.18319	2	CTCCCGAGAGCGACGGAAA;CTGAGGAAGAATACAGAAA
PSIP1	-0.45183	-0.301984	-0.41023	-0.702604	-0.212832	-0.97007	2	GAGATGATCAAGAAGGTGA;CAATCAAATGCATCATCTG
SESN2	-0.209249	-0.536815	-0.718392	-0.338512	-0.969668	-0.472409	3	CTGGCCAGTGTGCCACATT;GGGCCAAGCTCGGAATTAA;GAGGGAGTATTAGATTATA
COPS5	-0.41302	-1.03698	-0.30139	-0.763271	-0.179107	-0.969298	4	GCCTTTAGGACATACCCAA;CTCTGAAGTGTCCTAAATA;GGTCTTTGATTTGTCTGAA;CAGACTATTCCACTTAATA
IREB2	-1.1938	-0.621959	-1.81626	-0.293517	-0.695698	-0.969	4	GTTGTAAGCTTAAAGTACA;CTTTGTCTATCACTAAGTA;CACTGAATTGCCATTATTA;CTGCCCGTGTTCTTCTTCA
PPP1R8	-0.206679	-0.801366	-1.1323	-0.779389	-0.968368	-0.563163	5	CCCACACCTTCCTTGCTGA;CAGTTAAGCTGAGGTTTAA;CTTCCTTGCTGATTTGATA;GAGACAAACTAATTGAGAA;GAGACAAAGTTAGGAAACA
DHX36	-0.0497115	-1.46008	-0.213113	-0.854153	-0.967707	-0.17084	3	CGTTGAGCCACATATTGGA;GATCTGACTTGAAAGTAAT;CCCATCTTGTTAAGGAATT
POLR2B	-0.0358189	-4.09242	-0.0947667	-1.55619	-0.963455	-0.188464	4	GAGTCAACAAGATAATTAA;GTGGCTATTTCATTATTAA;GAACTTATGTCTATGAGTA;CTGTTAACGTGCAGAAGAT
TARBP2	-0.327658	-0.410796	-0.794093	-0.356511	-0.962745	-0.203218	2	CTGTGTACGACCTTCTCAA;CCAGCCCACCGCAAAGAAT
DDX25	-0.435798	-0.402674	-1.6762	-0.264301	-0.449632	-0.96122	4	CAGATCATAGTATTCGTAT;GATTTAATAGGCCATCTAA;CAGAGTTAATGCCTTGGAA;CAAGCTCTGTGCAACATTT
RPRD1A	-0.0624585	-0.872962	-0.0508961	-0.956196	-0.960885	-0.0503164	1	GACTAAATGTTCCAACATA
LARP4	-0.494105	-0.545412	-0.357018	-1.28523	-0.96029	-0.801524	3	CCAATTATGGCAAGGATAA;CTGCTGAGCTTACTGCATT;GTCTCAATCAGACAACTAT
SLU7	-0.140686	-1.491	-0.501852	-0.560326	-0.269136	-0.955841	3	GAGTGTATTATAAATGAGA;GGAACAGGCTAATTCTCCA;CTCTGAGGAGTGTATTATA
SMAD2	-0.696036	-0.670392	-0.424069	-1.13024	-0.954855	-0.254986	5	GCCTTTACAGCTTCTCTGA;GTGTCCCAAAGGTTTATTA;CTCTACAGTGGTTGGACAA;CTGAGTGTCCCAAAGGTTT;CTTGAGGTCTCATCAATTA
BTG2	-1.23269	-0.636284	-1.01272	-0.938578	-0.580091	-0.95435	4	CGTAGACTTGTGCAATATA;AACTCCAGGTCCTTTATTA;CTCATGGTCTCATGCTTAA;CTGTCTGTCTCAGTACAAT
FASTKD1	-0.358575	-1.44062	-0.223622	-0.453312	-0.950826	-0.339443	2	CTGGGAATCAAATATCGAA;CATTCAGCGTATTGAACTA
KIN	-1.74051	-0.0921323	-0.732964	-0.24818	-0.126126	-0.950601	3	CTCAGCAGTTTATGGATTA;CATTGAAACTGGCCCTTTA;GTGGGAAACTCTGACTGAT
DDX52	-0.316186	-1.39789	-1.34175	-0.361385	-0.948756	-0.687829	8	GAGAGATACTTCTTATAGA;CCAACTAGCTCAGTGGAAT;GCTTCAGAGCCCTGATTAT;GCCATGAGAGAACTTGTTA;CCAAGAAATTTGGACCTAA;GTATTAATGTGGATGTTAT;CAGATTCACAGAGAGTTAA;CTCATATATGAAGGTATTA
HNRNPD	-0.67545	-0.959181	-0.403056	-0.675157	-0.212277	-0.948678	4	CACAATGTTGGTCTTAGTA;CAGTGAAGAAGATAATGGA;CGAAATTGAGGACATGATT;CTTATGTAGCCATTAAGAT
CD2BP2	-1.59522	-0.0111603	-0.572801	-0.135131	-0.947779	-0.0519544	1	GATGTGATGTGGGAATATA
DENR	-0.47196	-0.742783	-0.191761	-0.494511	-0.164285	-0.945268	2	GTACACCCATGCTCAATAT;CATCGAAGATCTTGGAGAA
ZNF638	-0.113118	-0.913797	-1.85922	-0.074154	-0.944051	-0.182262	3	GACATTCTATTCGTTGTAA;CACTTTAAATACTAAAGGA;GAGCCATTATTTCCATTTA
PPARGC1A	-1.41408	-0.663136	-0.724796	-0.293495	-0.666946	-0.943507	3	CCAACACTCAGCTAAGTTA;GTGTGATTTATGTCGGTAA;AGCTTTCTCTCATAACGTA
MYOD1	-0.960455	-0.0503693	-0.574648	-0.134459	-0.943429	-0.0525104	1	CGCCGCCTGAGCAAAGTAA
WDR3	-0.619576	-0.36458	-0.522388	-0.925886	-0.941309	-0.292933	3	GCTCTGATGTTGAACTTAT;GACACAAACTGCCTGTTAT;CAGCGGGTGACTAATATAA
WDR43	-0.623791	-0.249453	-0.662753	-0.145247	-0.227159	-0.940863	2	GTCTGGGAGCAATGGATAT;CTGTCAAGTTGGCTGTTGT
AHNAK	-0.119471	-1.61698	-0.0408384	-2.21224	-0.932692	-0.938608	6	CAACAAACACCTGCAGTTA;GCAAATTCTCCTTATTTAA;CGTAGGAGCTCCTGATCTA;GGCCCTGAAATTGACATAA;CACAGCCATCAGCACTGGA;CATCAGCACTGGAATGCAA
TDRD7	-0.691119	-0.0988808	-0.0879598	-0.736675	-0.0532874	-0.937432	1	GATCGCACATGTTTATTTA
PARN	-0.40431	-0.217635	-0.579976	-0.132541	-0.0534041	-0.936539	1	CAGACTCTTGGATACTAAA
FARS2	-0.683466	-0.234409	-2.44222	-0.152113	-0.935936	-0.247813	3	CTTGTAGAGTTTGATCTTA;CGTGAAGCTTGTAGAGTTT;GTTTCAGCCTCTTAGCAAA
YWHAZ	-0.977853	-1.1232	-1.67665	-1.186	-0.89935	-0.934089	6	CAGTTAACATTTAGGGAGT;CTCTTTCTTCCTCCTCTAT;CAGTCACAGGTGTAGTAAT;CTTAACTTCTCTGTGTTCT;CTCCTCTATTCTCTAAATA;CACAAGATTACCTTCCTGT
RBM25	-0.318808	-0.869226	-0.195487	-0.845317	-0.126558	-0.931364	2	CATGTCTGAGTACTTATTT;CTTGGCTCATTAGTGTTTA
ZNF385A	-0.179146	-1.24237	-1.35114	-0.23183	-0.210617	-0.927497	3	GCCCGTCATTTCCTGTAAT;CGTCCAGTTTCCATGGAGA;CCCGTCATTTCCTGTAATA
HNRNPM	-0.0252145	-2.22764	-0.397501	-0.965063	-0.507024	-0.925653	5	CAGACATTCTTGAAGATAA;CAAGCTATATCTATGTTCA;CACCCAGTATCCTAAATAA;GCATAGGATTTGGAATAAA;CAGGATAAATGAAATCCTA
SCNM1	-0.550193	-0.143686	-0.0497246	-0.965732	-0.924426	-0.0550147	1	CATTCATTCACAAATAAAT
EIF4B	-0.0510721	-1.38861	-0.755861	-0.22152	-0.0589124	-0.924357	1	GACCAGGAAGGAAAGATGA
ERBB2	-1.76884	-0.00744715	-1.00939	-0.0447142	-0.922216	-0.0553141	1	CTGAACTGGTGTATGCAGA
ISG20L2	-0.803462	-0.82184	-1.35562	-0.409696	-0.920702	-0.156943	4	GCCACCATGGAGCTATATA;CAAGCTCATTCAGAGAATA;CGCCTAAGTTGCACTCTGA;CACGGAAGATGGTGGCAAT
FUS	-0.354864	-0.493304	-0.327469	-0.797507	-0.920349	-0.660092	2	GGGACAGCCCATGATTAAT;GACAGCCCATGATTAATTT
SUV39H1	-1.45497	-0.0766747	-0.636069	-0.716144	-0.487372	-0.920158	3	CTCGGTATCTCTAAGAGGA;GAGCTCACCTTTGATTACA;GGGCCTTCGTGTACATCAA
UBB	-0.0251589	-1.24941	-0.0984318	-0.692879	-0.919922	-0.0556268	1	GCTGTTAATTCTTCAGTCA
SAFB2	-0.83434	-0.0687525	-0.55335	-0.142454	-0.055731	-0.91916	1	GCCAATCATTAAAGATGAA
THOC2	-0.371198	-0.821708	-0.0773886	-0.80766	-0.358067	-0.91866	2	GAAGTAAACAGCAACATAA;CAGTTTCTGGGTCCTTGAA
CCNT1	-0.96733	-0.51522	-1.79612	-0.0374942	-0.918187	-0.267478	4	CCATTCTTCAGTCATTCTA;CCTTGTTTCTAGCAGCTAA;CATTCTTCAGTCATTCTAA;CAGACAATCCTCAATATGA
MRPL44	-0.458384	-0.185754	-0.156724	-0.518619	-0.91726	-0.0559918	1	CATTTGTTAATAGCTGCTA
RNF113A	-0.0344515	-1.24037	-0.19995	-0.909464	-0.916088	-0.0968576	3	CGAAAGAATTGATTGCTAA;CCCGACATCTGTAAGGACT;CAGCGAAGAGGAAGAGGAA
PSMC6	-0.27728	-1.29223	-0.00944355	-2.67554	-0.915299	-0.266955	3	GACCCTGGGAATGTTTCTT;GAGTTAAGGGAACAATTAA;CTAGCCAGCTGGACTGCAA
TYW1	-0.204145	-0.425896	-0.368252	-0.242812	-0.914332	-0.0563963	1	GACCTCTTCTCACCTTTAA
CAV1	-2.58313	-1.57751	-0.886106	-0.260396	-0.349215	-0.913485	3	CACCTTCACTGTGACGAAA;CATCAACTTGCAGAAAGAA;GCAGTTGTACCATGCATTA
U2AF1L4	-0.307667	-0.36492	-0.137073	-1.15729	-0.28088	-0.912869	1	GCCAGGAGGTGTTCACAGA
RPS28	-1.05128	-0.191967	-0.0191031	-2.04432	-0.365859	-0.912213	1	CTGAGATGCTCCTTTAAAT
ZC3H7A	-0.171195	-1.2443	-0.21424	-0.580467	-0.0722634	-0.911494	2	CTCAGAAATTGGGATTTAA;CTCAGGATGAGCATGTAAT
PRMT7	-0.0893665	-1.13649	-1.18095	-0.156485	-0.908422	-0.231679	3	GGCCGGAATTATTAACAAA;CTAACCACTTGGAAGATAA;CTGTGAAGATTGTGGAGAA
THBS1	-0.173155	-0.48302	-0.660065	-0.107192	-0.0572588	-0.908164	1	GGAGTTCAGTACAGAAATA
MBNL2	-0.0172494	-1.40931	-0.216361	-0.406274	-0.0572719	-0.908071	1	CGTTTGTATGGATTACATA
RBM14	-0.323437	-1.38222	-0.659869	-0.274392	-0.39432	-0.903749	4	CTCTACAACTTGGCCTTCA;GGCTTGAGACTCTCTTGTA;GCTTGAGACTCTCTTGTAA;GAGCTACAAAGCCAAATCA
LSM10	-0.268524	-0.521474	-0.143028	-0.679186	-0.901659	-0.184359	2	CATAGACAATGTCGATGCT;GCTACGTCCACATCCCAGA
PIH1D1	-0.451413	-0.37609	-0.765229	-0.119488	-0.901458	-0.308508	2	CACCGGAAGAGAAAGCAAT;CTGTATCATCTAGACGCTT
ZMPSTE24	-0.876996	-0.150553	-0.382174	-0.435288	-0.262601	-0.901336	2	CGGCAGAGAAGGATATATA;GGCAGAGAAGGATATATAA
RBM24	-0.17531	-0.556573	-0.0767129	-0.874944	-0.134901	-0.900948	2	GTATCTATTTCAGAGTCAT;GCCATCTGATCAAAGTTGA
GTF2F1	-0.231032	-0.60006	-0.321813	-0.76535	-0.125947	-0.89687	3	CGTAGTTAGCAATTCTGGA;CAGCCAGAATGTCACTGAA;CAGCCAGAATGTCACTGAA
STRAP	-0.772827	-0.129999	-0.760402	-0.459595	-0.89687	-0.431483	2	GCATATATGACTTGAACAA;GCCTTATGGGTATTTCTTA
CLK4	-0.281688	-0.762602	-1.02416	-0.722047	-0.214084	-0.894345	5	GTGATGAACGCACACTGAA;AGCATAGGTTGCATTCTTA;GAATCAGTGGTCTTACTAT;CTGGCAATGATGGAACGAA;GTTGCATTCTTATTGAATA
NOTCH4	-0.602123	-0.492753	-0.433023	-0.330063	-0.715351	-0.894075	3	CGCTATTTAAGAACCCTAA;CATGGAACCTGTACTCCCA;CTCCCTCCTTCTGTTCCAA
MRPS27	-0.386772	-0.954875	-1.18818	-0.331166	-0.893221	-0.17918	3	CTGTTAGTTCTTTAACAAT;CAGATAACTTTACATTCAA;CCCTTCAAGTGATGGAGAA
GPKOW	-0.428228	-0.552535	-0.782877	-0.246863	-0.378683	-0.892835	2	GCCCTAGTGACACAGATGA;GTACCAGTTCTGTACCATA
ZC3H12A	-0.682679	-0.130151	-1.07264	-0.272963	-0.892513	-0.175193	2	GTGTCCCTATGGAAGGAAA;CTTCGTCAATGACAAGTTT
EXOSC6	-0.0411097	-1.7385	-0.0157576	-2.21115	-0.0694152	-0.891999	2	GGACTACTTGGAATGATAA;CTTGGAATGATAAAGGCAA
NCBP2	-0.120386	-1.02449	-0.192997	-0.570533	-0.217915	-0.890868	3	GGAAGCCTCTGAAAGTTAT;CTTTAATTCTTGTCTGAGA;GTTTGCATGAGATAGCCTA
WDR77	-1.62102	-0.542939	-0.767301	-0.637693	-0.889834	-0.133053	2	GTGTTTCAATTAAGTTAGA;CAAAGTGAAGTCTTTGTCT
ROCK2	-0.107606	-0.658588	-0.0392711	-1.06307	-0.889545	-0.0599487	1	CTGAGGTTCTGAAATCACA
DDX49	-2.23845	-0.037918	-0.52041	-0.52577	-0.889124	-0.167651	2	CGCATACAGGAGGTGCTTA;GCATACAGGAGGTGCTTAA
POLR2H	-0.147948	-1.50772	-0.299821	-2.02555	-0.129676	-0.886691	2	CAGTTTGAGTATGTAATGT;GATCTAATCTTAGATGTAA
PUS7	-0.197943	-1.86706	-0.22296	-1.29222	-0.885836	-0.706625	5	CCACCATGGCCATTCGAGA;CAAAGCTATGTGTGGAATA;CCACCTATATTGAGGAAGA;CAAAGCTATGTGTGGAATA;CTTCCTGGCTCCCTGTGCA
RPS27L	-0.404599	-0.510096	-0.540725	-0.161264	-0.885685	-0.253098	2	CAGAAAGCCTTATCATAAA;CACAGAAAGCCTTATCATA
LSM1	-0.651231	-0.486745	-0.139878	-1.12316	-0.30644	-0.883935	3	CAAGTATCCATTGAAGAAA;GGCATAGACTCCTTCACAC;CAGATACTCTTGATGAGTA
NSUN2	-1.08299	-0.0374312	-0.739121	-0.0874127	-0.0608842	-0.883279	1	CACACAAATTTAAGTCGAA
GARS	-0.471723	-0.359465	-0.537314	-0.263284	-0.169154	-0.881246	2	CTGGGTACTTGAGACCAGA;GTTGGAATATCTCCAGATA
LARP1	-0.384584	-0.412206	-0.141946	-1.38265	-0.519516	-0.880399	4	GGTAGAGTGATCTGAATTA;CTCGTAGTACATTATCTTT;GATCCAAGACCTGAGATAA;GCCAAAGAAGGCTACAGAT
ABTB1	-0.77559	-0.100328	-0.357998	-0.315198	-0.229784	-0.879603	2	GCCCTTGCCTAGCCCTGAA;GACACCAAATGGAAGGGCA
RBM38	-0.483846	-0.321162	-0.279423	-0.460842	-0.877774	-0.141893	2	GTAGCTAATCTCATCATAA;GATAGTGTTTCTGTATAAT
PTCD1	-0.0198071	-2.26449	-0.424318	-0.390237	-0.307062	-0.877648	2	GCCGACCTGACATTCTTTA;GTTACATCTGTATGTCTAT
WDR33	-1.1146	-0.6601	-0.239071	-0.805314	-0.869643	-0.317804	3	CTGATGCAGGTTATTACAA;CTCAGAAGAAAGTTCCTTA;GTCTGATGGTTCTTTGTTA
RRP9	-0.86717	-0.243188	-0.349658	-0.925687	-0.107458	-0.868439	2	CTGACACTCTTATCCTCCT;CTCTTATCCTCCTTATTTA
ELP4	-0.269863	-0.937527	-1.65347	-0.194138	-0.111724	-0.86794	2	GCAGATTCCTCGGCTTAAT;CAACACATCTGATCCAGAA
EIF3I	-0.0720829	-0.81542	-0.0333875	-1.13063	-0.867785	-0.063265	1	CACCAGGATTGGCAAGTTT
THADA	-1.1877	-0.406561	-0.430292	-0.867187	-0.621936	-0.867734	5	GCTTACAGATGATTCTGAA;AGGAGCTTTGCAGAAGTTA;CAGGTTCATGCTTTAAATA;CACATTAATGGTTATCAAA;GTGACCAGAGCTGTATATA
DYRK1A	-0.257821	-0.733141	-0.25019	-1.40721	-0.187477	-0.866916	2	CTCTATGACTTGCTGAGAA;GGTATTCCACCTGCTCATA
EXOSC4	-0.409262	-2.21057	-0.0552422	-1.03159	-0.246663	-0.86632	5	CCACCCATGTCCAGAATAA;GCTCCCAGATTGATATCTA;CCCTAGTGAACTGTCAATA;CCTAGTGAACTGTCAATAT;CCACCCATGTCCAGAATAA
WBP4	-0.510798	-0.947737	-1.60476	-0.741167	-0.865961	-0.117214	3	GGATTTCAAGGAGACTTAA;CACCCTAGATGAATCCAAA;GGCCTTTATTCCATTCATA
TMTC1	-0.235688	-1.21735	-0.243743	-1.86568	-0.169182	-0.864644	3	GACAAGGCACTTGATGCTA;CATCTGATGAGATAATTCA;CATTGAGTCTAATGATGTA
RQCD1	-0.202802	-1.08666	-0.585816	-1.5822	-0.424133	-0.864357	3	CACTGGTTTGGCTTATATA;CAGTCTAACAGAGTTTGCA;ATGACACTGGTTTGGCTTA
NUP37	-0.0923008	-1.22676	-0.313505	-1.03178	-0.461495	-0.863305	4	GGCCATACCGATTTCATTA;CCTACACTGTGGATTGTGA;GATATTACTCGGTCCAGTT;CATATGGTGGCAATAATTA
EXOSC9	-0.635684	-0.208536	-0.365642	-0.757608	-0.861786	-0.201527	3	CAGAAGAAATCATTGCTGA;GCGTGATCCTGTACCATTA;AAGCCAAGATGCTCCCATA
PCBP4	-0.884137	-0.105595	-0.878846	-0.248507	-0.860225	-0.218211	2	CCATGCCCTTCTTGGCTTT;CAGCTCACAGGAGTTCTTG
PUS1	-0.0953535	-0.705194	-0.116057	-0.629801	-0.859908	-0.0645135	1	CTCAGCATGTAAAGAACTA
ISG20	-0.0207109	-1.33165	-0.705962	-0.0951651	-0.0645534	-0.859659	1	CTGCACAAGAGCATCCAGA
EIF4ENIF1	-0.568498	-1.7727	-0.403004	-1.08895	-0.0811087	-0.858992	2	CATGCTTTCTCCTTCCTTT;CCAAGAATACCATCACCAA
ADARB2	-0.00863847	-1.70508	-0.309201	-0.292988	-0.0649526	-0.857177	2	CAATAAGAATCCTCTATTA;GACATTACCGAACACCTAA
HNRNPH2	-0.664956	-0.105832	-0.0401757	-1.05362	-0.0649793	-0.857012	1	CAGTTTCACTTATGTTAAA
GSPT2	-0.73473	-0.0883979	-3.04693	-0.00037851	-0.0658857	-0.851438	1	CTGCACATTCATACTTGTA
PIWIL4	-0.73548	-0.479335	-0.997252	-0.301139	-0.851284	-0.206265	2	CTGAGAATTGCTTTACTTT;GACTTTATGGATTTGAGTA
EIF4G2	-0.304888	-0.297183	-0.228375	-0.388302	-0.0660592	-0.850381	1	CAAAGACGATCAATCAAAT
HNRNPA0	-0.100935	-1.01277	-0.0804601	-1.16508	-0.430305	-0.850318	3	CCTGAAATTTGGAAGCATA;GGCTTCGTGTATTTCCAGA;CCTGAAATTTGGAAGCATA
SSB	-0.563634	-0.564552	-0.580631	-0.225712	-0.266784	-0.847703	1	CTGCATCCAAACAACAGAA
ZFP36L1	-0.0349297	-2.00945	-0.335268	-0.650851	-0.408838	-0.846451	4	CTAACATAAGGACAAGTCA;GTGCCCATCTCAAGACATT;GTAACAAGATGCTCAACTA;CACATTAAGATGAATGTAA
PRDX6	-0.113999	-1.90029	-0.0523763	-2.29672	-0.846035	-0.204788	4	CCCAGGAACTTCTAGAATA;GCCTTAAGTCTCTTGGAGA;AGTTCAACTTCCTCTGTAA;CAGGGAAAGAGACCTTTAA
SNRPA	-1.60356	-0.27404	-0.897439	-0.0708302	-0.844273	-0.108968	3	CACACTATTTATATCAACA;CTGTTAGGCCGGAATTAAA;GCCCTAACCACACTATTTA
CWC22	-0.0761626	-0.793496	-0.010062	-3.97636	-0.842565	-0.0704123	2	CAGCCATTCTTTGAAGGAT;CAAGAGGAATCAATGCTAT
EIF2AK4	-0.817499	-0.357979	-1.30972	-0.122758	-0.841848	-0.767979	4	CTATGAAACTCAGGTACAA;CTATGAAACTCAGGTACAA;CAGCACTTCAGGAAAGAAA;CAAGATATGTGGCAAGAAA
ZRANB2	-0.73947	-0.151081	-0.357309	-1.02208	-0.443419	-0.841824	4	GTAAGTATATCAAAGGAAA;GCCAGAAGATCAGAGTGTA;GTGTTTATTTGTGAAGTTA;CTCAAGATGTTAACTATAA
YBX2	-0.253105	-0.665045	-0.0360028	-1.59265	-0.247774	-0.840777	2	CTGGAGTGATTCCAACTCA;GCCAGCAGCCTACCACAGA
KAT2B	-1.02343	-0.309042	-0.172724	-1.60624	-0.319088	-0.839419	4	CAAACAAGTTTATTTCTAT;GTACTACGTGTCTAAGAAA;CAAGTTTATTTCTATCTAT;GCCCGAATCGCCGTGAAGA
GDNF	-0.00656162	-1.82329	-0.00502773	-1.93793	-0.838917	-0.0679722	1	CTGAGACAACGTACGACAA
RIOK1	-0.224676	-2.31664	-2.45833	-0.129181	-0.372491	-0.837131	3	CAAATAGAATGAGAACCAT;CATCTGAGGTCATCTGATT;GTGTTTAAGCGAGCATATA
RRP15	-0.945833	-0.870478	-1.08982	-0.421628	-0.778625	-0.835998	5	CCACTTAGTTAATAACAAA;CACTGGTAGTCCTGGTAAA;GCTATAAGCCCTGTAGATA;GAAATGATGTGCAGAGTAA;CAAACAGACTGAAGTGAAA
INTS1	-0.302397	-0.299645	-0.54684	-0.145008	-0.0685491	-0.835528	1	CACCTACCATCACCCTGAA
MOCS3	-0.570538	-0.896708	-0.804646	-0.205155	-0.279821	-0.835198	3	GATCATTTACATGTCCTTA;CAAATCACAGTCTACCATT;CTTCGGATCTGTTTACTGT
CTR9	-0.381657	-0.981247	-0.357723	-0.796585	-0.834702	-0.344768	2	CTACCTCTGTCCTGAAAGA;GAGATGAAGTTATCAGTAT
INTS12	-0.512669	-0.159335	-0.0417253	-1.03796	-0.0687908	-0.834117	1	CTGCGTTGTTTGTAGGCAA
XRN1	-0.174023	-0.57017	-1.17476	-0.235629	-0.209324	-0.833025	2	CATAGTATATCTCACCATA;CCAAGTAAATCAACATCAT
AXIN2	-0.229906	-0.414654	-0.585887	-0.727482	-0.831784	-0.177541	2	GCAGCAGATTGATTCCATC;GAGAGACTGCCATACATAA
GCNT2	-1.31086	-0.584104	-0.32796	-1.22863	-0.828457	-0.747951	6	CCCAGGAGATCAGTAATTA;GCCACTATGTACATGGTAT;GCTACGTAATTATACTTAA;CCCAGGAGATCAGTAATTA;CTGTCTGTTGCTTCAGTAA;CAGGAGATCAGTAATTACA
MOV10L1	-0.746998	-0.830265	-1.73534	-0.147079	-0.827785	-0.764973	4	GGGATCATCTTAAGAAGGA;GATGTGGAATTTACATATA;GTGATCTGGATAGAGAATA;GGCGATACCTTGAAGTAAA
YWHAB	-1.07408	-0.74109	-0.805212	-0.145006	-0.282485	-0.827342	7	GGTTATTGATGTACTAGAT;CTCTCTGTTGCCTACAAGA;GGTTATTGATGTACTAGAT;GAATCTACTTTCATTGTTA;CTCTCTGTTGCCTACAAGA;GCATTTGAGTTGAATGGTA;CTGTTGGACAAATATCTTA
BARD1	-1.18544	-0.268536	-0.64313	-0.891197	-0.294269	-0.827099	3	CAGTAATTCTTAAGGCTAA;GAAGTGATCCAAATGTTAA;CTCCATATTGCTTCTATTA
ECD	-0.46267	-1.22652	-1.12577	-0.195323	-0.369806	-0.826831	4	ATCAGCCTTTCAATCTTAA;CTGCTGACTTTCTCCCTAA;ACCTGAACCTGGTTTCAAA;CCCATGAATTGGGCATGAA
RNPS1	-0.416148	-0.790787	-0.129827	-0.792008	-0.126452	-0.826706	2	CTCCAACTCCTCCCGATAA;CTTGCTAGGAGTCAAAGAA
TSNAX	-0.572246	-0.263515	-0.500084	-0.280514	-0.599947	-0.826061	3	CCAAATGAATCATTTCTTA;CTGTTTAAATTTCTTGTTA;CTCCTGATATGGAAGATAT
CSDC2	-0.466274	-0.303713	-0.183962	-0.523882	-0.824096	-0.323383	2	GCTCTCTGTGCTACTTACA;CCGAGGACATCTTCGTACA
EIF5B	-0.532875	-0.938434	-0.258004	-1.33295	-0.391954	-0.823276	3	CTCCTCCTATGAAGGAATT;GGATTCCAGGAATGCTAAT;CAGTGATGAGGAGACAGAA
ROD1	-0.607569	-0.237292	-1.10043	-0.998231	-0.821613	-0.336283	2	CCGTTACTATGGTGAATTA;GAGTGAAGATTATGTTTAA
EEF2K	-0.194976	-0.867295	-0.732407	-0.223563	-0.301765	-0.821006	2	ATGATGAAGTTCTGATCAA;CGTTTAAGTTCTTAGTTGT
INTS2	-1.33762	-0.0476013	-0.159567	-0.561266	-0.137212	-0.81947	2	CCTTCCCAGAATAATACAA;CAGATAGCTTGTTAAGAAA
POP5	-0.721383	-0.304664	-0.260702	-1.06818	-0.567962	-0.817948	4	GCTAAGAGTAGATTTAATA;CCTATACTGGAATAGTGCT;CTGTTGATCTTGTTGCAGA;CAGACATTACCCACTTGAA
NUP210	-0.173462	-0.658503	-0.511443	-0.232676	-0.817688	-0.327542	3	CTCCTCTGTTGCCTTGGTA;CGCCTATCAGTACACAATA;GCGCCTATCAGTACACAAT
RPS6KA3	-2.06432	-0.0829493	-1.22668	-0.239582	-0.401522	-0.815728	2	GAGTTTGCAGTGAAGATTA;CAGTGAAGATTATTGATAA
IVNS1ABP	-0.228044	-0.58237	-1.52176	-0.427519	-0.814255	-0.640213	3	GAGGTAATGCTTGAAGATA;CTGTTGAAGTCTTGTTGAA;CCCAGCAATGGCAAATTAT
PRKRIP1	-0.5782	-0.568426	-0.110838	-1.19421	-0.814028	-0.249545	2	CAAAGAAGATGAAACTTGA;GACAGAGACAGTTTCTAGT
KRI1	-0.575972	-0.387537	-1.44437	-1.10545	-0.810407	-0.381086	2	CCATGTACCTGAAGGACTA;ACGACCAGCTCATGCAGAA
WT1	-0.558691	-0.635454	-0.58179	-0.43493	-0.498739	-0.809929	5	GAGTGTCCTTAGTGTATAA;CAGTGACAATTTATACCAA;GTCTACAAGTATATGTGAA;GAGTGTCCTTAGTGTATAA;GTGTTGATCTTACAAGATA
THUMPD1	-1.07447	-0.0382067	-0.115563	-0.631418	-0.0730836	-0.80992	1	CTGAGAAATTGGTGCATCA
NUP54	-1.18976	-0.0289906	-0.560334	-0.139773	-0.808811	-0.0732871	1	CAGTCCAACCAGCTGATAA
RNF20	-0.1617	-1.81495	-2.31907	-0.4513	-0.589469	-0.807327	3	CTGGCTAGTCAGGAACTTA;CTCTTATCCCGGAAGCTAA;GGACCACAGTGGAAACAAT
DDX10	-1.21005	-0.547813	-0.329477	-0.427913	-0.20754	-0.807109	2	CTGATACCATGAATGCTGT;GAGCCAAGCCGATAAAGTA
TFB1M	-0.971187	-0.22886	-1.18599	-0.21986	-0.336689	-0.804829	2	CTGAACTTCTGGTGGTTGA;CTCCAAATGTACATATTAT
ADAD1	-0.919529	-0.371176	-0.294443	-1.34493	-0.80184	-0.233561	4	GTCTTAATCCACATTCTAT;GAAACTGTGACAACAGGTA;CTGACTGTTTACTGTCCTA;GAAGCTAAATGTAAGTTGA
YTHDC1	-0.196856	-1.1357	-2.2065	-0.0610205	-0.799725	-0.371532	4	GACAGGAAATTGAACTTGA;GTGGTTGATGCTATTGTTT;GTATTTAAAGGATCCACGA;GAAAGTCAGCCACAGAGTA
MKI67IP	-0.727221	-0.28445	-0.522416	-0.524288	-0.231765	-0.798012	4	GTTGAAGCTGGAAGTTTAA;GATAGAAAGTTGACCACTA;CAATCTTGTTTGTCCATCT;CAGCCCATATCCTGTGTAA
RBM8A	-0.00205715	-2.32313	-0.0014585	-2.4712	-0.0753414	-0.797805	1	CTCGACAGGCGAACAGGAT
RBM15B	-0.284057	-0.577003	-2.6245	-0.044488	-0.797267	-0.407333	3	GGGAAATAATTAATAGATA;GTCACAATCCCTTTCAGAA;GAGACCATTGGGAAATAAT
PHRF1	-0.356411	-0.251899	-0.100956	-0.683098	-0.795794	-0.0757234	1	CTGGCTCTTTCAATTCTGA
ELAVL1	-1.85494	-0.00609627	-0.843131	-0.0672622	-0.793579	-0.0761468	1	GCCACCATCCTGCGTGAAT
TPRKB	-1.05568	-0.0798015	-0.197097	-1.01338	-0.382225	-0.792693	2	GTCATCAGGTTTCTCTGAA;GTAACCCTTCTGTTATTTA
RPL22	-0.216009	-0.608955	-0.0307605	-1.36956	-0.272675	-0.792657	1	CACCCTGTAGAAGATGGAA
HELB	-0.247869	-0.422406	-0.342074	-0.637606	-0.154473	-0.791357	2	GCAAGACTGTGATCTAATT;CCAGTTCTCAGTCATCTAA
DNAJC1	-0.423412	-0.459857	-0.107512	-0.802952	-0.343847	-0.790981	2	CTGGCATTACTCTTGTTCA;GCATTACTCTTGTTCATTA
RBM12B	-0.52858	-1.31946	-0.142699	-1.18325	-0.790689	-0.645867	3	CAGAAACTGTGCATCTATA;CAGTTCATATTGATCCAAT;GCTGCTATTAAAGATCTAA
PPP1CA	-0.792926	-0.0762719	-0.0903813	-0.726052	-0.0768578	-0.789888	1	GCATCTATGGTTTCTACGA
SAP18	-0.0732214	-0.809169	-0.521429	-0.155508	-0.0770631	-0.788829	1	GCAACACAATGAGCACTTA
FOXE1	-0.0929723	-0.755769	-0.956723	-0.263315	-0.787454	-0.256695	2	GGCAGCGCCTTTCTTCTTA;CTTTAACTGCGTTACTACA
RNF113B	-0.788241	-0.208193	-0.889379	-0.117612	-0.786603	-0.106187	3	CGACCAAGCAGACCAGGTA;GTATGCACCTTCCTCTTCA;CGACCAAGCAGACCAGGTA
PSMA5	-0.579326	-0.235636	-0.46142	-1.13965	-0.78594	-0.581502	2	CCTAGCTGTGGAGAAGAGA;CTAGCTGTGGAGAAGAGAA
MAPKAPK2	-0.333866	-0.459611	-0.564378	-0.480633	-0.327547	-0.785752	3	CTCTGTGGCCTGTCTCTAT;CGTACTATGTGGCTCCAGA;CGTACTATGTGGCTCCAGA
DHFR	-0.702729	-0.216646	-0.320326	-1.0106	-0.276782	-0.784851	3	GAGCAGGTTCTCATTGATA;CGAGCAGGTTCTCATTGAT;CAGGTTCTCATTGATAACA
DHFR	-0.702729	-0.216646	-0.320326	-1.0106	-0.276782	-0.784851	3	GAGCAGGTTCTCATTGATA;CGAGCAGGTTCTCATTGAT;CAGGTTCTCATTGATAACA
DHFR	-0.702729	-0.216646	-0.320326	-1.0106	-0.276782	-0.784851	3	GAGCAGGTTCTCATTGATA;CGAGCAGGTTCTCATTGAT;CAGGTTCTCATTGATAACA
DTWD2	-0.506327	-0.282185	-0.0740619	-1.00022	-0.557787	-0.783004	2	CCGGAAGTCTGGTACATTA;CAGGACAAGTGTAAAGTGA
SPEN	-0.444828	-0.193168	-0.0688177	-0.833961	-0.0783657	-0.782183	1	CTTTGCAGATTCCAATTTA
NHP2	-0.12482	-0.60237	-0.012338	-1.55229	-0.782044	-0.0783932	1	CCATTTCCTGTAGAACTAA
EIF2C4	-0.0664401	-0.851362	-0.412734	-0.306213	-0.78047	-0.442015	2	GGTAAAGACCAAACATTTA;CCTGGAAAGACACCAGTAT
DDX54	-0.644337	-0.372394	-0.371573	-0.39644	-0.778249	-0.414174	2	GCGACTATCTTTGAGATCA;CTCTGGCTATGAAGAGGTT
UTP14A	-0.355786	-0.252391	-0.31927	-0.283503	-0.0791767	-0.778105	1	GAACTAGCGGATTTGCCAA
ZCCHC4	-0.518844	-0.256981	-0.760732	-0.3375	-0.777239	-0.34429	2	AGCAGTTGTTGTTACCAGA;GACAAGAAGTCTAACATTA
LIMD1	-1.48794	-0.058028	-0.398476	-0.799616	-0.776815	-0.158003	3	CTCAGGATAAGTTATTATA;CTTTGTATCCTAAGATAAA;CGCCTCAGGATAAGTTATT
ZC3H13	-0.0180494	-1.39003	-0.367503	-0.243374	-0.0797411	-0.775294	1	GAAATCACAGGAGAGAGAA
SRRM1	-0.18456	-0.46063	-0.205848	-0.423074	-0.0800718	-0.773657	1	GCTCTAGGATGAGACAGAA
LSM4	-0.0211922	-1.32192	-0.00121699	-2.54903	-0.773045	-0.0801959	1	GAGATCATCGACATGGTCA
PPIL3	-0.556491	-0.53588	-1.08812	-0.37217	-0.280503	-0.772454	3	GACATGAAATACACCGTAT;CAAGAAGTTTGAGGATGAA;CTCTTAATGATGTACACAT
AIFM2	-0.129653	-1.49625	-0.554814	-0.444355	-0.770086	-0.09755	3	CATATTTCTAGGTTACTTA;GCAGATTTGTAAGTGACAA;CATATTTCTAGGTTACTTA
FBXO4	-0.927445	-0.184474	-0.924445	-0.78327	-0.76991	-0.4941	4	CGATTGATGTACAGCTATA;CCAATTCTGTGGAGATACT;CATACAAGTGCAGTTAACA;GGTACAGTGTGATTCCACA
ZNF326	-0.166352	-1.89486	-0.148637	-1.35808	-0.766656	-0.522315	5	CTTTACATTTCGGTTCTAA;GCTTATAAGGAACAAATAA;ACCACTATGGTTTATAGTA;CATATTCCTTTAATTCTAA;CTCAGCAAATCACCCACAA
SEPSECS	-0.783764	-0.388529	-0.927473	-0.639802	-0.766398	-0.241198	4	CTGATTGCATTCTGTGTAT;GCTGTGATTTGTGCTAATT;CTCACAATCCCATATCTTT;CTGTGATTTGTGCTAATTA
NAF1	-0.398956	-0.677282	-0.263466	-1.38308	-0.302139	-0.766041	3	GCCTGAAGATATTGAGTTA;GATTTCCTTCTCAGAGACA;GGGATGGTTTCAAGTATTA
EIF4A2	-0.915412	-0.956054	-0.145869	-1.48903	-0.550738	-0.765625	2	CAACAAGTGTCTTTGGTTA;GAGACCCAAGCACTAGTAT
ZCCHC8	-0.016701	-1.42306	-0.292201	-0.310019	-0.765296	-0.0817847	1	GCCATTTGAATTTGAGAAT
PRMT5	-0.550397	-0.143606	-0.317052	-0.285556	-0.764029	-0.0820478	1	CTCATTTGCTGACAATGAA
CNOT3	-0.617975	-0.119746	-0.449591	-0.190522	-0.0829766	-0.75959	1	CTGCAGCTGTCAGAGGTGA
CD28	-0.611246	-0.330873	-1.37907	-0.0858364	-0.50725	-0.758992	3	CAGCTTCAGGTTTACTCAA;CAGATATTTACTTCTGCAA;CAGTTTGAGTCAACTAGAA
VIP	-0.213552	-1.64782	-0.700961	-0.716009	-0.385906	-0.757146	5	GCTGTAAAGAAATATTTGA;CAGATAATCAGTGTGTCTA;CTGTATATCCTTTCTAACA;CAGATGGAATGCTGTGTTA;CTATTATGATGTATCCAGA
PSMB8	-0.402082	-0.273003	-0.111698	-0.738556	-0.755901	-0.128577	2	CGTGTTCTCTATTTGAACA;CACGTTAAGTCCAAGGAGA
TARDBP	-1.63054	-0.352803	-1.13552	-0.600988	-0.367537	-0.755218	1	CAGTCAGGCCCATCGGGTA
QKI	-0.223912	-1.29241	-0.576715	-0.256934	-0.754999	-0.203078	3	CATGTACAATGACACATTA;CCGAAGCTGGTTTAATCTA;GACCTATTGTTCAGTTACA
METTL5	-0.47838	-0.423398	-0.383864	-0.363904	-0.752459	-0.385971	2	CACTTATGATGACATTGAA;CAGTATATTCCTTACACAA
NCOR2	-0.0558882	-1.09683	-0.488524	-0.702759	-0.0938123	-0.751097	2	GGAATGAGCCTGAATACAA;CTGTCTAAAGCCTTAACTA
PPIL1	-0.934235	-0.347854	-1.25045	-0.522578	-0.748895	-0.197863	3	GGAATGTATGCATCTCTAT;CTTTGCAAGTCATGAAGCT;GAAGCAGAAGCATTGACCA
EIF3K	-0.688817	-0.0994714	-0.591504	-0.1285	-0.748078	-0.0854402	2	GACTCTGTCCGAAAGTTTA;GACTCTGTCCGAAAGTTTA
ANP32A	-0.300297	-0.321212	-0.372018	-0.760637	-0.747059	-0.199716	2	CCCTGGTTTGTAAATAGCA;GTACTTCTGTGCTTAGAAC
PSPC1	-0.23277	-0.382029	-0.536544	-0.149158	-0.746093	-0.0858731	1	CTCAACCTGGGACATTTGA
RPL7L1	-0.556596	-0.411334	-1.4022	-0.299812	-0.745475	-0.618789	1	CATTGCAAGACTTCGCCTA
SF3A2	-0.650156	-0.110007	-0.500243	-0.164959	-0.0861386	-0.74488	2	CCTACGAGACCATTGCCTT;CAGAGCCTCCTCTTCCAGA
EXOSC2	-0.8977	-0.232049	-0.493225	-0.908422	-0.743662	-0.401903	3	CTGGTAAAGTTGGAAGAAT;CTCCCATCCTGGAATAATA;CAGATACATTGGTGAAGTA
SSU72	-0.0990678	-1.14844	-0.348277	-0.422034	-0.331703	-0.74259	2	CGGCCAGAAAGATTCCAGA;CAAATAAACTGTGCATATG
MYOCD	-2.39739	-0.250779	-2.05648	-0.205337	-0.742125	-0.580353	2	GTCAGAAATCCAAACTCTT;CTGGTTTACACTCTTCTGA
ZC3H11A	-0.761002	-0.587088	-0.719509	-1.57078	-0.422975	-0.74198	4	GTGAAGCCATCTGTGGTTA;CAGTCAGAAACGTGGAGAA;CAGAAACTAACATTGACAA;CGCTTGTCTCTGAGGACAA
PRPF38B	-0.804818	-0.304664	-0.612932	-0.324329	-0.741621	-0.433334	2	GACTTGAAATTCTTTAAGA;GCTTGGATTTATGTATATA
WDR36	-1.72073	-0.0230918	-2.24089	-0.0161079	-0.741528	-0.343192	2	CTTGGGACATGGATTAATA;CTGCAGTTGTGGAATGTAA
METTL3	-0.258709	-0.458483	-0.764816	-0.303477	-0.236411	-0.737805	3	CAAGTATGTTCACTATGAA;CAAGTATGTTCACTATGAA;CTCAGGAGTTGATTGAGGT
RBBP6	-1.17423	-0.552948	-0.15564	-0.714458	-0.735449	-0.292394	2	CCAAGAAGCCTAATGAGAA;CATATCAGTTCATTCAGAA
PARP9	-0.496218	-0.610346	-0.625045	-0.587524	-0.735096	-0.713387	3	GAGCAGCAGCTTACAATGA;CTTTAAAGCTGCTTCAGAA;CATTGTAAGTATTCTGAAT
RMND1	-0.981265	-0.203401	-1.9138	-0.124271	-0.734914	-0.310698	3	CCTAGAGATGCAGCAAATA;CAGATCTCATCATATATTA;CTGGAAGGACTTTACGATA
RPS19	-0.867481	-0.258554	-0.431876	-0.346913	-0.437005	-0.73262	1	CACCTCAGGGACAAAGAGA
MYCN	-0.806654	-0.230833	-1.46241	-0.187971	-0.732015	-0.447732	4	ACTGGAAGTTCATACCTAA;ACTGGAAGTTCATACCTAA;GACGCTGATACATAACTAA;CATCTTATAGCACTTTGAA
TNRC6C	-2.26963	-0.200965	-1.27505	-0.982829	-0.477511	-0.730808	4	CTTCTACCCTGGTGGATAA;CTCTCTGTCTCATGAACTA;CAACTCCAATGCTGGCATT;CAGTCAGTGCCATAGGTCA
NUP133	-0.124866	-1.89853	-0.0314972	-1.54221	-0.729746	-0.0903705	2	CTTTGGACTTGTTGGAATA;CTTCTTGGCTTGAGTAAAT
ZFC3H1	-0.605376	-0.24759	-0.6447	-0.254696	-0.540854	-0.729243	3	CCAAGATGTTTACATATAA;GCCAGTAAAGAAATAGGAA;CCTACATACATCTTATTGA
PSME4	-0.764084	-0.0820363	-0.419384	-0.2081	-0.72807	-0.0899157	1	GAAGGAAGTTGCTTCTTTA
RALY	-1.77676	-0.108443	-0.315818	-0.287279	-0.724842	-0.537447	2	GCTACATCTTTGACTATGA;CTCAGCCAAGATCAAGTTA
URM1	-0.911469	-0.28454	-0.151831	-0.676934	-0.230382	-0.724503	2	GATCAAGAAGAATTTGCTA;CTGTTTGACGGTATTAAGA
SUPT6H	-0.188241	-0.453764	-0.38204	-0.232762	-0.724408	-0.0907626	1	CCTATTCCTTCAAGTATTT
WBP11	-0.0231919	-1.73444	-1.14118	-1.28486	-0.294451	-0.724134	2	GGAAGAATATGTACAATTA;CACCCTCTATCCTAAAGAA
FTSJ3	-2.23598	-0.00251819	-0.86049	-0.0644204	-0.722528	-0.0912009	1	CTGTTATTGCCTCTTCCAA
FASTKD3	-0.113165	-0.893883	-0.293752	-0.8965	-0.722266	-0.339891	3	CTATTCACTCATTTCAATT;GTGAATTGGTGGAATATTT;CTAATGAAGATATCCATAA
RPUSD4	-0.497882	-0.502139	-1.31936	-0.0310851	-0.721288	-0.173315	2	CTCTCATTGCCAATATGGA;CGCTGCCTCTACGGCCATA
POLDIP3	-2.57146	-0.0670501	-0.744198	-0.296772	-0.720671	-0.152428	4	CCTTTCCTTTGTGTGTATT;CGATTTCGAATCAAAGGGA;GCACCAAGATGACTGTGAA;CCTTTCCTTTGTGTGTATT
TXNL4B	-0.88668	-1.07776	-0.193938	-1.1217	-0.0963706	-0.720447	2	GGCAGCATATGAAAGTGGA;CAAGTTACTGCTCCTCTTT
GTPBP2	-0.565824	-0.589698	-1.45533	-0.0965244	-0.720394	-0.125418	2	GGCCCAGAGTCTGAAGAAA;CTCAAAGTCTTTCTGAATA
UTP23	-0.214129	-0.460741	-0.88074	-0.291591	-0.717718	-0.322846	2	GAGAATGAATCCTTTGGAT;GAGTTCCTCTCATGTTTAT
RPS15	-0.0312841	-1.16232	-0.0674372	-2.13829	-0.352888	-0.716566	1	CTTCATCCCTCTCAAGTAA
CSTF1	-1.14756	-0.168125	-0.246504	-0.585705	-0.715686	-0.615256	4	GATGCTATATGTTCCGTTA;GCTTCTGGTTCAAGGGATT;CCAATGGCCTCATCAATGA;GGATTATACTCTTAAATTA
PER1	-0.586409	-1.58041	-0.478642	-0.880802	-0.714885	-0.136005	2	CTGGCTATCCACAAGAAGA;CTCCCACCTTTGGAGAGGA
UPF3B	-0.516205	-0.688728	-1.78784	-0.0307471	-0.714637	-0.385465	3	GAGCATACATCAACTTTAA;GTTCTGATAGCGAACTTAA;GTGAGGACTTCATCACATA
DAZAP1	-0.789924	-0.598844	-0.190083	-1.05254	-0.714219	-0.176592	3	CGGAGGTAGTCATGATCTA;GCGATAACAGTAAATCAAA;GTTTGACCCTGGTTTGAAT
U2AF1	-0.0528484	-0.940809	-0.228123	-0.388667	-0.714136	-0.0931856	1	CTCTTGAACATTTACCGTA
TGS1	-0.269229	-0.853634	-0.816228	-0.180315	-0.713458	-0.255432	5	CACGTAATGGAGGAACCAA;CACTTCAATTTGGTAGGAT;GCAAAGCTGTGATACAGAT;CATCTTCAATTGAACAGTA;CACGTAATGGAGGAACCAA
POLR2K	-0.167555	-2.10755	-2.26106	-0.0198944	-0.601226	-0.711487	3	CCTCCAAAGCAGCAACCAA;CTCGATGAATGCTGGGAAT;CAGAGAATGTGGATACAGA
IL6	-0.87566	-0.135142	-0.720543	-0.781883	-0.711129	-0.362235	4	CAAAGAATCTAGATGCAAT;CTCAGATTGTTGTTGTTAA;CAAAGAATCTAGATGCAAT;GACATGACAACTCATCTCA
PSMA4	-0.445805	-0.449153	-0.91981	-0.0856382	-0.710446	-0.446539	3	GCTCATTGCTCAAAGGTAT;CTTTAGCTATCAAAGTACT;GCCACATGCATTGGAAATA
SART1	-0.000814801	-2.72107	-0.00397355	-2.03933	-0.709061	-0.0944093	1	AGGTTAATGCCATCAAGAA
METTL8	-0.320926	-1.54199	-0.106645	-1.56015	-0.44956	-0.70848	3	GCTTACAAGTTAATAGGAA;CGCTTACAAGTTAATAGGA;CAGAGCATATTTCTTTACA
POLR2I	-0.838042	-0.253996	-0.255895	-0.479597	-0.146369	-0.707476	2	CTGTGTTCTTCCAGTCACA;GACAACAGCTGCATCTATG
GTF2H1	-0.951884	-0.326088	-0.547203	-0.62277	-0.707095	-0.267954	2	CTGTAACGGTCTAAGATAT;CTTTAGATGTCTTGTATTA
DPH3	-1.39125	-0.0756975	-0.503421	-0.43355	-0.706507	-0.6389	3	CTTTGCTGTTCTAAATTTA;CCCATGAGAGCATATTTAA;CAGGTCAGAGCAAGTAATA
PSMB6	-0.311726	-1.55024	-0.298241	-1.04232	-0.704421	-0.371072	3	CCTCTTTAAGGAGATGTGT;CTCTTTAAGGAGATGTGTT;CTGGGATTCTAGTATGCAA
MAGOHB	-0.311038	-0.310803	-0.147989	-0.887403	-0.703513	-0.211678	3	CACACACATTAAATTCTGT;CACACACATTAAATTCTGT;GAGACTAGGTCATTAGGAA
USP21	-0.246898	-0.931542	-1.18125	-0.126393	-0.701472	-0.155252	2	GAGCCAACCTAATGTGGAA;AACCTAATGTGGAAACGTT
KTI12	-0.78324	-0.263944	-0.257158	-0.368658	-0.70029	-0.439017	3	CAGTTTATTTCGTACACTA;GGACCGAGTTCACAGATAA;GACTCTGTAGTAAATGGAA
SUPT5H	-1.45422	-0.015523	-1.16898	-0.0304631	-0.700061	-0.0966235	1	GCGAGTATTACATGAAGAA
ZNHIT6	-0.365371	-0.676985	-0.419853	-0.480868	-0.180697	-0.699304	2	GGTAGTGAAGCAGGAAATT;GAGGCAAGGTATTAACTTA
PSMD1	-0.0134261	-2.71893	-0.310745	-1.19562	-0.424431	-0.698975	2	CTCATATTGGGAATGCTTA;CAATCATGGTGGTGATATA
MPHOSPH6	-0.728856	-0.089735	-0.851846	-0.065819	-0.09691	-0.698913	1	GTGTCTCTATAGTTATTAA
PAPOLG	-0.847968	-0.10702	-0.137917	-0.577095	-0.697778	-0.328082	2	GCCTGAGAAGCCTTGATAT;GGAATAAGGAACATCATAA
RAE1	-1.22363	-0.072501	-0.866429	-0.37979	-0.261237	-0.697722	3	GAGAGTTGCTATTCACTAT;CTTTAAATGTCATCGATCT;GAGCTGGGATAAGACTTTA
PAN3	-0.149259	-1.37181	-0.541942	-0.919106	-0.336551	-0.697605	3	CTGCTTCATCCTTGTTTAA;CCTCTCTTGTGTTTGCATA;CTGATGCAGAGAATGACTA
PLXNB2	-0.400408	-0.384733	-0.373702	-0.81092	-0.697368	-0.248384	2	GCGTCTAGACTGTAGCATC;GAGATCTCCACCTACAAGA
ELAVL2	-0.607959	-0.349451	-1.35271	-0.0831112	-0.697252	-0.341414	3	GTGACTTTAACACCAATAA;CAAGTTAAGAGAAACTTTA;CGCATTATTACTTCTCGTA
IGFBP5	-0.404281	-0.217654	-0.168815	-0.492015	-0.696683	-0.0974693	1	CGTGCTGTGTACCTGCCCA
RNGTT	-0.457693	-0.186124	-0.415726	-0.210365	-0.0976272	-0.696056	1	GTGTCAGTGCGTATTGTAA
NUP50	-0.737729	-0.342293	-0.137181	-0.655456	-0.694558	-0.407037	2	GCAGAAATGTTGGATTTGA;CGACAAGTGCCTCATTTAA
LEO1	-0.0244647	-2.4631	-0.37814	-1.23846	-0.440539	-0.693334	2	CAAAGAAACTTACCAGTGA;GATTGCATCTGATTCAGAA
SMU1	-0.275352	-4.8045	-0.00392892	-4.53916	-0.614965	-0.692251	5	CTATTCTGCTGTTGAATTA;GTAGTTTCCGCATATACAA;CTCTCTAGCACTTAACATA;GATGTGATCCGCCTTATTA;GCACTGTAAAGATCTGGAA
ELAC1	-0.0943653	-0.746353	-1.48372	-0.0246079	-0.374074	-0.692163	2	GAATTACTAGGTAAGTCAA;CTGCCTATGGGAAGCTGAA
SETX	-0.418268	-0.559787	-1.22997	-0.391815	-0.69196	-0.686287	4	GAGTTCCTCTTCTTGAAAT;GAGTATTTCTGTTGAAGAA;GGGATAATGACTCATATAT;CAGTGTACTTCAGTCAGAT
NGDN	-0.788795	-0.839667	-0.25792	-0.766988	-0.691918	-0.221987	3	CTCTGTCATTCGTGAACTT;CAGTCTGAGGCTTCAGGGA;GCTGTAACTGCACAAGTGA
DDX21	-0.979809	-0.261328	-0.935673	-0.487006	-0.691814	-0.257916	3	GAGATTGATTCCAAAGTGA;CCATCCCTTTGATTGAGAA;CTGATCAAGTGGAAGAGAT
MTO1	-0.0863089	-0.744105	-0.235928	-0.377614	-0.0988059	-0.691412	1	CCTTGAAGAAGTATACTAA
FASTK	-0.22986	-0.386166	-0.200157	-0.432623	-0.0988203	-0.691356	1	CCCTTTGGGCGACTGAACT
BUD31	-0.305229	-0.817455	-0.0597362	-2.77383	-0.361204	-0.691088	3	AGAACTCTATGAATATTGT;ACTCTATGAATATTGTATT;CCATCAGCAGAGAACTCTA
EIF2C1	-3.19827	-0.658463	-0.913623	-0.245229	-0.690305	-0.620429	3	CACAGTATTTCAAGCAGAA;CCAGAAATCTCTGATATCA;CAGCCTGGGATCACTTATA
PSMA3	-0.138088	-0.564803	-0.00561966	-1.88999	-0.68922	-0.0993676	1	CCATGTATGTGCATGCATA
PIWIL3	-0.0565154	-0.913475	-0.232683	-0.382151	-0.688716	-0.0994973	1	CTTTCATTGTGGTGAAGAA
SMAD1	-1.30187	-0.422119	-0.73062	-0.602442	-0.688497	-0.298351	4	CTGTTTAGTTTACATTGTA;GGTGCTCTATTGTCTACTA;CACTGGTGCTCTATTGTCT;CTATTTCATCTGTATCTTA
RBM6	-0.454703	-0.585852	-0.156087	-1.08826	-0.397603	-0.688349	5	GGATTTATCAGATTTGGAT;GGATTTATCAGATTTGGAT;GACCTTCAGGATCAAGATT;CTCCTACTGTGAAGAAGGA;GATCTTGTATGGAATTTAA
CLP1	-0.344388	-0.26159	-0.178909	-0.471505	-0.688157	-0.0996415	1	GCACTAACATCAAGCTTTA
RBM15	-0.0714743	-0.818806	-0.2531	-0.354888	-0.687765	-0.0997425	1	GGCATATATCCAGTATGAA
PUSL1	-0.353031	-0.914064	-0.127567	-0.701685	-0.68748	-0.105147	3	CGCGCTATCTTGTGTACTT;GGATGACCCTGGACACTCA;GCCAGTCTTTCCTGTATAG
GEMIN6	-0.652467	-0.357674	-0.353253	-0.44161	-0.686662	-0.142273	2	GTGTTCAGGATCTTATTGA;CAGACTGTTGAAACTATGA
YTHDF3	-0.46363	-0.288143	-0.343405	-0.627433	-0.685676	-0.252668	2	GTCTAAATGTTGATGTGAA;GCATTTGTCTGAGGAATTA
RNPC3	-0.287022	-1.73778	-0.362859	-0.461817	-0.682907	-0.420081	2	CTGTTACCTTCAGATGTAT;CTGATGAAATGCCTTCAGA
GEMIN4	-0.954227	-0.261534	-1.02253	-0.815119	-0.43041	-0.681392	4	CTTATAGCCTGGAATATAT;CACCTGATCCTGGAATGTT;CTAAGGCACTGGCAGAATT;CAGGAAGCCCTGTTTGTTT
AHNAK2	-0.192399	-0.446203	-0.124099	-0.604544	-0.679575	-0.101883	1	CAGGTTCTTCCAGGAGAAA
ZFP36	-0.763885	-0.0820778	-0.427561	-0.203149	-0.102535	-0.677115	1	GACTTTATTTATTCTAATA
PSMD10	-0.148706	-1.0157	-1.37717	-0.499044	-0.677063	-0.355891	4	GTTAATTTGGAGTAACTAA;GTTGTTTACTCTGAAATAA;CAAAGGTGGCCTGGGTTTA;CACAAGACATCATCTATGA
OSGEP	-0.0975009	-0.696558	-0.149207	-0.536425	-0.67657	-0.102681	1	GGAGTCCTAGCAAAGCTAT
UTP3	-1.43175	-0.161724	-0.201576	-1.28016	-0.21169	-0.675685	2	AGTTCATTGTGGAGTGTTA;GCCAGATACTTGTTAATAA
SOX4	-0.396202	-0.393989	-0.201151	-1.12874	-0.675063	-0.111844	3	GTTTATAGCTGTTGTGTTT;GTGTAGAATATTTGTCTTA;CTGTCAGATTGTTGATATA
ZCCHC13	-1.09409	-0.0618992	-0.758368	-0.416319	-0.672811	-0.654938	2	CGGGCAAATCTAGTTATTA;CAAAGACTGTAAGGATCCT
IPO8	-0.528848	-0.566175	-0.204928	-0.843597	-0.671833	-0.203279	3	CAGATACAAGCTAAGGAAT;CCTTGCTCTTCAGTCTTTA;CAGCTTCTAGGTATACTAT
AIRE	-0.423062	-0.205855	-0.108691	-0.654752	-0.104427	-0.670086	1	CTCCTTCCTCAGTCCTGGA
PSMB3	-0.478476	-0.175398	-0.192321	-0.446342	-0.10485	-0.668533	1	CTGAACCTGTATGAGTTGA
DPH2	-0.00820594	-1.72714	-1.41257	-0.0171177	-0.1058	-0.665073	1	GAGATCACAGCAACCTAAA
VIM	-1.31596	-0.131464	-0.298675	-0.427453	-0.661443	-0.456776	3	CGCAAGATAGATTTGGAAT;CGACACTCCTACAAGATTT;GCCAGATGCGTGAAATGGA
RPS6KB2	-0.622446	-0.178474	-0.348424	-0.90679	-0.486033	-0.66123	2	CTGCTGATGTGCAGAGACA;CCATGAAAGTCCTAAGGAA
DDX51	-0.755613	-0.31343	-1.51654	-0.0811543	-0.387367	-0.660985	2	GGCAATGAAGCCTTAGTAA;CTAACTGTGTCAGAAGGAA
TRA2A	-0.685199	-0.117038	-0.0981916	-1.16392	-0.660463	-0.243921	2	CAGTTAAACATCTTGAGTA;CAGTGAAGGACAACCCTTA
RGS2	-0.805108	-0.156337	-0.710053	-0.39442	-0.311105	-0.655736	3	CATGCTACATGAAATGTAA;GAGCCTCATGCTACATGAA;GTCCGTGTTTGCATTGTTA
PAN2	-0.408451	-0.689543	-0.429679	-0.364323	-0.148805	-0.655066	2	CCGATATCTTTCATGTGAA;CACATGGTTTCTAAGAAAT
EIF1B	-0.338349	-0.266645	-0.314916	-0.287552	-0.108706	-0.6547	1	GACTGAGGATTACATTCAT
JUB	-0.416418	-1.11667	-0.553179	-0.356353	-0.523977	-0.652467	4	GCCAGTATATCTTAAACAA;CTATTATCAGCAACATAAA;CATATTCAGTTGACTTACA;CAAAGATCATGATATTCCA
HTATSF1	-0.627174	-0.273411	-0.365719	-0.346509	-0.652292	-0.143704	2	GGTAATTACTAGTAGTGTT;GCCTTCTAGAGCAAGGCAT
AKT1	-0.648673	-0.110435	-0.636402	-0.114055	-0.109708	-0.651194	1	GCTACTTCCTCCTCAAGAA
DKC1	-0.761649	-0.671826	-0.380369	-0.826274	-0.609494	-0.649918	4	CTGAAGAATTTCTTATCAA;CACCTACATTCGGACATTA;CAAAGAAACATAAGAAGAA;GTAGAAGAGTGTCACTGAA
NOL11	-1.13137	-0.056783	-0.316049	-0.755205	-0.417197	-0.649574	1	CAAAGAGGCTACTGATAAA
ANKRD16	-0.773352	-0.317448	-0.734265	-0.542363	-0.19849	-0.647099	2	CAGTCAAGGTGCTTCTTAA;GCAATAAAGTGCATGGTAA
HNRNPK	-0.706917	-0.300532	-0.765715	-0.113654	-0.527368	-0.643589	2	CTCCTCTGTTGGACATATA;GCATTTGTATTGATAGTTA
HSPA8	-1.3318	-0.72932	-0.50529	-0.770742	-0.315345	-0.643112	3	CGTGCCATGACAAAGGATA;GCCCAAGGTCCAAGTAGAA;GACCTAAATTCGTAGCAAA
SHMT2	-1.38251	-0.0820526	-0.764557	-0.735062	-0.641925	-0.491315	4	CAAGCTCCAGGATTTCAAA;CAGCAAATTCAATTTGTTA;GGCTCATCTTCTACCGGAA;GGAGAGTTGTGGACTTTAT
EIF3M	-1.45042	-0.0567326	-0.464005	-0.401413	-0.155352	-0.639707	2	CAGTGTATTGCAGCCTTAT;GTGCTTATCTGAAATCTAA
DDX18	-0.086894	-1.17358	-0.0720303	-1.48994	-0.638743	-0.196258	2	GGAAGAATATTTAATTACT;CTTCCTTTCATCTTGAATA
FBL	-0.441488	-0.19505	-1.28087	-0.0233518	-0.637296	-0.113786	1	CTCATTAACTTGGCCAAGA
RBM3	-0.119955	-1.66734	-0.14049	-0.641619	-0.553098	-0.636385	3	AGACAATTATGACAACTGA;AGACAATTATGACAACTGA;CGCTACTCAGGAGGAAATT
WTAP	-1.58787	-0.600711	-0.860385	-0.38302	-0.635367	-0.252589	2	ACACAGATCTTAACTCTAA;GAAACAATATGAAGCATAT
CWF19L1	-0.213044	-1.04852	-0.255231	-0.499146	-0.635211	-0.368483	2	CAGTTTAAGGGTGTTGATA;CTCTACTACTGATGACATT
EXOSC7	-0.415861	-0.887539	-0.697428	-0.562867	-0.43985	-0.634999	3	CTAACACCCTCTATCGGAT;CTCTATCGGATATTTAACA;CACCCTCTATCGGATATTT
BYSL	-0.457512	-0.633237	-0.508141	-0.444011	-0.401631	-0.634925	2	GCCCTTATCCCTGTTTAGT;CTGCGACTGCTGCTGGATA
HNRNPUL1	-0.0756057	-1.30507	-0.388403	-2.20002	-0.609121	-0.634376	4	GAGTGACTATTGAACTTGA;CTGTTGATATTTCATCAAG;CCAGCTATAACCAGTATCA;CACCTCCCTTGATCATACA
MTRF1	-1.1357	-0.356502	-0.76753	-0.237074	-0.398792	-0.632488	2	GCTCCATTCTCATCAATTT;GCTTGGAAATCATTATGAA
THG1L	-0.564858	-0.942827	-1.28291	-0.173216	-0.462447	-0.632457	3	CAGATTGTCACATCAATAA;GAAAGGGACTGTGTTGATA;CAGTGCCCTTGCACTGCGA
GPATCH1	-0.0501595	-1.33001	-1.17993	-0.247231	-0.599893	-0.632345	3	CTGTGGATTTCACACCTAA;CAAATCAGACCGTCAACAA;CCCAGTGATTGTTCAGTTA
NVL	-0.35617	-0.713531	-1.52319	-0.20118	-0.331839	-0.632073	3	CACTGGATGCAGATGTAAA;CAGAAGCTGAGAGAACTAT;CTGCATGGATGATCTGAAT
SIP1	-0.131826	-2.42858	-0.287827	-0.811754	-0.631355	-0.276792	3	GGTTCCTGCTTTGAATTTA;GTTCCTGCTTTGAATTTAT;GACAGAATGTGAACAAACA
SMAD3	-0.00833449	-1.72046	-0.311943	-0.290362	-0.116132	-0.629557	1	GGCTATATTGGTTTATGTA
DHX29	-1.00127	-0.93473	-0.531808	-0.461786	-0.380506	-0.628646	4	CAAACAATTTCTGATTGAT;CCCTTTACCGTTTAGTTAA;GAGGAATTATGCCTTCATA;GAGTTAATAAAGTTGGTTA
PLEKHN1	-0.561031	-0.139508	-0.594063	-0.127622	-0.116476	-0.628435	1	CTCTAACCCACTTCAAATT
LAGE3	-0.0771886	-0.788184	-0.752335	-0.0845199	-0.116761	-0.62751	1	CACTTTGCGTCTCCTTGTA
FBXO11	-0.195348	-1.23801	-0.967436	-0.319677	-0.627188	-0.20583	3	GCTTCAGTGAACTTGCTAA;GAGTTTACATCTTTGGTGA;CAATTGTTCGGCATAACAA
CNGB1	-0.24687	-0.362893	-0.0753005	-0.798021	-0.116986	-0.626781	1	CACTGGCTGCTGATGGATT
CNOT6	-0.238679	-1.33547	-1.52819	-0.125251	-0.626371	-0.501417	5	CAGGATATATTGAACCTTT;GAACTATTCCACTTGTGTT;CTGCAATGCTGATATCGTA;CTTTGCATTTGAGTGACAA;CTCGGAGGATGTATACAAT
ATXN2	-0.713967	-0.584999	-1.49741	-0.457316	-0.625487	-0.241138	3	CATATCCAGTGGCCTAGAA;CTAAGGATTCTTTCATTGA;GAGACAAGCCCTTCTTTCT
TRAP1	-0.662313	-0.106564	-0.0774055	-0.78707	-0.117527	-0.625037	1	CCGGTCCCTGTACTCAGAA
HNRNPU	-1.50284	-0.147536	-0.918755	-0.114336	-0.175097	-0.624019	4	CCACAACTGTGCAGTTGAA;CAGTGTCTTGGGAAATTTA;GTTACTTGGTGAAGAAGAA;CTGAGTGCTTTGATGAAAT
HNRNPA2B1	-0.0582026	-1.68343	-0.129347	-0.981882	-0.622876	-0.402418	2	CTTACAGACTGTGTGGTAA;GAAATTATGGAAGTGGAAA
SFPQ	-0.561192	-1.06525	-0.929153	-0.924796	-0.565456	-0.621846	4	CAACAAATCTCAAGCCCTA;CTAAGTATTGCTTTCTACA;GCCCTATGATCTATCCTTT;CATTCATGCTTCTATGCAT
ZBTB7A	-0.773145	-0.281589	-0.76929	-0.160308	-0.386855	-0.620686	4	CACTGAGACACAAACCTAT;GTACTACACTTTATCTTAA;GGGTACTACACTTTATCTT;CTCCTCCGCGCCAAGGAGT
C1QBP	-1.57657	-0.03708	-0.942287	-0.180793	-0.61977	-0.503707	2	GATACTAATTATACACTCA;CTAGACATGTGCTTTGAAA
EXOSC10	-0.148864	-0.973416	-0.851373	-0.22679	-0.307388	-0.619676	4	CATTGACAGTTGCACAGAA;CTTATCAATATGAACTAAA;CATTGACAGTTGCACAGAA;CTGTCATCACGTTATTTAA
PTCD2	-0.299256	-0.302788	-1.05701	-0.0398488	-0.618701	-0.119515	1	CAAATTACATCCTTGCTGA
TNFRSF1B	-0.583158	-0.131411	-0.21251	-0.412306	-0.119984	-0.617226	1	GCATTCCTGCTTATCAATA
PIK3R1	-0.301269	-0.446959	-0.823327	-0.292329	-0.476113	-0.616961	2	CGAAGAATATATTCAGCTA;GACAGCTATTGAAGCATTT
PKP3	-0.143128	-0.55162	-0.0116191	-1.57798	-0.12018	-0.616609	1	CTGGCAGTATCTTGGGATA
INTS10	-0.717867	-0.423495	-0.597446	-1.18851	-0.185356	-0.61587	4	CATTCAAGATGGAGGCAAA;CCAACAAGGAAATTTCCAA;GTCACATTGTAGTCAATAA;GTAATAAACACATCCATAA
XAB2	-0.0247824	-1.25577	-0.73263	-0.0888733	-0.120997	-0.614056	2	GGAACCAATTCTCTGTCAA;GGGAGATCATCAACACCTA
PSME2	-0.979415	-0.0886444	-1.08465	-0.0397195	-0.224678	-0.613014	2	GCCTTCTATGCTGAGCTTT;CAAGGATGATGAGATGGAA
PRKCA	-0.298318	-0.458625	-0.765757	-0.407549	-0.610945	-0.540488	4	CACATCCAGGCAAGAACTA;GTGTCAAGTCCACTTTATA;GGATTGTTCTTTCTTCATA;CGACGACTGTCTGTAGAAA
FASTKD2	-1.21121	-0.361731	-0.737884	-1.08572	-0.609764	-0.237496	2	CTAGTGCTCTGACTGGTTA;CGATTGCTCTTAAGAGGAA
THUMPD2	-0.00985652	-1.64847	-0.0578871	-0.903733	-0.608482	-0.122804	1	CACAAATTCTTAGACAGAA
CNOT6L	-0.138233	-0.954288	-0.850307	-0.210229	-0.128949	-0.608331	1	CTGGATCTGTCATCCAATA
DDX56	-0.314855	-0.393308	-0.569222	-0.257312	-0.606993	-0.354025	2	CACTCAAGGAGCTGATATT;GCGCTAACAACCCAGGCAT
RPP38	-0.483394	-0.545532	-0.639293	-0.37057	-0.606089	-0.397916	3	CTGTTAGTTCTGGTGTGTA;GACTTCAGAAGATTGAAGA;CTCACACTTGATTCAGTTA
RBM27	-0.723024	-0.99528	-0.204808	-0.588382	-0.430531	-0.605358	3	GATAATCTCTAGAGCCTTA;GTGCATATGTTCTTAACAA;GAGAGAAGATCTCACAATT
ANG	-0.509885	-0.18547	-0.270978	-0.396485	-0.602369	-0.152655	2	CATCAAGGCCATCTGTGAA;GTTTGACAACATGTTTAAT
REXO4	-0.359601	-0.249408	-1.20293	-0.028096	-0.601693	-0.125046	2	CCTTTCAAGAGTCAAGTAA;CCTTTCAAGAGTCAAGTAA
UNK	-0.0446264	-1.0102	-0.876238	-0.0619539	-0.125199	-0.601235	1	CCCTCTACTCCCTCCAGAA
KHDRBS1	-0.700982	-0.451243	-0.566531	-0.497478	-0.482732	-0.599728	3	CCCATATGGACGTTATTAA;AGCAGTATCCCAAGTTCAA;CAAGTAATTGTCTAAGTGT
MNAT1	-1.03712	-1.06864	-0.593529	-0.350625	-0.595369	-0.553451	5	CAGCCCAGTTAACCATTTA;CACTGCAGATAGAGACATA;CAGCCCAGTTAACCATTTA;CTCGGTGTAAGACCACCAA;CAGTTAACCATTTATAAGA
CCAR1	-0.101712	-0.680222	-0.300617	-0.30142	-0.127299	-0.595009	1	GCCATCATTGTACATCCAA
CDKAL1	-0.228925	-0.696102	-0.803748	-0.355949	-0.449257	-0.594996	3	CCATTGGTTATTTGACCTA;CCTCGCCAGGACTACCTTA;CTCAAGAGGAGAACAAGAA
NSUN4	-1.38592	-0.533396	-1.34336	-0.308641	-0.594537	-0.553642	3	CCTGTATCCTTTGCCTTTA;GTTTCCAACTCACTCATTA;CGGAGACATCGATATAAGA
STAT3	-0.158205	-0.949658	-0.936232	-1.83962	-0.592403	-0.483029	2	AAGTTCATGGCCTTAGGTA;GGCGTCCAGTTCACTACTA
RBM4	-0.754665	-0.528231	-0.180297	-0.678214	-0.592131	-0.209557	2	CAGACTTGACCGAGCAATA;GATTCATTGTATTACAACA
DDX27	-0.344079	-0.764416	-1.78867	-0.519385	-0.591755	-0.283491	4	CTAATACCATCAAACATTA;GAGGAAACTTTAAATCTAA;CTTCCTTTGAAGAAAGGAA;CTTCTGTCTCCTTGAAGAA
IGF2BP3	-0.728945	-0.392455	-0.296275	-1.08363	-0.516341	-0.590755	3	CACAGGAACTTAAATGTTA;CATAAGGAAGCTCAAGATA;CTCCTAAATCCAATTGTTA
PRPF40A	-0.342565	-0.833122	-0.316022	-0.373897	-0.199228	-0.590048	2	CATCATCATTCAAAGAACA;CCACCAGACTTTAAGTGAT
PTAFR	-0.225719	-1.39433	-1.33288	-0.623876	-0.314034	-0.589739	3	GATACACTCTCTTCCCGAT;GCCTGTACCCTTGCAAGAA;CCTGTACCCTTGCAAGAAA
TNRC6A	-0.981663	-1.05802	-0.912278	-0.213653	-0.587518	-0.188565	2	GGCACTAACTTTCAAGTTA;CCATGGAAAGGTTATCCAA
EEFSEC	-0.458405	-0.275361	-0.330499	-0.439389	-0.201105	-0.587113	2	GCCTGACTTTCAAGCGTTA;GGCACTTGATGGCTACAAA
NUP214	-0.0788719	-2.09523	-0.0480119	-2.53648	-0.380529	-0.586953	2	CTTGCTAGTTCCTATGAAA;CATAGAATCTCACACCAAA
POLR2G	-0.511541	-0.458794	-0.135712	-1.07698	-0.585659	-0.339295	2	GATGAGATCCGCTTAAAGA;GTGTGGACAAGAATGACAT
RBM26	-0.496454	-0.804952	-0.350241	-0.380233	-0.577787	-0.186317	2	GTGTAGAGACTATGATGAA;CTGTGTTTCATTAGTATTA
DCP2	-0.338534	-0.327978	-0.28298	-1.8012	-0.577573	-0.443326	3	GTGGTTCTCTATTGAGAAA;AACATTGAGTGGTTCTCTA;GTCTTAAAGTTCTTTGGTC
RRP7A	-0.294594	-0.727825	-0.545772	-0.903604	-0.457794	-0.577198	3	CCACTGGGCTACGCAGCTA;CCAAAGGAGTCAAGGTCGA;CTCGTCCAGTCTGTAGAGT
DUSP11	-0.825156	-0.345898	-1.26876	-0.220172	-0.532969	-0.576915	6	AACTTGGACTGATTATTGA;CTGTTATTCCAGTCTTAAA;CAGATGATGCAATTGAATT;AACTTGGACTGATTATTGA;GTGTGTTTATGTACAGAAA;GCCAGATGATGCAATTGAA
MAEL	-0.208468	-0.764489	-1.22781	-0.115726	-0.157228	-0.576361	2	CGCTTCCTCCCTTGTGAAA;CTCATGTACCACTACAAGA
PPP1R9B	-0.26159	-0.344388	-0.693898	-0.098173	-0.575165	-0.134271	1	GACAAGCTCCTGGACAAGA
USP16	-0.90488	-0.200909	-3.16351	-0.00493264	-0.138229	-0.574049	2	CAGAAGAAATCATGTTTAT;CAAAGTTAACAAACACATA
DTWD1	-0.723083	-0.619686	-0.369016	-0.57031	-0.572385	-0.478998	3	CACCTGAATTTGTAAACAT;CTTTCTACAATTGAAGCCA;CTACCATACTGATATATTA
RBMX2	-0.660765	-0.386449	-0.513218	-0.605426	-0.569884	-0.416652	2	CTGCACAGTAGATTTGGAA;CTGAACTTTGGTTCATAAA
SYNCRIP	-1.20405	-0.257044	-1.15643	-0.0662855	-0.26733	-0.569796	2	GGCTCTATTCCTAAGAGTA;GCTGTTAAACTGTATAATA
SRPK1	-0.449703	-0.424594	-0.619348	-0.148615	-0.488831	-0.569089	2	GTCAGTCATTCAGTGAACA;CAAGAAGATCCTAATGATT
RSL1D1	-0.898584	-0.199449	-0.227545	-0.797902	-0.566262	-0.536417	3	GAATGAGAATGAAAGTTTA;CAGTCTTAAACATTTCTAA;GTGAAACTCCTGTTTGTGA
PSMA8	-0.943146	-0.199609	-0.793309	-0.308541	-0.564828	-0.333524	2	GCCTGAGGTTGTTTAGTGA;GCAATAGGCCGAAGTGCTA
AKT2	-0.494559	-0.23003	-0.25725	-0.547289	-0.330863	-0.56451	2	GTACTTCGATGATGAATTT;CGACCCAACACCTTTGTCA
DIO2	-0.702633	-0.224074	-0.939222	-0.204101	-0.563325	-0.521706	2	CTATTTATCGCAACATGAA;GAAGCTACTGTCTACGTTA
EIF4E3	-0.904425	-0.0937894	-0.776453	-0.225136	-0.562323	-0.294859	2	GGATTTCTTCCAATAGGAA;CACTATGTGTTTGTAGATA
PPP1R15A	-0.246532	-1.11461	-1.06605	-0.0581275	-0.56097	-0.192188	2	CAACTGGTTTGCCTATAAT;CCTATAATTTATTAACTAT
NUP188	-0.17745	-1.08218	-0.34374	-1.10553	-0.480375	-0.560538	3	GTGTATAGCTTCTTGGATA;CAGTTCGAAGAGCTTTATA;GATATCGAGTCCTTGCATA
ERCC2	-1.62389	-0.123411	-0.363834	-0.654141	-0.439087	-0.56019	2	GAAAGTTGCTCAACTTCTA;CCCATACTTCCTTGCTCGA
RPUSD2	-1.53236	-0.150826	-0.283289	-0.450902	-0.233856	-0.55991	2	ATCTTAGTGGTGTCTTACA;GACACAATAGCCTTGGCAT
CALR	-0.114758	-1.71523	-2.67554	-0.509095	-0.452154	-0.559411	2	GTGACGAGGAGAAAGATAA;CGGTGACGAGGAGAAAGAT
MATR3	-0.472592	-0.618157	-0.323243	-0.633955	-0.555987	-0.448496	2	GTTATTATGACAGAATGGA;GTTGACCTGTCTGAGAAAT
EIF2AK3	-1.1612	-0.238796	-0.998699	-0.31444	-0.269172	-0.554249	2	CACTTTGAACTTCGGTATA;GACCTTAACTGATGTAAGA
ZMAT2	-0.789171	-0.513165	-1.08998	-0.204325	-0.553487	-0.46011	3	GTTTCCAGTTGATTGCATA;CAGTTGATTGCATATCCTT;GAGGTAATGCTGTGGCATA
SNUPN	-0.305838	-0.296252	-0.57353	-0.134865	-0.552326	-0.142852	1	CAGACTGATTTCCGATTCT
KHDRBS2	-0.459539	-0.185139	-0.543541	-0.146323	-0.55155	-0.143155	1	CCATGAAGCTTATGAAGAA
SCGB1A1	-0.790513	-0.0767369	-0.0927879	-0.715802	-0.143458	-0.550775	1	CCCAAAGCTCACTGTGTAA
ADARB1	-0.659128	-0.577551	-0.411006	-0.306049	-0.305212	-0.550685	3	GCTCTGGTCCCACAAAGAA;GTCTTTCGTTCAGTTTCCT;CTAGGAATGTGGTTTATAA
GTF2H2	-0.503045	-1.23032	-1.17491	-0.158584	-0.547121	-0.416183	1	CATAGCTATGCAGACTCTA
ZC3H7B	-0.556791	-0.147423	-0.384614	-0.349041	-0.396839	-0.546514	2	CTGTGCAAAGACATGATTA;GAGATCTGCTTTGACAGTA
ZAR1	-1.73322	-0.0364617	-0.842177	-0.510883	-0.388381	-0.54649	3	GATTTGTGCGGTAGATGCA;CTGTCAAAGTTGTAAACAA;GAGGATATCACCTGTCAAA
CDC37	-0.263739	-0.77045	-0.445538	-0.774784	-0.545938	-0.268233	3	CAGCAATGATCTTCCAATA;CAGTTCTTCACTAAGATTA;GGCAGTTCTTCACTAAGAT
NUFIP1	-0.26928	-0.335261	-0.303191	-0.298857	-0.544785	-0.145825	1	CTATGGTGACTATTGTTTA
COLEC12	-0.16473	-0.50074	-0.254457	-0.353178	-0.544263	-0.146034	1	GATATAAAGTTGTAGAGAA
DDX6	-0.324884	-1.27235	-1.67097	-0.312671	-0.543958	-0.404453	4	CTGAGTTTATAAGGTTCCA;CGGAGTCTGCTGAGTTTAT;CAGATAATGGAGGATATTA;GTCAATGTTGGTTACTAAA
RBM23	-0.45217	-0.687776	-0.572629	-0.597178	-0.170157	-0.543465	2	GCTTTCAGGAATTTAGTAA;GACATTGTCTCTGAGGAAA
PSMD9	-0.198859	-0.560412	-2.29424	-0.00935996	-0.543122	-0.178537	2	CCACGGCCCTAAATAGGAA;CTGCCAATACTTTGAATTA
TRIM71	-0.544452	-0.145958	-0.553309	-0.14247	-0.54246	-0.146757	1	GTACAGATGTTTGAATCCA
ALKBH8	-0.828739	-0.0697207	-0.501297	-0.164473	-0.54234	-0.146805	1	CAGTGATGTTGGAGACTTA
NCBP1	-0.022587	-4.30518	-0.576662	-1.08022	-0.457957	-0.541375	3	GGCACATCCTAAGACCTTA;GTCAACCTTACATAGTATA;CTGTGTAGACAGGTTTATT
EIF1AY	-0.495451	-0.197477	-0.429039	-0.214974	-0.541324	-0.527368	2	CCAATTATCTTAACATTGG;AGGACACTGAATTACCTTA
AAAS	-0.0697745	-0.82843	-0.0347392	-1.11407	-0.540307	-0.147626	1	CCAAGGGTACAGGATGGTA
INTS7	-2.04194	-0.185699	-0.907415	-0.227842	-0.539794	-0.414738	4	CTTTCAGTGTGAATTTGTA;CTGAGGCTATGTGTTCTTA;GAGTTAGAGTCCTAACTAA;CCAAGAGTGCTGTTACCAT
RRS1	-0.0955538	-0.757522	-1.26622	-0.182772	-0.539701	-0.161857	2	GAACTTATTTGAGGATTTA;GTATATGTTTCTGCATTAT
EIF2S2	-0.94437	-0.142329	-0.523003	-0.300004	-0.539488	-0.247683	2	CTCAGAAAGAGACTACACA;CTGTCAGAGAAACGTGATA
EIF4A3	-0.0351484	-2.29564	-0.0362725	-2.02313	-0.538976	-0.270924	4	AGGTGTCCCTCATCATTAA;CCATTAACTTTGTAAAGAA;GCCATTAACTTTGTAAAGA;CAATCAAGCAGATCATCAA
SAFB	-1.13896	-0.471853	-1.46866	-0.0886643	-0.458409	-0.538356	3	GCAGCAGTTGTGGTAGAAA;GGACTGTAGTAATGGATAA;GTGCCTGTGATTAGTGTAA
RIPK1	-0.690209	-0.482366	-0.711269	-0.909572	-0.537229	-0.215209	2	CAGTTGATAATGTGCATAA;ACCAACAGATGAATCTATA
NSUN3	-0.316692	-0.942807	-0.20316	-0.863963	-0.198018	-0.537229	2	CTGTGTTTATGTGTTATTA;CTGTTAAGGTCTGCAATTA
BCL3	-0.186675	-0.942979	-0.396621	-0.630792	-0.536931	-0.189933	2	GCACGGATCACGATGTAAA;CGATGTAAATTATTAAGCA
PRPF4B	-1.11323	-0.263137	-0.933989	-0.190601	-0.536255	-0.315961	3	CACCTGATATGTTTACAGA;CAGACAATATCCTGGTTAA;CAGTTGATTTAAGAGGTAA
PA2G4	-0.699703	-0.32249	-0.106279	-0.930502	-0.316364	-0.535984	1	GTGATGCCATGATTATGGA
TRMT11	-1.26639	-0.168017	-0.883082	-0.516178	-0.534043	-0.519201	2	CATTCGGACTCTACATATA;GCGAATAGATGCACTTGAA
ZNHIT3	-0.145493	-0.545619	-0.295177	-0.30694	-0.533439	-0.150437	1	GAGTCTTAAGATGGATTAT
APOBEC2	-0.0824658	-0.762025	-0.377888	-0.235731	-0.530435	-0.151687	1	GTGCTGACCGCATTATCAA
PCBP2	-0.455286	-0.665879	-0.25964	-0.733519	-0.264833	-0.529082	3	CGGATTCAGTGGCATTGAA;CTCTAGAGGCCTATACCAT;CCCACTAATGCCATCTTCA
PAPOLB	-0.676555	-0.170472	-0.230441	-0.644504	-0.285199	-0.527158	2	CCATCCAGACCTTCAGGAA;CCTGAAGAACGGAATCTTA
C1D	-0.191727	-1.30751	-0.552011	-0.551755	-0.526148	-0.408475	3	CGTGAAATGACTTAAATGT;GCCTCTATGTCCCATTTAA;CTGCTTTGTTGATATTCAA
WDR55	-0.191939	-1.37667	-0.244274	-1.1015	-0.165283	-0.525977	2	CTTGGCATCTTCAACATTA;CTCTGTCACTCTCATGAAA
RPP14	-0.710519	-0.094056	-0.247246	-0.362403	-0.153643	-0.525793	1	GAACTAGTATTGGATTGAA
TERT	-0.37493	-0.237875	-0.667306	-0.105186	-0.153986	-0.524986	1	GAGCTGCTCAGGTCTTTCT
PUS3	-0.643422	-0.383092	-0.264553	-0.371118	-0.452231	-0.523798	2	CAGACTGAGAAGCTCCTAA;GTCTGTGTTGACACAGAAA
YBX1	-0.176286	-1.12479	-0.0792362	-1.39869	-0.521361	-0.318609	1	CAATGAAGAAGATAAAGAA
SFRS15	-0.152133	-0.938821	-1.01148	-0.991488	-0.517353	-0.358937	4	CGTAATGATGATAGAGATA;GTTCCGGGATTATATGTAA;CTCACCTCCACCTCCAGTA;CAGTATCACCCATACCTAA
HSD17B10	-2.53391	-0.0101255	-2.5515	-0.0455677	-0.515363	-0.350067	2	CAGCGAGTTCTTGATGTGA;CGCCCTCTGTGCCTAATAA
MAPK1	-0.776159	-0.803446	-0.23504	-1.9664	-0.514812	-0.461174	6	CAGATCCTCAGAGGGTTAA;CCAGGATACAGATCTTAAA;GGCATTATGTAATGACTTA;GACATTTGGTTCTTATCAA;CACACAAGAGGATTGAAGT;CAGATCCTCAGAGGGTTAA
EBNA1BP2	-0.37119	-0.437272	-0.461427	-0.522751	-0.347227	-0.51442	2	CACTAAATAGCATCTTTGA;CCATTGCTATCTATTGATA
PSMF1	-0.638979	-0.113283	-0.309832	-0.29238	-0.158735	-0.514027	1	GGCACCTTCCGTTTATTAA
CCDC130	-1.52532	-0.0131412	-0.820331	-0.071202	-0.514027	-0.158735	1	CTCATCATCCGATTCGAAA
EIF3F	-0.988098	-0.0814621	-0.271457	-1.13837	-0.248575	-0.513677	2	GACTCAGAAGTGAAGGAGA;CTGAGTACAGTGTTGCAAT
GEMIN5	-1.02282	-0.370632	-0.759841	-0.292287	-0.492532	-0.513431	3	CCCAAGAGCTCCTTCAGAA;CACCTTGAGAACTCCTGTA;GACACCAATTCAATCAAAT
SAMD4A	-0.216595	-0.405912	-0.18951	-0.451435	-0.512159	-0.159562	1	GATATCGACAGCAAAGAAA
UBC	-0.0528743	-0.940609	-0.194505	-0.442451	-0.159943	-0.511302	2	CGAGTGACACCATTGAGAA;CCCAGTGACACTATCGAGA
SENP3	-0.306882	-0.295233	-0.656048	-0.108323	-0.510335	-0.160374	1	CGGATGCTGCTCTACTCAA
CCNL1	-0.229068	-1.49015	-0.0328459	-2.73256	-0.510028	-0.337426	3	CCTAGCAGTATCTAATTAA;GTCTTAGAATGTGAACGTA;CCCTTACAATGGTGTAAGA
C2orf49	-1.05403	-0.347281	-0.529011	-0.635307	-0.509649	-0.326832	2	CAATTTGCCTGTGAACAAT;GAACTACTCCAGTGAAGTT
TRUB1	-0.30143	-0.319811	-0.867725	-0.406648	-0.399142	-0.507508	3	CTATCCCTCTTTACCATAA;CTCCATGTTTCTTTAGTTT;CTCTTCCATTGCAAATTAA
EIF1AD	-0.720897	-0.20166	-0.122562	-0.662065	-0.250055	-0.506642	2	GGCCTTCTTGCATGTGTTT;GGACTTAAACCTTACCTCT
C12orf65	-0.0534963	-0.935835	-0.0310045	-1.1616	-0.505132	-0.162719	1	CACCGTGGGTTTATTTCAT
EMG1	-0.581187	-0.13211	-0.403507	-0.218157	-0.162886	-0.504765	1	AAGTCTATATTGTTGAAGA
FTSJ1	-0.43534	-0.416405	-0.202114	-1.03621	-0.504332	-0.39135	3	CCATGATGTTGATGAGTAT;GGTCTTACCTCTTCTTTAA;CTGCTTTGTGGCCAAGATA
CYFIP1	-0.574337	-0.353037	-0.68386	-0.207662	-0.504198	-0.418024	3	CACCATATTGGACATAGAA;GCAAAGATGAGATTATTAA;CACCATATTGGACATAGAA
NSUN6	-0.180409	-0.867264	-0.615963	-0.42857	-0.503647	-0.465851	3	GACCCAGAAAGAATATTAA;CTGGAGATGTTATTTCTGT;CAAAGAATTTGATGGAACA
TP53RK	-1.03594	-0.118988	-0.819621	-0.098903	-0.50334	-0.4228	3	GCTAAACAAACTGAGTTGA;CACATAATGAGAACATTAT;CAGTAAGTAGGTAGAGCAA
NOL3	-0.52365	-0.610528	-0.651661	-0.358413	-0.249004	-0.503177	2	CTTGGGAAGTGAGACTAGA;CACATCATTGTCATTACTG
MCM2	-1.31052	-0.0217704	-0.477419	-0.175925	-0.503009	-0.163687	1	GCATCAGCGACATGTGCAA
MRPL13	-0.14022	-0.559158	-0.312767	-0.28958	-0.164256	-0.50177	1	CTGAGGGATCCAGTGGCAA
RPUSD3	-0.90436	-0.346212	-0.470839	-0.724767	-0.401813	-0.498766	2	CCTTGCACCTCCACCTACA;GGTCTACCAGTGACAGGAA
SIRT7	-0.0362331	-1.09653	-0.949919	-0.0516831	-0.498506	-0.165765	1	CTGAAGGTTCTAAAGAAGT
CNOT2	-0.0531173	-1.17882	-0.440144	-0.21864	-0.495635	-0.336835	2	GACTGATGGACATACATTA;CATGTTTGGTGCTTCAAGA
ACO1	-0.613823	-0.263075	-0.392468	-0.3313	-0.494039	-0.450798	2	GTGTGATCCCACTTGAATA;CAGGTATTTCTGAAAGATA
PRCC	-1.74785	-0.0883644	-1.35648	-0.227093	-0.342219	-0.493386	3	GTGCTTATTATCAGGATTA;CCATGAAGTCATTCAGCAA;CACCAGATCACATATCTTA
EIF4EBP1	-0.919801	-0.365963	-0.587716	-0.234805	-0.323034	-0.490812	2	CGCAATAGCCCAGAAGATA;GATCATCTATGACCGGAAA
EPB41L5	-0.884057	-0.0607672	-1.66248	-0.00953971	-0.487658	-0.1709	1	GAGCTAACCCGGTATTTAT
SUPT4H1	-0.328931	-0.274792	-0.17385	-0.481604	-0.487623	-0.170917	1	GACTCTAGGTCAAATGTCA
DDX20	-1.45217	-0.223095	-0.513009	-0.269531	-0.486523	-0.194065	3	CTGATATCCTTTCTTCTAA;CTGGCAGTATCAGCTACTT;CACATGGCTTCCTCTAGAA
NCL	-0.618358	-0.135299	-0.277117	-0.728685	-0.486434	-0.211106	2	AGAAGAAACTCTTCAGGAA;GAATTGGTATGACTAGGAA
PABPC4	-0.186987	-0.456084	-1.2066	-0.0278514	-0.171785	-0.48583	1	GCCTCCATATTATACACCT
AKAP8L	-0.7333	-0.0887212	-0.320348	-0.282513	-0.485374	-0.172006	1	CTGTGATTATGGATATGGA
DEDD2	-0.50438	-0.595834	-0.499445	-0.177641	-0.309541	-0.485248	2	CAATTAAACTGCCCTGGAA;CAGTCAAGCAGTTCTGCAA
RBM19	-0.419596	-0.262981	-0.684213	-0.393081	-0.48471	-0.308303	2	GATACAGAGTTCCAGGAGT;GTGTTACCATCTACCATCA
LCMT2	-0.174216	-0.539806	-0.0929697	-0.920908	-0.483757	-0.177501	2	CCGAAAGGATGATTCCACT;GCAGTTCCGTGGTTGAATA
GTF2F2	-0.0719747	-0.81602	-0.522573	-0.155017	-0.173457	-0.482404	1	GCTAGTCAAGGTTCCTAAA
PSME1	-0.855426	-0.0966552	-0.521044	-0.183457	-0.480753	-0.18399	2	CCCAGTGAACTGCAATGAA;GATTGAGGATGGTAACAAT
RIOK2	-0.326355	-0.423473	-0.156459	-1.10403	-0.476673	-0.460027	2	CTATGGAACTAATTGTCAA;CCAAGGCTATCATATATTA
PIWIL1	-1.44777	-0.106498	-0.471969	-0.5602	-0.475576	-0.325425	4	GACAAATACGATGCTATTA;GAAATTATTATAACCCAAA;CTGGTTCTCACGCTGCATA;GACAAATACGATGCTATTA
CPSF3L	-0.153027	-0.527246	-1.26729	-0.0241147	-0.475359	-0.176958	1	GTCTACACGGGTGATTATA
SMNDC1	-0.516294	-1.28744	-0.239997	-1.78087	-0.308859	-0.475345	2	CTGATAAACCTATGACACA;ACGATAATTTCCCTGTATA
DUS1L	-0.102989	-0.675417	-0.351578	-0.255736	-0.177044	-0.475188	1	GACACGTCCTACTTAAGAA
CPAMD8	-0.992975	-0.076715	-0.42371	-0.426943	-0.473157	-0.279957	1	CAGGGAGCCATCCTGGATA
TOB1	-1.05885	-0.173488	-0.717718	-0.378849	-0.472615	-0.380802	2	ATCTTAAAGACATCAACTA;GGACTGAAATAGTTTATAT
DIMT1L	-0.923935	-0.604751	-0.112168	-1.18996	-0.192906	-0.472496	1	CACCATTTATGATTCTGAA
MRPS11	-0.792215	-0.0764086	-0.491623	-0.169001	-0.17865	-0.472015	1	CTCCAGTGGGACCTTGTAA
TUT1	-1.11079	-0.0350135	-0.431569	-0.200776	-0.4712	-0.179065	1	CCCAGTTCTTCTCCTGTGT
TSEN15	-0.268003	-0.336752	-0.328674	-0.275019	-0.470827	-0.179256	1	CTGCCAGACCCTCAGAATA
MKNK2	-1.77405	-0.011696	-0.463262	-0.417653	-0.470169	-0.340379	2	CTGGGCGTCATCTTGTATA;GCGTCATCTTGTATATCCT
INTS6	-0.693061	-0.48266	-0.219686	-0.471588	-0.351443	-0.468987	2	CAGATCTTATTAAACCTCT;CATTGTTGGCTATTTGAAA
OSGEPL1	-0.189605	-0.451261	-1.01564	-0.0440411	-0.180262	-0.468865	3	GCAATTGCAACTACCATAA;GGCATCCGCTATGAACCAA;GCAATTGCAACTACCATAA
EIF4EBP2	-0.72967	-0.15118	-0.802168	-0.201307	-0.46769	-0.423458	2	CCACTGGTGTCCTGGGAAT;GGCCTAACACCATTCATAT
NOL10	-0.349126	-0.257712	-0.323596	-0.279557	-0.46708	-0.181183	1	CGATGATCGATTTAAAGTT
TRMU	-0.0875274	-0.738606	-0.549067	-0.144129	-0.18167	-0.46614	1	CATCAAGTGTCCTACGTAA
AARS2	-0.204788	-0.424828	-0.462933	-0.183346	-0.182141	-0.465236	1	GAGACACTGGGAGATGCTT
PSMD14	-0.0402019	-1.05335	-0.00857976	-1.70801	-0.462367	-0.183643	1	CACAATGAATCAGTGGTAA
APOBEC1	-0.119217	-0.619644	-0.340364	-0.264943	-0.462001	-0.183836	1	GGAATGCTCCCAGGCTATT
GCN1L1	-0.109446	-0.652108	-0.237015	-0.376112	-0.184204	-0.461304	1	CCCATTGTTGCCAAGCTCA
ELAC2	-0.800761	-0.204616	-0.596924	-0.162452	-0.342078	-0.461076	2	GTCGTAGCTTTCATCTGTA;GCAGAGGGATGCCATTATT
GLE1	-0.216862	-0.530085	-0.72561	-0.86379	-0.460027	-0.304247	2	CACCGTCACAGAGCAAAGA;CAGTCCCTCTCGTTGATAT
DAPK1	-0.335552	-0.299658	-0.192649	-0.883716	-0.210404	-0.458817	2	CTGTGTATTTCTGCTGTTA;CCGCCAAATTCATCAAGAA
PRPF39	-0.793037	-0.481692	-0.848844	-0.364253	-0.328535	-0.454986	2	CAATGCATTTGCAACAGAA;CAAACCAAGCTGTATATAA
HNRNPH1	-1.70917	-0.00855661	-1.02599	-0.0429513	-0.454918	-0.187616	1	GCCTTGATTTAAATCTTTC
RP9	-0.218836	-1.04142	-0.466176	-0.37494	-0.288332	-0.454513	1	CTCCTGGGCTTATCAAGGA
NOP2	-1.28195	-0.023292	-0.99374	-0.0464459	-0.454036	-0.188093	1	CACTGTACCTTCTGTCACA
POLR2C	-0.602003	-0.124943	-0.660799	-0.106986	-0.452539	-0.188907	1	CCCTGACTGCTGTTAATAA
SLC11A1	-0.0500733	-0.962869	-0.0800029	-0.773998	-0.189652	-0.451176	1	GTCGTCACCTCTTCCATCA
IGF2BP1	-0.420737	-0.325692	-0.256555	-0.541465	-0.331936	-0.449915	3	CAGTTTCTTTCCTTTGGAT;GACGGAACCTGAAGAAGGT;CTGTTCCTGAATCAAAGCA
EIF5	-0.997365	-0.230681	-1.12113	-0.121323	-0.449816	-0.449188	3	CTAATGAGGTTCTATTATA;GCCCTCTTGTTCTAACTGA;CCCATTAAGAAAGTACTAA
KBTBD8	-1.47877	-0.115517	-0.417245	-0.411702	-0.449707	-0.226494	2	CTAAATAAATGGACTCGTA;CCTACACTTCCAGAGTTAT
PIN1	-0.481252	-0.4817	-0.153074	-0.984164	-0.448978	-0.426298	3	CCAGATTCTCCCTTAAGGA;CACCGTCACACAGTATTTA;CTGCCACCGTCACACAGTA
TCERG1	-0.27861	-0.639726	-0.554701	-0.488077	-0.447021	-0.23054	2	GGATTTCTTTGAACTATTA;GAGAAGAAGCTATCCAGAA
CWC15	-0.758589	-0.981039	-0.781119	-0.225225	-0.202958	-0.446969	2	CAGATGACCCTCTAACAGA;CAAATCTGCCTGTAATAAA
GAR1	-0.111024	-0.821472	-0.144966	-1.33992	-0.411113	-0.445235	2	CAGTTGACTTCTGCATTAA;ATGAAGGCTTCATCCTTTA
CPEB1	-1.01076	-1.11711	-0.17079	-0.938847	-0.44502	-0.223386	2	GAGATCAGGTCTGCTTCAA;CAGATGGCCTGAGTGAATA
SNRNP25	-0.758986	-0.083104	-0.0793143	-0.777418	-0.194003	-0.443341	1	GGCCTGGCCCACTGTATAA
ACE	-0.109136	-0.65319	-0.314301	-0.28813	-0.442673	-0.194379	1	GCCATGTTGAGCTACTTCA
SART3	-0.0944263	-0.708991	-0.222327	-0.397195	-0.441848	-0.194846	1	CACCAAGGCTGGCAGAATA
UBL5	-0.188369	-1.35487	-0.14522	-0.560916	-0.441205	-0.372962	2	GAGCTTTATTATCAATAGA;CTGAAGAAGTGGTACACGA
PELP1	-0.707694	-0.223569	-0.398436	-0.73304	-0.425964	-0.438941	2	GACCAAGGTGTATGCGATA;GGATTTGACAGTTATTAAT
NANOS2	-0.134198	-0.575369	-0.220837	-0.399433	-0.197385	-0.437399	1	GTCACCCAGCCCTTTGGAA
LSM11	-0.117892	-0.623867	-0.510521	-0.160291	-0.437054	-0.197584	1	GTATTCACTCGACACATAA
TRMT6	-0.531688	-0.460981	-0.169906	-0.788079	-0.366698	-0.436815	2	CAGATGTTGACGTTGGGAA;GGGCACTGATAATCGAAAT
ZMAT5	-0.843119	-0.0672641	-0.282623	-0.320228	-0.436052	-0.198163	1	GGCCCTGCAGGAAGTTTCT
BVES	-0.484837	-0.172267	-0.281372	-0.321596	-0.198253	-0.435895	1	AGTATTCTCTTGAAGGGAA
IMP3	-1.28636	-0.0230501	-0.534262	-0.150097	-0.434708	-0.198941	1	GTCGTAGGTTCTTAAGAAT
PSMD8	-0.0328069	-1.13796	-0.800838	-0.0747691	-0.433089	-0.199885	3	GGCAGAGAGACAAGTTCTT;GGCAGAGAGACAAGTTCTT;CAGCTCAAATGCTACTACT
ANGEL2	-0.0986089	-1.8589	-0.554997	-0.414916	-0.35836	-0.431968	3	CAGCTTCTGCCCTATTGTT;CACTTTCTATGAAGTGGTT;CCTGCAATCTGCGTAGCAA
NUP155	-0.0392125	-1.29311	-0.47717	-0.721446	-0.431222	-0.231159	2	CTCTTAGTCTCAAGATTGT;CTGTTGATGGCATTAGTTT
NUP43	-0.50143	-1.08342	-1.26301	-1.88704	-0.27314	-0.427328	3	CTGTAAGAACCATAGACAA;CTGAGATTCTTACTGTAAA;GAATTGAAATCACAAGCTT
TXNL4A	-0.204935	-0.424584	-0.128423	-0.591728	-0.427224	-0.20335	1	GCATCGCCGAGAAGGTTAA
PNN	-0.332812	-0.271395	-0.749106	-0.0852169	-0.204799	-0.424808	1	GGATACTTCAGGACTAGAA
E2F1	-0.824739	-0.0704213	-0.547891	-0.144592	-0.205406	-0.423803	2	GTGATTTATTTATTGGGAA;GTGATTTATTTATTGGGAA
GTF2H5	-0.277071	-0.399674	-0.45227	-0.212042	-0.422264	-0.341432	1	CTGTACTTGGATGAGTCCA
ZFP36L2	-1.06732	-0.0388708	-0.422224	-0.206364	-0.421679	-0.206696	1	CCGAACTTGCCTTAAATCT
RNASEL	-0.103032	-0.675254	-0.36468	-0.245507	-0.420983	-0.20712	1	CAGACTACACTAGTCCATA
PRPF18	-0.271289	-0.942627	-1.52927	-0.6471	-0.420645	-0.417954	3	GAATCAATAACGGATATTA;ATCAATAACGGATATTATT;GAAACTCAGCGGAAATATA
MIF4GD	-0.808357	-0.0733707	-0.296877	-0.3052	-0.419505	-0.208026	1	CCAGTAGAGAGGAGTATAA
TBRG4	-1.06852	-0.0387579	-0.409736	-0.21414	-0.418182	-0.208842	1	AAGTCCTTCGCCTTACTCA
RBPMS	-0.500699	-0.46751	-0.467484	-0.352405	-0.286187	-0.418173	2	CTATGAGGGTTCTCTTATA;GCCTTCCTCTGGATATCAA
ELAVL4	-0.425117	-0.465078	-0.284213	-0.676834	-0.41635	-0.324962	2	GTATGGATTTGTTAACTAT;GGATTCATCCGCTTTGATA
NLRP4	-0.376483	-0.236746	-0.799608	-0.0750007	-0.414652	-0.211035	2	GTTTCTGCCTACTGCTTAA;CAAATTGGGTGCAATGAAA
MAK16	-1.60067	-0.0110192	-0.634125	-0.114741	-0.211203	-0.414384	1	CAAGATCACCCAATACCTA
WDR74	-0.689093	-0.105621	-0.519451	-0.467022	-0.411187	-0.227993	2	GAGCATAAGGTTTATCTCA;GTCTGGAGCATAAGGTTTA
EFNA1	-0.239146	-0.373194	-0.337362	-0.267483	-0.21369	-0.410443	1	GGAATGAGGACTACACCAT
TGFB1	-0.152343	-0.52887	-0.0725548	-0.812816	-0.409324	-0.214403	1	GAGCCCTGGACACCAACTA
ADAT3	-0.836774	-0.0683363	-0.585945	-0.130431	-0.409206	-0.214478	1	CTCCCTGTCCTGTCCGAGA
PSMB5	-1.00402	-0.0453004	-0.433618	-0.199576	-0.408853	-0.214704	1	CATCCTCCATCCTATTTAT
DUS4L	-0.947056	-0.0520463	-0.819649	-0.0713236	-0.40645	-0.216248	1	ACCTGGAGATGATTATATA
DUS3L	-0.370656	-0.241019	-0.555982	-0.141437	-0.216286	-0.406391	1	CGCCCATTAAGCGTCAATA
LARP6	-0.137348	-0.566786	-0.210067	-0.416204	-0.402579	-0.218764	1	CTGTGTATAAATACCTTCT
EXOSC8	-0.282506	-1.48762	-0.188048	-2.67631	-0.385766	-0.401975	4	CAAATAAACAGCCACCACA;GCAACAGGAACCTTAACAA;CTGAAGTTACTATAAATGA;GTTCTATACTGTGATCTCA
EEF1G	-0.451229	-0.189623	-0.295833	-0.306267	-0.399491	-0.220799	1	GCATCATGCACCACAACAA
TSR1	-0.113745	-0.637434	-0.181548	-0.466375	-0.397138	-0.222365	1	CATGATGATCTGTATGATA
NOL8	-1.15482	-0.0315105	-1.38948	-0.0180729	-0.395482	-0.223476	1	CCTCACATCTCTCAAGAAA
DUS2L	-0.0386451	-1.06973	-1.35078	-0.0197974	-0.224955	-0.393293	1	CTCTCTCTGTGTTACCATA
RRP12	-0.820244	-0.0712175	-0.412661	-0.212286	-0.227232	-0.38996	1	CAGAACAGATGATCTCCAT
CPEB4	-0.506298	-0.343054	-0.426608	-0.348018	-0.388405	-0.252046	3	CGGGATATCTCTTTATGCA;CTGAGCAGCATTATAATTA;GCCTTCCTCCTCTACAATA
PAPOLA	-0.01069	-1.61367	-0.22017	-0.400441	-0.388218	-0.228433	1	CTAATCATGTGCTTCAGAA
DDX5	-0.403613	-0.838704	-1.84165	-0.10435	-0.384807	-0.335666	3	GTGACTGGGTTCTAAATGA;GTGACTGGGTTCTAAATGA;CACTTTCTTTACACCTAAT
PAF1	-0.137222	-0.567124	-0.01707	-1.41376	-0.231139	-0.38434	1	CAAACCTTTGCTGTTAATA
PRKACA	-0.218032	-0.403699	-0.340615	-0.264733	-0.231529	-0.383785	1	CTGAGATTATCCTGAGCAA
PIH1D2	-0.215025	-0.790994	-1.40549	-0.584409	-0.381494	-0.383527	3	CCCTGAGGGCTATGAGAAG;CTTACACAGTCATTGATGT;CTCTCACACTCTTACCATA
RAVER1	-0.241839	-0.369554	-0.78455	-0.0778991	-0.232468	-0.382455	1	CTCAGTGACTATGAGCTCA
PSMA7	-0.00025231	-3.21667	-0.00016054	-3.40232	-0.232644	-0.382206	2	GAGATCAATCCCTCAAGAT;GAGATCAATCCCTCAAGAT
PRDX5	-0.711934	-0.0937144	-0.221868	-0.397883	-0.23335	-0.381212	1	GAGACAGACTTATTACTAG
ELP3	-0.891941	-0.0595951	-0.479939	-0.174672	-0.380633	-0.233762	1	GTCTTGATGCCCAAGTTAA
DHX37	-0.653551	-0.109033	-0.250847	-0.357753	-0.377368	-0.236106	1	CCTTTCCTGTGTTATGGCA
RNASEN	-0.217976	-0.403786	-0.11267	-0.641043	-0.240971	-0.370722	1	GAGTATATCTTTGAAGGAT
UPF1	-0.0442167	-1.80276	-0.486033	-0.305072	-0.335608	-0.369956	2	GAGTCCCAGACTCAAGATA;CTACCAGTACCAGAACATA
EIF2B2	-1.90216	-0.0714956	-0.32835	-0.82055	-0.252712	-0.36706	2	CTCTTTATCTCCAACATTG;GAGGATTTCAGCTTCCATT
RAB43	-0.189729	-0.451035	-0.003881	-2.04949	-0.249399	-0.359612	1	CAGAGTGTACACATTCCTA
TSFM	-0.629253	-0.116225	-0.76144	-0.0825882	-0.250214	-0.358564	1	CAGGCTACTCCTTTGTAAA
SRRM2	-0.75512	-0.0839239	-0.07246	-0.813338	-0.357022	-0.251419	1	CAGTCTGACTCTTCTTCAT
KRR1	-0.173172	-0.482985	-0.405399	-0.216928	-0.356891	-0.251521	1	CATTGGAACTCTTAACTAA
EIF4G3	-0.08266	-0.761098	-0.115309	-0.632253	-0.356813	-0.251583	1	GTCTTGCTATCTGAAATAT
TSN	-0.882255	-0.202949	-0.258665	-0.473102	-0.298483	-0.355543	2	CTGTCTTATGGATTCATTT;AAGTCAAGCTCAACAGATT
SF3A1	-0.567251	-0.137175	-2.32314	-0.0020571	-0.253757	-0.354058	1	GTGCCCAACATGCAGGATA
ERN1	-0.591745	-0.24016	-0.775837	-0.326645	-0.352819	-0.2959	2	CAGGACATCTGGTATGTTA;CTCAACTACTTGAGGAATT
ARL6IP4	-0.181781	-0.465928	-0.344627	-0.261392	-0.255777	-0.351527	1	CTCCACATCCCAAGAGAGA
TRMT2A	-0.600904	-0.12531	-0.813935	-0.0723516	-0.341571	-0.263932	1	CAGATAACACCCTACAAGA
MRPL1	-0.269173	-0.335385	-0.124618	-0.602978	-0.341495	-0.263995	1	CTTTGTTCTTGTTCTGTAA
LSM5	-0.63843	-0.113447	-0.363116	-0.246699	-0.266868	-0.338085	1	CGGAAATGATCACTTAGAA
KHDRBS3	-0.172933	-0.483473	-0.0386566	-1.06961	-0.336888	-0.267887	1	CGAAGTACTTCCATCTCAA
RSRC1	-0.101567	-0.680771	-0.0456683	-1.00069	-0.336465	-0.268248	1	GAAATCAAGATCAAAGTCA
DPH1	-0.0440043	-1.01599	-0.0510379	-0.955057	-0.335372	-0.269184	1	CGGTATGACCCATATAGCA
CCL5	-0.169853	-0.489837	-0.0759555	-0.794578	-0.270251	-0.334133	2	GGGAGTACATCAACTCTTT;CACACAGCAGCAGTTACAA
USP39	-0.144597	-0.54788	-0.106107	-0.663961	-0.332527	-0.271642	1	CCATGAGGATCTTCACTAA
EIF4H	-0.338699	-0.266348	-0.103888	-0.672075	-0.330854	-0.273102	1	GCTATATGACAGAAAGTAA
XPO5	-0.0258155	-1.23855	-0.475256	-0.177009	-0.330707	-0.273231	1	CACCAGAAATGCTAGCCAA
CAPRIN1	-2.18067	-0.0665054	-0.699674	-0.114833	-0.329891	-0.296323	2	CTATAAAGTTCTAAAGGAA;CAGTTCCTCCTGTTAATGA
GRB7	-0.863566	-0.0639304	-0.19022	-0.45014	-0.281569	-0.32138	1	CTCGCCATCTGCATCCATC
LSM14A	-0.198948	-0.434697	-0.999542	-0.0457957	-0.282623	-0.320228	1	GGGCCAATTTCAAGAAAGA
SERBP1	-0.362312	-0.247316	-0.146178	-0.543902	-0.282689	-0.320156	1	CTCATTAGGTTCAAATTAT
DDX1	-0.183614	-0.462422	-0.739058	-0.0874267	-0.31729	-0.285335	1	GGTGTTCCTTATGTTATAA
SECISBP2	-0.441963	-0.194781	-0.32006	-0.282777	-0.31622	-0.286331	1	CACACTACATTGAAATCTG
CLK1	-1.38838	-0.0775671	-1.33312	-0.0469504	-0.305561	-0.315681	1	CTGTAAACCTCTGAAGGAA
PSME3	-1.86575	-0.00594514	-1.72471	-0.00825246	-0.315342	-0.287152	1	GACATTATTGAGAAAGTGA
PTK2B	-1.42428	-0.0166533	-0.397052	-0.222422	-0.314112	-0.288309	1	CAGGAGAACTTAAAGCCCA
MRM1	-0.0572735	-0.90806	-0.0460378	-0.997371	-0.288866	-0.313521	1	CCCAGAGAAAGAGAGGCAA
TSEN34	-0.788888	-0.0770516	-0.942725	-0.052601	-0.303721	-0.298333	1	CGCTTCCACGCCCATTATA
CACNG7	-0.77012	-0.0807917	-0.235514	-0.378189	-0.299154	-0.302891	1	CACAGACTCCCTTATTTCA
