# Supplementary material for: Alternative polyadenylation factor CPSF6 regulates temperature compensation of the mammalian circadian clock
Source: PLoS Biol. 2023 Jun 28;21(6):e3002164. doi: 10.1371/journal.pbio.3002164 (PMC10335657; doi:10.1371/journal.pbio.3002164)
Supplement: S12 Table — Experiments have been performed as described in Materials and methods. Raw bioluminescence recordings are detrended by a 24-hour moving average and analyzed via the ChronoStar software. Results of the nonlinear fitting by ChronoStar are depicted in the last 6 columns of each data block. Data where the bioluminescence after transduction and selection of U-2 OS cells is low compared to average (red font) as well as those where the error of the nonlinear curve fit is larger than 0.3 (red shaded cells) are sorted out for the further analysis in S11 Fig. Note that sheet 1 contains results for shRNA constructs targeting EIF2S1, while sheet 2 contains results for the nonsilencing constructs. (XLSX) [file pbio.3002164.s025.xlsx]

## Sheet: EIF2S1
SCREEN5 32°C											SCREEN1 35°C											SCREEN4 39°C
File	Plate	OligoID	Sample	Per	Pha	Amp	Damp	Mean	Error		File	Plate	OligoID	Sample	Per	Pha	Amp	Damp	Mean	Error		File	Plate	OligoID	Sample	Per	Pha	Amp	Damp	Mean	Error
160530AFTC_data_P#05	1	V2LHS_60800	G4	29.3683	21.3497	0.449037	0.0299255	9002.44	0.0283179		160307BMTC_data_P#01	1	V2LHS_60800	G4	27.4827	17.4276	0.476401	0.0164696	13272.7	0.0952287		160523AFTC_data_P#05	1	V2LHS_60800	G4	25.9035	13.9385	0.375542	0.0108355	5754.86	0.101833
160530AFTC_data_P#06	2	V2LHS_60804	D2	26.1181	20.386	0.510447	0.0241222	15343.4	0.0487462		160307BMTC_data_P#02	2	V2LHS_60804	D2	26.4116	16.5396	0.602874	0.0148241	17173.1	0.0528636		160523AFTC_data_P#06	2	V2LHS_60804	D2	24.7257	15.5324	0.464019	0.0117537	11121.7	0.0505111
160530AFTC_data_P#07	3	V2LHS_60802	A2	28.6114	19.6144	0.435839	0.0219602	10266.8	0.0680818		EIF2S1			Mean	26.9472	16.9836	0.539637	0.0156469	15222.9			160523AFTC_data_P#07	3	V2LHS_60802	A2	25.3256	14.0298	0.452282	0.0139173	5511.47	0.0877665
160530AFTC_data_P#07	3	V2LHS_5357	A3	33.0045	22.4968	0.563797	0.0440676	6162.97	0.0344409					SD	0.757382	0.627911	0.0894299	0.00116354	2758			160523AFTC_data_P#07	3	V2LHS_5357	A3	25.6826	14.6654	0.277998	0.0129735	6810.6	0.114264
EIF2S1			Mean	30.3281	21.1536	0.482891	0.0319844	8477.4														EIF2S1			Mean	25.4094	14.5415	0.39246	0.01237	7299.66
			SD	2.34855	1.45117	0.0703767	0.0111966	2101.69			SCREEN2 35°C														SD	0.514212	0.735454	0.0858043	0.00135313	2609.67
											File	Plate	OligoID	Sample	Per	Pha	Amp	Damp	Mean	Error
SCREEN6 32°C											160404AFTC_data_P#01	1	V2LHS_60800	G4	26.3647	17.5517	0.761132	0.0205516	11228.3	0.069715		SCREEN7 39°C
File	Plate	OligoID	Sample	Per	Pha	Amp	Damp	Mean	Error		160404AFTC_data_P#02	2	V2LHS_60804	D2	25.2243	17.4775	0.752358	0.0194776	19440.8	0.0357434		File	Plate	OligoID	Sample	Per	Pha	Amp	Damp	Mean	Error
160509AFTC_data_P#02	2	V2LHS_60800	A9	29.1102	19.3412	0.470766	0.0278146	9295.22	0.0362068		160404AFTC_data_P#03	3	V2LHS_60802	A2	24.8257	18.605	0.775389	0.0233665	16160.1	0.068291		160523AFTC_data_P#02	2	V2LHS_60800	A9	24.4731	15.1982	0.44741	0.0122823	9210.53	0.0791158
160509AFTC_data_P#02	2	V2LHS_60800	B9	29.0952	19.3938	0.500961	0.0283655	8094.86	0.0523891		160404AFTC_data_P#03	3	V2LHS_5357	A3	25.7042	18.8084	0.656571	0.0198136	18458.3	0.111111		160523AFTC_data_P#02	2	V2LHS_60800	B9	24.6874	13.8623	0.485175	0.0109919	8562.18	0.0832599
160509AFTC_data_P#02	2	V2LHS_60800	C9	29.0566	19.1745	0.492788	0.0279327	8476.14	0.0480182		EIF2S1			Mean	25.5952	18.0784	0.768261	0.0219591	13694.2			160523AFTC_data_P#02	2	V2LHS_60800	C9	24.6493	13.4928	0.491425	0.0121434	8125.62	0.0888304
160509AFTC_data_P#02	2	V2LHS_60800	D9	28.7651	18.8978	0.534526	0.0251429	9748.09	0.0486617					SD	1.08824	0.744796	0.0100812	0.00199043	3487.31			160523AFTC_data_P#02	2	V2LHS_60800	D9	24.5777	15.041	0.374034	0.0120961	8395.74	0.0836595
160509AFTC_data_P#02	2	V2LHS_60800	E9	28.6664	18.1748	0.477625	0.026461	8280	0.0425019													160523AFTC_data_P#02	2	V2LHS_60800	E9	24.697	13.6689	0.414231	0.0111086	8160.41	0.0804464
160509AFTC_data_P#02	2	V2LHS_60800	F9	28.8902	19.5222	0.51027	0.0265613	8946.96	0.048226		SCREEN3 35°C											160523AFTC_data_P#02	2	V2LHS_60800	F9	24.9073	13.7741	0.467955	0.0103799	8653.26	0.0878555
160509AFTC_data_P#02	2	V2LHS_60800	G9	28.003	17.4974	0.508047	0.0274229	8781.53	0.0577368		File	Plate	OligoID	Sample	Per	Pha	Amp	Damp	Mean	Error		160523AFTC_data_P#02	2	V2LHS_60800	G9	25.1308	13.4068	0.524134	0.0116624	8476.95	0.0814761
160509AFTC_data_P#02	2	V2LHS_60800	H9	29.1935	18.2585	0.525903	0.0269262	8255.06	0.0507812		160425AFTC_data_P#01	1	V2LHS_60800	G4	25.0226	14.5075	0.501181	0.0223154	10811.1	0.0630687		160523AFTC_data_P#02	2	V2LHS_60800	H9	25.02	13.8068	0.457855	0.0110388	9195.53	0.0801119
EIF2S1			Mean	28.8475	18.7825	0.502611	0.0270784	8734.73			160425AFTC_data_P#02	2	V2LHS_60804	D2	24.9962	13.3256	0.554701	0.0193188	13878.1	0.0317023		EIF2S1			Mean	24.7678	14.0314	0.457777	0.0114629	8597.53
			SD	0.387002	0.726568	0.0219965	0.00103268	573.391			160425AFTC_data_P#03	3	V2LHS_60802	A2	26.4936	13.3994	0.581426	0.0196761	7818.52	0.0724053					SD	0.227828	0.690505	0.0469138	0.000684038	415.204
											160425AFTC_data_P#03	3	V2LHS_5357	A3	26.3011	13.2351	0.568213	0.0205621	8570.96	0.0794979
SCREEN8 32°C											EIF2S1			Mean	25.7034	13.6169	0.55138	0.0204681	10269.7			LUMICYCLE 39°C
File	Plate	OligoID	Sample	Per	Pha	Amp	Damp	Mean	Error					SD	0.80525	0.597523	0.0351998	0.00133785	2720.76			File	Plate	OligoID	Sample	Per	Pha	Amp	Damp	Mean	Error
160530AFTC_data_P#02	2	V2LHS_60800	A9	27.1279	20.0151	0.532399	0.0278916	13995.8	0.0324578													160627_150531_U1_160627_AnnaF_EIF2S1		V2LHS_60800	39_EIF2S1	24.8186	18.6453	0.342247	0.0184936	914878	0.0941845
160530AFTC_data_P#02	2	V2LHS_60800	B9	27.8415	19.2381	0.537786	0.0251863	13399.3	0.0451108		LUMICYCLE 35°C											160627_150531_U1_160627_AnnaF_EIF2S1		V2LHS_60800	39_EIF2S1	24.4104	19.3069	0.402543	0.0182324	314898	0.0542748
160530AFTC_data_P#02	2	V2LHS_60800	C9	27.6521	19.9629	0.517687	0.02597	13016.8	0.0339706		File	Plate	OligoID	Sample	Per	Pha	Amp	Damp	Mean	Error		160627_150531_U1_160627_AnnaF_EIF2S1		V2LHS_60800	39_EIF2S1	24.3679	19.1159	0.41174	0.0183936	768079	0.055158
160530AFTC_data_P#02	2	V2LHS_60800	D9	30.2926	20.9175	0.411793	0.0265443	24530.6	0.041999		160627_150531_U1_160627_AnnaF_EIF2S1		V2LHS_60800	35_EIF2S1	25.3	19.4093	0.408295	0.0188289	1071850	0.143621		EIF2S1			Mean	24.5323	19.0227	0.38551	0.0183732	665952
160530AFTC_data_P#02	2	V2LHS_60800	E9	27.9007	19.6863	0.52349	0.0254977	13286.5	0.0377661		160627_150531_U1_160627_AnnaF_EIF2S1		V2LHS_60800	35_EIF2S1	25.017	19.0819	0.455637	0.0183316	1072340	0.148611					SD	0.248852	0.340505	0.037748	0.00013179	312756
160530AFTC_data_P#02	2	V2LHS_60800	F9	27.3078	19.9603	0.537272	0.0262351	13112.4	0.0345713		EIF2S1			Mean	25.1585	19.2456	0.431966	0.0185802	1072095
160530AFTC_data_P#02	2	V2LHS_60800	G9	27.792	21.3787	0.493538	0.028976	12475.6	0.0373077					SD	0.200111	0.231507	0.0334758	0.000351644	346.482
160530AFTC_data_P#02	2	V2LHS_60800	H9	21.5903	18.4927	3.50833	0.168111	19979.8	0.402875
EIF2S1			Mean	27.9878	20.1656	0.507709	0.0266144	14831
			SD	1.05625	0.734034	0.0449768	0.00135763	4301.31
LUMICYCLE 32°C
File	Plate	OligoID	Sample	Per	Pha	Amp	Damp	Mean	Error
160627_150531_U1_160627_AnnaF_EIF2S1		V2LHS_60800	32_EIF2S1	23.0794	3.02386	0.243	0.0409896	976678	0.388361
160627_150531_U1_160627_AnnaF_EIF2S1		V2LHS_60800	32_EIF2S1	25.9002	22.481	0.320953	0.0238909	923245	0.191594
160627_150531_U1_160627_AnnaF_EIF2S1		V2LHS_60800	32_EIF2S1	25.7909	21.7032	0.384158	0.0235586	866481	0.157834
EIF2S1			Mean	25.8456	22.0921	0.352556	0.0237247	894863
			SD	0.0772868	0.549988	0.0446927	0.000234972	40138.2

## Sheet: NS1
SCREEN5 32°C											SCREEN1 35°C											SCREEN4 39°C
File	Plate	OligoID	Sample	Per	Pha	Amp	Damp	Mean	Error		File	Plate	OligoID	Sample	Per	Pha	Amp	Damp	Mean	Error		File	Plate	OligoID	Sample	Per	Pha	Amp	Damp	Mean	Error
160530AFTC_data_P#05	1	NS1	A1	16.6272	0.653365	2.34957	0.170788	53121.3	0.765479		160307BMTC_data_P#01	1	NS1	A1	24.3614	16.8403	0.540025	0.0139801	44221.5	0.0732756		160523AFTC_data_P#05	1	NS1	A1	23.4571	16.6581	0.282766	0.00676252	8370.2	0.229977
160530AFTC_data_P#05	1	NS1	A7	24.9083	20.1848	0.41804	0.0354787	26706.3	0.0396688		160307BMTC_data_P#01	1	NS1	A7	24.591	15.0748	0.659638	0.013747	36284.3	0.0896541		160523AFTC_data_P#05	1	NS1	A7	23.5768	15.7892	0.36107	0.011802	9689.89	0.101273
160530AFTC_data_P#05	1	NS1	B5	26.279	21.7308	0.755701	0.0700286	16370.3	0.0969968		160307BMTC_data_P#01	1	NS1	B5	24.4766	15.2048	0.708471	0.0131924	26291.4	0.0691912		160523AFTC_data_P#05	1	NS1	B5	23.5513	15.4727	0.38447	0.0110939	6166.83	0.0830195
160530AFTC_data_P#05	1	NS1	B11	26.6158	21.9995	0.417628	0.040393	21501.8	0.155445		160307BMTC_data_P#01	1	NS1	B11	24.5861	16.9403	0.534653	0.0173854	35782.7	0.0803617		160523AFTC_data_P#05	1	NS1	B11	23.5188	15.3979	0.402659	0.0113389	11660.5	0.0974402
160530AFTC_data_P#05	1	NS1	H5	25.3735	19.3542	0.39688	0.0313619	24126.4	0.0425653		160307BMTC_data_P#01	1	NS1	H5	24.5638	15.2679	0.634608	0.0126006	31155	0.0728837		160523AFTC_data_P#05	1	NS1	H5	23.7516	15.0072	0.393362	0.0106904	8140.3	0.116829
160530AFTC_data_P#06	2	NS1	A12	18.1708	0.360079	1.98657	0.157442	40731.8	0.562078		160307BMTC_data_P#02	2	NS1	A12	24.4476	15.3728	0.661225	0.012674	39334	0.079252		160523AFTC_data_P#06	2	NS1	A12	23.38	15.4099	0.404559	0.0107743	10208.1	0.109954
160530AFTC_data_P#06	2	NS1	C7	25.1211	18.5377	0.384345	0.0282723	24536.4	0.0718888		160307BMTC_data_P#02	2	NS1	C7	24.2781	16.4456	0.624453	0.0152673	30962.2	0.074611		160523AFTC_data_P#06	2	NS1	C7	23.1736	16.4173	0.339848	0.0118114	8072.7	0.0544973
160530AFTC_data_P#06	2	NS1	D5	26.1799	21.8447	0.430433	0.0341376	21757	0.0426924		160307BMTC_data_P#02	2	NS1	D5	24.1857	16.228	0.59091	0.014069	26181	0.055395		160523AFTC_data_P#06	2	NS1	D5	23.5295	15.9397	0.355199	0.0133847	6342.25	0.0729957
160530AFTC_data_P#06	2	NS1	G1	-31.719	-41.277	1.84442	0.112064	51215.4	0.140129		160307BMTC_data_P#02	2	NS1	G1	24.3309	16.6039	0.587348	0.013432	39970.4	0.068217		160523AFTC_data_P#06	2	NS1	G1	23.3782	15.9952	0.37191	0.0118487	4517.5	0.0928789
160530AFTC_data_P#06	2	NS1	G4	25.3659	19.044	0.414486	0.028641	24656.8	0.0421343		160307BMTC_data_P#02	2	NS1	G4	24.4846	16.2409	0.592395	0.0141814	31209.6	0.0672675		160523AFTC_data_P#06	2	NS1	G4	23.4004	15.9559	0.378125	0.0119785	8084.12	0.0821467
160530AFTC_data_P#06	2	NS1	H6	24.9956	19.1408	0.452175	0.0274112	33541.9	0.0388265		160307BMTC_data_P#02	2	NS1	H6	24.4574	17.9654	0.533898	0.0146611	41170.9	0.0503475		160523AFTC_data_P#06	2	NS1	H6	23.419	16.211	0.356365	0.011204	10868	0.0712528
160530AFTC_data_P#07	3	NS1	A1	25.4474	18.2793	0.390853	0.0280816	31020.4	0.0409375		NS1			Mean	24.433	16.1986	0.606148	0.0141082	34778.5			160523AFTC_data_P#07	3	NS1	A1	23.3224	16.024	0.476911	0.0126131	6779.92	0.108798
160530AFTC_data_P#07	3	NS1	A6	26.5024	20.1473	0.349309	0.0317144	45537.8	0.038285					SD	0.130991	0.900562	0.0574355	0.00134791	6061.32			160523AFTC_data_P#07	3	NS1	A6	23.8297	15.2497	0.409307	0.0126497	7357.48	0.118537
160530AFTC_data_P#07	3	NS1	B11	26.9283	19.5806	0.738192	0.0667654	66326.6	0.133737													160523AFTC_data_P#07	3	NS1	B11	23.9573	14.4927	0.576844	0.0118268	10473.3	0.0664614
160530AFTC_data_P#07	3	NS1	D1	25.3845	18.5466	0.406901	0.0273739	23897.9	0.0630936		SCREEN2 35°C											160523AFTC_data_P#07	3	NS1	D1	23.3884	15.4689	0.461733	0.0127598	6281.8	0.0907249
160530AFTC_data_P#07	3	NS1	E1	25.2271	18.4377	0.401285	0.0275437	23901.8	0.0716881		File	Plate	OligoID	Sample	Per	Pha	Amp	Damp	Mean	Error		160523AFTC_data_P#07	3	NS1	E1	23.6686	14.6224	0.509169	0.0130626	6113.32	0.0943991
160530AFTC_data_P#07	3	NS1	E2	25.3084	19.0856	0.375528	0.0299841	25409.7	0.0471271		160404AFTC_data_P#01	1	NS1	A1	24.3	17.9601	0.680492	0.0193625	40584.3	0.864915		160523AFTC_data_P#07	3	NS1	E2	23.8843	14.5753	0.502354	0.0119529	7685.07	0.0901546
160530AFTC_data_P#07	3	NS1	E3	25.5386	18.7488	0.411364	0.0290875	27469.6	0.0481375		160404AFTC_data_P#01	1	NS1	A7	24.6554	17.6175	0.644499	0.0205281	39671.6	0.0488657		160523AFTC_data_P#07	3	NS1	E3	23.7949	13.9572	0.666489	0.0119724	6773.76	0.0697658
160530AFTC_data_P#07	3	NS1	E4	25.2518	18.5687	0.443264	0.0292558	27734.5	0.0448796		160404AFTC_data_P#01	1	NS1	B5	24.4585	17.4292	0.612107	0.0197715	27485.6	0.0457554		160523AFTC_data_P#07	3	NS1	E4	23.9512	13.9866	0.561197	0.0120561	6166.47	0.0815691
160530AFTC_data_P#07	3	NS1	E5	24.8724	18.1761	0.388275	0.0257643	32059.6	0.0527217		160404AFTC_data_P#01	1	NS1	B11	24.3989	17.2247	0.67917	0.0192004	38899.9	0.0607268		160523AFTC_data_P#07	3	NS1	E5	24.1201	14.1639	0.550408	0.0131291	6309.32	0.0916943
160530AFTC_data_P#07	3	NS1	E6	25.367	18.4935	0.434222	0.0287033	30431.3	0.0495905		160404AFTC_data_P#01	1	NS1	H5	24.3625	17.5114	0.677343	0.0195495	35400.8	0.0478747		160523AFTC_data_P#07	3	NS1	E6	23.6549	14.8254	0.349875	0.0103124	12705.4	0.0779712
NS1			Mean	25.5926	19.4389	0.444938	0.0344443	29277			160404AFTC_data_P#02	2	NS1	A12	23.945	17.3656	0.887261	0.0278168	37937.6	0.489333		NS1			Mean	23.6051	15.3152	0.433077	0.0116678	8036.49
			SD	0.622548	1.25393	0.112696	0.012851	11131.2			160404AFTC_data_P#02	2	NS1	C7	24.4836	17.0988	0.65166	0.01925	30560.6	0.0480477					SD	0.248191	0.801639	0.096698	0.00139467	2147.42
											160404AFTC_data_P#02	2	NS1	D5	24.359	16.6815	0.616215	0.0143806	26755.6	0.12706
SCREEN6 32°C											160404AFTC_data_P#02	2	NS1	G1	24.35	17.7072	0.668099	0.019029	36951.6	0.0615867
File	Plate	OligoID	Sample	Per	Pha	Amp	Damp	Mean	Error		160404AFTC_data_P#02	2	NS1	G4	24.4934	17.5677	0.632113	0.0201104	33805	0.0444778		SCREEN7 39°C
160509AFTC_data_P#02	2	NS1	A3	23.1184	7.18633	9.89266e-09	-0.11227	11080.3	0.885733		160404AFTC_data_P#02	2	NS1	H6	24.385	17.4203	0.654787	0.0190191	47239.6	0.0498706		File	Plate	OligoID	Sample	Per	Pha	Amp	Damp	Mean	Error
160509AFTC_data_P#02	2	NS1	B3	26.1841	18.3308	1.02238	0.119172	26311.8	0.218976		160404AFTC_data_P#03	3	NS1	A1	23.7134	18.1037	0.728353	0.0196205	61913.9	0.168552		160523AFTC_data_P#02	2	NS1	A3	23.4036	15.4999	0.541354	0.0134027	7102.2	0.0864696
160509AFTC_data_P#02	2	NS1	C3	26.0663	15.3971	0.271178	0.0380821	17799.7	0.111756		160404AFTC_data_P#03	3	NS1	A6	24.0116	18.0648	0.639296	0.0153881	38144.2	0.0763747		160523AFTC_data_P#02	2	NS1	B3	23.8072	14.3149	0.514233	0.0123329	10130.6	0.0831621
160509AFTC_data_P#02	2	NS1	D3	23.3212	16.9422	0.273319	0.0464937	24334.1	0.174455		160404AFTC_data_P#03	3	NS1	B11	24.1902	17.1149	0.66742	0.016761	43981.3	0.0571171		160523AFTC_data_P#02	2	NS1	C3	23.9089	13.8825	0.547445	0.0121505	11343.7	0.0985576
160509AFTC_data_P#02	2	NS1	E3	26.5291	16.8737	0.302255	0.0484676	25672.2	0.164334		160404AFTC_data_P#03	3	NS1	D1	24.1286	17.337	0.686446	0.0162405	37822	0.0659113		160523AFTC_data_P#02	2	NS1	D3	24.0706	13.3689	0.622972	0.0131097	11304.3	0.107423
160509AFTC_data_P#02	2	NS1	F3	25.7259	16.5781	0.283341	0.0406947	24946.8	0.121124		160404AFTC_data_P#03	3	NS1	E1	24.3093	17.4255	0.693611	0.0182778	36595.2	0.0684896		160523AFTC_data_P#02	2	NS1	E3	23.8542	14.1534	0.530978	0.0124074	11237.8	0.0826754
160509AFTC_data_P#02	2	NS1	G3	25.6868	16.339	0.280388	0.0346348	25705.8	0.0690508		160404AFTC_data_P#03	3	NS1	E2	24.3023	17.349	0.680596	0.0179862	39066.1	0.0498751		160523AFTC_data_P#02	2	NS1	F3	27.9415	11.5244	0.730161	0.020333	9493.64	0.393103
160509AFTC_data_P#02	2	NS1	H3	25.9782	17.7557	0.31744	0.0448207	30512.1	0.0835349		160404AFTC_data_P#03	3	NS1	E3	24.3069	17.3501	0.701433	0.0177687	31721.2	0.0470104		160523AFTC_data_P#02	2	NS1	G3	23.8352	14.3492	0.541847	0.013755	6365.99	0.113507
NS1			Mean								160404AFTC_data_P#03	3	NS1	E4	24.5746	17.249	0.684455	0.0185641	29625.3	0.0553048		160523AFTC_data_P#02	2	NS1	H3	23.8048	14.6749	0.507218	0.0131856	13560.8	0.0681786
			SD								160404AFTC_data_P#03	3	NS1	E5	24.5672	16.9533	0.710016	0.0178314	25089.7	0.0520033		NS			Mean	23.8121	14.3205	0.543721	0.0129063	10149.3
											160404AFTC_data_P#03	3	NS1	E6	24.3035	16.7511	0.70892	0.0164293	32745.4	0.0573272					SD	0.202257	0.66367	0.038009	0.000610329	2555.46
SCREEN8 32°C											NS1			Mean	24.3149	17.3661	0.68119	0.0186761	36570.6
File	Plate	OligoID	Sample	Per	Pha	Amp	Damp	Mean	Error					SD	0.22788	0.360624	0.0577405	0.00270316	8209.62			LUMICYCLE 39°C
160530AFTC_data_P#02	2	NS1	A3	26.4476	20.0099	0.389344	0.0349264	30420.1	0.0413077													File		OligoID	Sample	Per	Pha	Amp	Damp	Mean	Error
160530AFTC_data_P#02	2	NS1	B3	26.109	18.972	0.356578	0.0302985	28117.8	0.0359544		SCREEN3 35°C											160627_150455_U1_160627_Anna_NS1		NS1	39_NS1	23.3807	18.7367	0.566814	0.018641	1571310	0.0524277
160530AFTC_data_P#02	2	NS1	C3	26.6432	19.0299	0.395033	0.02815	25916.2	0.0340176		File	Plate	OligoID	Sample	Per	Pha	Amp	Damp	Mean	Error		160627_150455_U1_160627_Anna_NS1		NS1	39_NS1	23.3213	18.7486	0.520806	0.0206989	1396150	0.0360471
160530AFTC_data_P#02	2	NS1	D3	26.2369	19.2386	0.418496	0.0290461	24715.2	0.0352496		160425AFTC_data_P#01	1	NS1	A1	24.0333	15.2446	0.464821	0.0193909	27936.6	0.0844587		160627_150455_U1_160627_Anna_NS1		NS1	39_NS1	24.3801	13.9401	0.20401	0.0388009	334366	0.46682
160530AFTC_data_P#02	2	NS1	E3	26.435	19.2765	0.385399	0.0288651	23706.4	0.0386679		160425AFTC_data_P#01	1	NS1	A7	24.2696	14.5089	0.454155	0.0193948	17854.6	0.0715736		NS1			Mean	23.351	18.7426	0.54381	0.0196699	1483730
160530AFTC_data_P#02	2	NS1	F3	26.2752	19.3561	0.402859	0.0299622	24129.9	0.0422455		160425AFTC_data_P#01	1	NS1	B5	24.2285	14.1441	0.454967	0.0201082	13069.8	0.0836648					SD	0.0420021	0.00841457	0.0325326	0.00145516	123857
160530AFTC_data_P#02	2	NS1	G3	26.5561	19.2419	0.37032	0.0303639	33453.3	0.0337072		160425AFTC_data_P#01	1	NS1	B11	24.416	14.933	0.374644	0.0191452	9861.22	0.0804842
160530AFTC_data_P#02	2	NS1	H3	24.883	23.9579	0.198131	0.0468264	52462.3	0.537125		160425AFTC_data_P#01	1	NS1	H5	24.6829	14.0752	0.443018	0.0197612	27357	0.0782846
NS1			Mean	26.3861	19.3036	0.38829	0.0302303	27208.4			160425AFTC_data_P#02	2	NS1	A12	24.0714	13.5129	0.433852	0.0165372	8730.58	0.0948143
			SD	0.188201	0.340405	0.0204457	0.00222641	3646.18			160425AFTC_data_P#02	2	NS1	C7	23.9491	13.3617	0.483437	0.0159457	8673.87	0.0590625
											160425AFTC_data_P#02	2	NS1	D5	24.1347	12.4688	0.492857	0.0173756	12612.4	0.156869
LUMICYCLE 32°C											160425AFTC_data_P#02	2	NS1	G1	24.8132	12.1809	0.535661	0.0194129	21855.4	0.0846365
File		OligoID	Sample	Per	Pha	Amp	Damp	Mean	Error		160425AFTC_data_P#02	2	NS1	G4	24.3784	12.6998	0.494232	0.0180988	29034.4	0.227841
160627_150455_U1_160627_Anna_NS1		NS1	32_NS1	24.3652	20.7832	0.255823	0.0201561	4557050	0.190298		160425AFTC_data_P#02	2	NS1	H6	24.5065	13.0271	0.460748	0.0195779	31906.1	0.0611325
160627_150455_U1_160627_Anna_NS1		NS1	32_NS1	24.4003	20.6996	0.252997	0.0189984	4579050	0.179015		160425AFTC_data_P#03	3	NS1	A1	23.5423	13.4536	0.483859	0.0154462	19105.1	0.130517
160627_150455_U1_160627_Anna_NS1		NS1	32_NS1	24.3296	20.9262	0.324669	0.0212753	4679310	0.183952		160425AFTC_data_P#03	3	NS1	A6	24.2073	12.56	0.508298	0.0179106	15032.5	0.0701481
NS1			Mean	24.365	20.803	0.27783	0.0201433	4.60514e+06			160425AFTC_data_P#03	3	NS1	B11	23.9992	12.972	0.405707	0.0149793	9033.27	0.0553306
			SD	0.0353503	0.11459	0.0405887	0.0011385	65171			160425AFTC_data_P#03	3	NS1	D1	24.7016	12.4559	0.486305	0.0187953	20200	0.103356
											160425AFTC_data_P#03	3	NS1	E1	24.6589	12.2966	0.534249	0.0186859	19095.4	0.0887346
											160425AFTC_data_P#03	3	NS1	E2	24.5511	12.906	0.444604	0.0181052	26715.9	0.06172
											160425AFTC_data_P#03	3	NS1	E3	24.6247	12.8891	0.461998	0.0190365	25385.8	0.0555243
											160425AFTC_data_P#03	3	NS1	E4	24.4538	13.3607	0.413621	0.0200249	21536.4	0.0618249
											160425AFTC_data_P#03	3	NS1	E5	24.7521	13.1774	0.436568	0.0206272	17183.1	0.102151
											160425AFTC_data_P#03	3	NS1	E6	24.0059	13.6709	0.364816	0.0146504	16780.5	0.300478
											NS1			Mean	24.3324	13.3285	0.458687	0.0182386	18998.1
														SD	0.329876	0.851807	0.0452138	0.00177276	7174.65
											LUMICYCLE 35°C
											File		OligoID	Sample	Per	Pha	Amp	Damp	Mean	Error
											160627_150455_U1_160627_Anna_NS1		NS1	35_NS1	22.9561	19.2755	0.481054	0.0259213	1252640	0.0308537
											160627_150455_U1_160627_Anna_NS1		NS1	35_NS1	24.0633	19.6222	0.426726	0.0145463	6850880	0.055513
											NS1			Mean	23.5097	19.4489	0.45389	0.0202338	4051760
														SD	0.782909	0.245154	0.0384157	0.00804334	3.95855e+06
