# Supplementary material for: Alternative polyadenylation factor CPSF6 regulates temperature compensation of the mammalian circadian clock
Source: PLoS Biol. 2023 Jun 28;21(6):e3002164. doi: 10.1371/journal.pbio.3002164 (PMC10335657; doi:10.1371/journal.pbio.3002164)
Supplement: S1 Data — Separate csv files containing the data underlying subpanels A, B, C, E, and F of Fig 1 of the main text. (ZIP) [file pbio.3002164.s027.zip]

Archive with 18 entries (18 files):
- Figure 1 A.csv
- __MACOSX/._Figure 1 A.csv
- Figure 1 B.csv
- __MACOSX/._Figure 1 B.csv
- Figure 1 C.csv
- __MACOSX/._Figure 1 C.csv
- Figure 1 E - CLOCK.csv
- __MACOSX/._Figure 1 E - CLOCK.csv
- Figure 1 E - NR1D2.csv
- __MACOSX/._Figure 1 E - NR1D2.csv
- Figure 1 E - PER3.csv
- __MACOSX/._Figure 1 E - PER3.csv
- Figure 1 F - distal PAS usage.csv
- __MACOSX/._Figure 1 F - distal PAS usage.csv
- Figure 1 F - total mRNA expression.csv
- __MACOSX/._Figure 1 F - total mRNA expression.csv
- Figure 1 F - total mRNA half-life.csv
- __MACOSX/._Figure 1 F - total mRNA half-life.csv
