# Supplementary material for: Alternative polyadenylation factor CPSF6 regulates temperature compensation of the mammalian circadian clock
Source: PLoS Biol. 2023 Jun 28;21(6):e3002164. doi: 10.1371/journal.pbio.3002164 (PMC10335657; doi:10.1371/journal.pbio.3002164)
Supplement: S1 Data — Separate csv files containing the data underlying subpanels A, B, C, E, and F of Fig 1 of the main text. (ZIP) [file pbio.3002164.s027.zip › Figure 1 A.csv]

time	control	control	control	CPSF6-KD 1	CPSF6-KD 1	CPSF6-KD 1	CPSF6-KD 2	CPSF6-KD 2	CPSF6-KD 2	CPSF6-KD 3	CPSF6-KD 3	CPSF6-KD 3
0
1,16667
1,33333
1,5
1,66667
1,83333
2
2,16667
2,33333
2,5
2,66667
2,83333
3
3,16667
3,33333
3,5
3,66667
3,83333
4
4,16667
4,33333
4,5
4,66667
4,83333
5
5,16667
5,33333
5,5
5,66667
5,83333
6
6,16667
6,33333
6,5
6,66667
6,83333
7
7,16667
7,33333
7,5
7,66667
7,83333
8
8,16667
8,33333
8,5
8,66667
8,83333
9
9,16667
9,33333
9,5
9,66667
9,83333
10
10,1667
10,3333
10,5
10,6667
10,8333
11
11,1667
11,3333
11,5
11,6667
11,8333
12
12,1667
12,3333
12,5
12,6667
12,8333
13	1,20832	1,22201	1,25356	1,10532	1,12254	1,13797	1,09735	1,13649	1,11312	1,24656	1,24162	1,26549
13,1667	1,23207	1,24709	1,27979	1,12244	1,14128	1,1562	1,11243	1,15218	1,12684	1,26659	1,26107	1,28301
13,3333	1,25778	1,26968	1,3033	1,1389	1,15937	1,17464	1,12833	1,16915	1,14278	1,28848	1,28202	1,30159
13,5	1,27923	1,29422	1,32465	1,15749	1,17817	1,18986	1,14217	1,18267	1,15907	1,3082	1,30193	1,3216
13,6667	1,30626	1,31693	1,34644	1,17134	1,19426	1,20681	1,15443	1,19743	1,17187	1,32673	1,31833	1,33749
13,8333	1,32647	1,33969	1,37097	1,18691	1,2099	1,22186	1,16968	1,21008	1,18671	1,34638	1,33801	1,35411
14	1,34749	1,35858	1,38954	1,20016	1,22662	1,23563	1,18294	1,22264	1,20007	1,36635	1,35464	1,37131
14,1667	1,36882	1,37984	1,41157	1,21407	1,24032	1,25156	1,19302	1,23489	1,21289	1,38381	1,37174	1,38551
14,3333	1,38658	1,39957	1,42825	1,22737	1,25574	1,26594	1,20482	1,24771	1,22458	1,40227	1,38863	1,40061
14,5	1,4101	1,41735	1,446	1,2403	1,2685	1,281	1,21728	1,25734	1,2365	1,41822	1,40736	1,41408
14,6667	1,42558	1,43837	1,46415	1,25346	1,2825	1,29478	1,22824	1,26904	1,24715	1,43463	1,42146	1,42855
14,8333	1,4405	1,454	1,48268	1,26491	1,29514	1,3051	1,23749	1,28026	1,25703	1,44892	1,43643	1,44153
15	1,46044	1,47043	1,49402	1,27747	1,30679	1,31821	1,24651	1,2903	1,26752	1,46262	1,45059	1,45593
15,1667	1,47341	1,48549	1,5091	1,28696	1,31888	1,32788	1,25688	1,2973	1,27579	1,47709	1,46524	1,46794
15,3333	1,48773	1,49798	1,52398	1,29691	1,3276	1,33731	1,26538	1,30569	1,28485	1,49038	1,47556	1,47901
15,5	1,50083	1,51021	1,53375	1,30786	1,33984	1,3487	1,27383	1,31306	1,29147	1,50136	1,48817	1,49053
15,6667	1,50995	1,5214	1,54499	1,31356	1,3481	1,35762	1,28131	1,31891	1,29882	1,51132	1,49769	1,50047
15,8333	1,51904	1,52923	1,5551	1,32317	1,35569	1,36432	1,28755	1,3261	1,30563	1,52028	1,5072	1,5097
16	1,52989	1,53854	1,56115	1,33112	1,36414	1,37238	1,29358	1,33011	1,31074	1,52982	1,51608	1,51478
16,1667	1,53327	1,54588	1,5655	1,33656	1,3709	1,37864	1,29849	1,33524	1,31531	1,5378	1,52239	1,52229
16,3333	1,5386	1,55206	1,57024	1,34259	1,37732	1,38388	1,30399	1,33949	1,31989	1,54116	1,52871	1,5275
16,5	1,54456	1,55621	1,57412	1,34745	1,3812	1,38961	1,30649	1,34238	1,32278	1,54697	1,5322	1,53181
16,6667	1,54468	1,55861	1,57759	1,35268	1,38474	1,3938	1,30965	1,34385	1,32575	1,54973	1,53604	1,53669
16,8333	1,5472	1,56085	1,57921	1,35615	1,38987	1,39599	1,3122	1,34672	1,32686	1,55275	1,5408	1,5383
17	1,54879	1,56162	1,58044	1,35901	1,39479	1,39879	1,31413	1,34726	1,32879	1,55652	1,54352	1,5393
17,1667	1,54749	1,5633	1,58142	1,36033	1,39575	1,40253	1,31576	1,34616	1,32925	1,5563	1,54264	1,54101
17,3333	1,54677	1,55922	1,58072	1,36184	1,39672	1,4022	1,3169	1,34653	1,32878	1,5575	1,54335	1,54001
17,5	1,54596	1,55751	1,57478	1,364	1,39706	1,40322	1,31795	1,3464	1,32851	1,55671	1,54479	1,54096
17,6667	1,54251	1,55406	1,57139	1,36562	1,39817	1,40284	1,31822	1,34641	1,32834	1,55491	1,54041	1,54052
17,8333	1,54098	1,55029	1,57077	1,36739	1,39865	1,40195	1,31659	1,34517	1,32778	1,55401	1,54114	1,53794
18	1,53364	1,54553	1,56703	1,3664	1,39826	1,40411	1,31651	1,34316	1,3272	1,55243	1,53811	1,53403
18,1667	1,52915	1,53949	1,55929	1,36759	1,3968	1,40182	1,31482	1,34194	1,32399	1,55175	1,5347	1,53291
18,3333	1,52622	1,53107	1,55356	1,3676	1,39704	1,39962	1,31535	1,34133	1,32264	1,54825	1,53251	1,52731
18,5	1,51817	1,52638	1,54761	1,36773	1,39553	1,3981	1,31165	1,33662	1,32225	1,54835	1,52693	1,52147
18,6667	1,51179	1,51757	1,54186	1,36582	1,39452	1,39585	1,31027	1,33438	1,31964	1,54412	1,52181	1,51706
18,8333	1,50461	1,50909	1,53093	1,36416	1,39108	1,3949	1,30922	1,33082	1,31639	1,54211	1,51791	1,51191
19	1,49496	1,50298	1,52278	1,36346	1,3911	1,39348	1,30671	1,32963	1,31525	1,53568	1,51222	1,50309
19,1667	1,4846	1,49487	1,51515	1,3611	1,38842	1,38806	1,30401	1,32614	1,31416	1,53095	1,50514	1,49511
19,3333	1,47573	1,4809	1,50716	1,35894	1,38393	1,38435	1,30231	1,32279	1,31035	1,52724	1,50096	1,48836
19,5	1,46948	1,47134	1,49737	1,35659	1,38169	1,38254	1,29917	1,32048	1,30792	1,52113	1,49335	1,48109
19,6667	1,45998	1,46027	1,48428	1,3571	1,37994	1,37693	1,2959	1,31521	1,30569	1,51425	1,48464	1,46928
19,8333	1,45174	1,44617	1,47298	1,35199	1,37538	1,3721	1,29544	1,31218	1,30157	1,5067	1,47651	1,45993
20	1,43715	1,43737	1,46234	1,34925	1,37153	1,36877	1,29251	1,30886	1,29982	1,49937	1,46801	1,45004
20,1667	1,42769	1,4246	1,44917	1,34555	1,36673	1,36314	1,29001	1,30328	1,29656	1,49077	1,45936	1,43868
20,3333	1,41818	1,41302	1,43728	1,3426	1,36199	1,35916	1,28637	1,29943	1,29248	1,48151	1,45012	1,42625
20,5	1,40406	1,39813	1,42351	1,3379	1,35811	1,35157	1,28182	1,29438	1,28752	1,47378	1,441	1,41513
20,6667	1,39097	1,38678	1,41025	1,33508	1,34988	1,34587	1,27762	1,29014	1,28497	1,46209	1,42601	1,40366
20,8333	1,37714	1,37165	1,39758	1,33064	1,34564	1,33945	1,27439	1,28471	1,27861	1,44975	1,41567	1,39129
21	1,36388	1,36001	1,38256	1,32331	1,33818	1,33319	1,26978	1,28032	1,27491	1,43861	1,40302	1,37776
21,1667	1,34898	1,34258	1,36947	1,32026	1,33165	1,3237	1,2653	1,27426	1,26911	1,42446	1,39216	1,36514
21,3333	1,33445	1,32597	1,35123	1,3148	1,3237	1,31824	1,2597	1,26777	1,26454	1,40977	1,37955	1,35257
21,5	1,31855	1,31244	1,33497	1,30698	1,31705	1,30876	1,25483	1,26215	1,25927	1,39521	1,36312	1,33587
21,6667	1,3032	1,29525	1,3188	1,30028	1,31041	1,30297	1,24955	1,25507	1,25252	1,38017	1,34866	1,32011
21,8333	1,28567	1,2788	1,3062	1,29239	1,29967	1,29211	1,24382	1,24904	1,24626	1,3624	1,33503	1,30545
22	1,26974	1,26216	1,28464	1,28663	1,29254	1,28285	1,23603	1,24002	1,23882	1,34616	1,31949	1,2905
22,1667	1,25484	1,24489	1,26586	1,27843	1,28316	1,27203	1,2296	1,23502	1,23305	1,32883	1,30242	1,27284
22,3333	1,23799	1,2283	1,24879	1,27121	1,27189	1,26375	1,22345	1,22526	1,22464	1,30955	1,28562	1,25728
22,5	1,21824	1,20993	1,23109	1,26321	1,26399	1,25276	1,21593	1,21778	1,21852	1,2919	1,27028	1,23986
22,6667	1,20299	1,19441	1,21123	1,2516	1,2528	1,24277	1,20907	1,20865	1,21005	1,27361	1,25189	1,22269
22,8333	1,18474	1,17567	1,19253	1,24336	1,24492	1,23236	1,20138	1,20187	1,20172	1,25504	1,23502	1,20539
23	1,16628	1,15799	1,17237	1,23534	1,23153	1,22084	1,19371	1,19243	1,19351	1,23709	1,21619	1,18861
23,1667	1,147	1,13932	1,15241	1,22606	1,22111	1,20999	1,18642	1,18221	1,18579	1,21751	1,19655	1,17114
23,3333	1,12927	1,12197	1,13613	1,21524	1,20894	1,19865	1,17816	1,17505	1,17746	1,19767	1,17954	1,15484
23,5	1,11049	1,10172	1,115	1,20696	1,19654	1,1855	1,16944	1,16477	1,1683	1,17943	1,16131	1,13714
23,6667	1,09356	1,08327	1,09618	1,19507	1,18508	1,17367	1,16214	1,15609	1,15888	1,15971	1,14092	1,11745
23,8333	1,07407	1,06388	1,07736	1,18545	1,17425	1,16234	1,15365	1,14343	1,14891	1,14093	1,12131	1,09982
24	1,05759	1,04434	1,05821	1,17585	1,16222	1,14893	1,14291	1,13472	1,14076	1,12008	1,1043	1,08206
24,1667	1,03986	1,02735	1,03887	1,16558	1,14763	1,13754	1,13448	1,12477	1,12957	1,09917	1,08552	1,06207
24,3333	1,01972	1,00857	1,02062	1,15319	1,13535	1,12398	1,12644	1,11237	1,12116	1,08005	1,06428	1,04355
24,5	1,0026	0,990436	1,00148	1,14295	1,12122	1,11039	1,11707	1,10249	1,10964	1,05974	1,04478	1,02661
24,6667	0,985814	0,973299	0,984883	1,13003	1,10877	1,09743	1,10632	1,09318	1,1006	1,03988	1,02619	1,00942
24,8333	0,967858	0,956348	0,965982	1,11972	1,09707	1,08414	1,09688	1,08004	1,09019	1,02022	1,00619	0,991165
25	0,950856	0,936088	0,947653	1,10899	1,08325	1,06992	1,08775	1,06938	1,07956	1,00001	0,988415	0,975214
25,1667	0,933635	0,91936	0,931482	1,09611	1,0698	1,05749	1,07913	1,05928	1,06801	0,982175	0,969591	0,956373
25,3333	0,918999	0,905454	0,911782	1,08439	1,0562	1,0439	1,06929	1,04815	1,05714	0,962659	0,950182	0,937848
25,5	0,900409	0,888705	0,896245	1,0731	1,04142	1,02931	1,05845	1,03657	1,04703	0,944545	0,932851	0,920142
25,6667	0,887201	0,87171	0,881177	1,06152	1,02932	1,01827	1,04885	1,02526	1,0376	0,925907	0,91298	0,903053
25,8333	0,867988	0,856026	0,862349	1,04902	1,01665	1,00297	1,03877	1,01488	1,02539	0,907921	0,896299	0,887136
26	0,852765	0,840457	0,84808	1,03763	1,00219	0,989987	1,02861	1,00262	1,01465	0,891629	0,880282	0,869196
26,1667	0,840735	0,82767	0,833758	1,02626	0,989243	0,976732	1,01862	0,992756	1,00392	0,87486	0,861999	0,853639
26,3333	0,824052	0,809859	0,816102	1,01475	0,976012	0,964201	1,00953	0,981389	0,9937	0,858985	0,845859	0,839147
26,5	0,809314	0,798088	0,803883	1,00141	0,963123	0,952286	0,998383	0,970396	0,983355	0,841972	0,830072	0,824087
26,6667	0,797726	0,784687	0,788365	0,990767	0,950348	0,940048	0,989116	0,959943	0,973273	0,827138	0,81486	0,810391
26,8333	0,784718	0,770815	0,775768	0,978372	0,93746	0,925899	0,978517	0,949204	0,962085	0,812661	0,799553	0,795376
27	0,771384	0,758458	0,762538	0,967794	0,925493	0,91481	0,968927	0,938558	0,952196	0,795486	0,783534	0,783215
27,1667	0,759591	0,745587	0,750348	0,956889	0,913602	0,901532	0,958533	0,928206	0,941537	0,782099	0,770764	0,769234
27,3333	0,747936	0,734556	0,739899	0,944384	0,900092	0,890022	0,948873	0,917407	0,931892	0,769664	0,757847	0,756458
27,5	0,737551	0,723778	0,727111	0,935454	0,889301	0,878604	0,939665	0,907343	0,921789	0,755189	0,746096	0,744984
27,6667	0,72789	0,713776	0,716374	0,922656	0,879004	0,8679	0,930485	0,897839	0,91112	0,741464	0,734171	0,733747
27,8333	0,717159	0,703211	0,707622	0,913027	0,86654	0,85604	0,921168	0,888259	0,900775	0,729606	0,722306	0,723293
28	0,706814	0,694741	0,69677	0,903339	0,856338	0,844616	0,911634	0,877484	0,892525	0,718174	0,709639	0,7119
28,1667	0,70072	0,686868	0,688492	0,891911	0,846273	0,835662	0,903294	0,870866	0,882883	0,707016	0,7006	0,703035
28,3333	0,69189	0,679231	0,680073	0,881885	0,83612	0,825525	0,893686	0,860765	0,874136	0,696768	0,690547	0,692028
28,5	0,684747	0,671565	0,673027	0,871514	0,826308	0,816355	0,885615	0,851925	0,865629	0,686948	0,682927	0,684105
28,6667	0,676711	0,665032	0,663753	0,863675	0,815727	0,807619	0,878187	0,843904	0,856678	0,675738	0,672754	0,675548
28,8333	0,67053	0,659062	0,658847	0,85423	0,807275	0,797213	0,8714	0,835499	0,847419	0,669211	0,665494	0,669337
29	0,663908	0,652688	0,65191	0,84482	0,799233	0,788851	0,862782	0,826496	0,840358	0,659258	0,660206	0,661398
29,1667	0,659565	0,650091	0,647203	0,837117	0,790064	0,781246	0,855336	0,820459	0,833053	0,651174	0,653299	0,656882
29,3333	0,654591	0,64465	0,642198	0,830681	0,782604	0,775094	0,847137	0,813713	0,825121	0,647012	0,648438	0,652567
29,5	0,653479	0,641678	0,638584	0,823465	0,777028	0,768031	0,842024	0,805899	0,818489	0,641394	0,643905	0,647699
29,6667	0,64843	0,639809	0,634671	0,816128	0,770339	0,761747	0,833526	0,799399	0,810404	0,634991	0,638781	0,643873
29,8333	0,646811	0,638891	0,634392	0,809707	0,763097	0,75579	0,828888	0,793502	0,802748	0,633177	0,635969	0,642063
30	0,646913	0,637977	0,631146	0,803573	0,759534	0,749527	0,822464	0,788091	0,797393	0,627282	0,632735	0,638816
30,1667	0,643899	0,637884	0,630589	0,798429	0,753195	0,743252	0,816912	0,782226	0,792292	0,626183	0,631227	0,638242
30,3333	0,643156	0,635906	0,629407	0,792332	0,748765	0,74174	0,810504	0,777134	0,786931	0,623064	0,63	0,638253
30,5	0,644233	0,638238	0,630173	0,788052	0,744574	0,737575	0,806393	0,772249	0,781788	0,623062	0,629632	0,637896
30,6667	0,644803	0,640643	0,630603	0,783919	0,740281	0,7329	0,801614	0,768624	0,777639	0,622024	0,629095	0,638832
30,8333	0,648289	0,641294	0,632913	0,780907	0,737475	0,730843	0,797464	0,764584	0,773453	0,62251	0,62965	0,639946
31	0,651372	0,644874	0,634919	0,777463	0,734632	0,729217	0,793433	0,761763	0,769686	0,622608	0,633632	0,642055
31,1667	0,653152	0,650185	0,639035	0,775085	0,732984	0,7271	0,790152	0,758976	0,766908	0,624204	0,635157	0,646369
31,3333	0,658886	0,654769	0,642499	0,772274	0,732358	0,727233	0,787853	0,756578	0,76439	0,628074	0,639076	0,650346
31,5	0,663842	0,66069	0,646487	0,771427	0,730812	0,725392	0,78522	0,754664	0,761428	0,631276	0,644331	0,653123
31,6667	0,669799	0,668215	0,653495	0,768183	0,73079	0,726734	0,782632	0,752734	0,760394	0,635019	0,650551	0,657753
31,8333	0,676584	0,673293	0,65873	0,769347	0,732899	0,726928	0,781232	0,752096	0,759539	0,641145	0,655852	0,66315
32	0,683444	0,682505	0,666066	0,770319	0,732101	0,729718	0,779028	0,752514	0,760456	0,645442	0,662779	0,670181
32,1667	0,690707	0,691224	0,672944	0,768445	0,7349	0,729679	0,778097	0,752366	0,769699	0,652297	0,669559	0,68002
32,3333	0,700835	0,699929	0,682941	0,770143	0,736279	0,733036	0,778562	0,753126	0,779938	0,658107	0,67901	0,688925
32,5	0,711653	0,70989	0,691809	0,771701	0,738753	0,736832	0,777726	0,754516	0,784437	0,667375	0,687461	0,696345
32,6667	0,719169	0,720035	0,702116	0,775037	0,74244	0,739783	0,778836	0,755981	0,787733	0,675717	0,69616	0,706088
32,8333	0,731273	0,731794	0,713677	0,775836	0,745545	0,745197	0,778714	0,758644	0,789624	0,684041	0,70904	0,716168
33	0,744371	0,74542	0,724684	0,779556	0,750131	0,749858	0,779405	0,759775	0,790969	0,695677	0,718553	0,728327
33,1667	0,755319	0,755986	0,737309	0,782657	0,756385	0,75513	0,781184	0,762999	0,793098	0,707094	0,731199	0,737816
33,3333	0,767936	0,771459	0,749393	0,786391	0,762214	0,760791	0,783572	0,766551	0,792377	0,718713	0,743217	0,751555
33,5	0,781071	0,784908	0,763071	0,791501	0,76749	0,768086	0,786465	0,771768	0,795576	0,732256	0,757831	0,76346
33,6667	0,794056	0,799834	0,777039	0,795604	0,773595	0,774884	0,788142	0,775194	0,797862	0,743376	0,770646	0,776764
33,8333	0,811253	0,81349	0,792976	0,800504	0,781336	0,782778	0,791981	0,780529	0,799837	0,758081	0,78407	0,792592
34	0,82558	0,830715	0,808884	0,806604	0,787683	0,790437	0,794881	0,785599	0,802842	0,77304	0,79999	0,807526
34,1667	0,840807	0,845844	0,823516	0,813778	0,795136	0,799551	0,799593	0,791252	0,807559	0,786866	0,815867	0,822555
34,3333	0,85753	0,863229	0,841236	0,818966	0,804912	0,807473	0,804651	0,798172	0,811334	0,802294	0,833101	0,840289
34,5	0,872022	0,881135	0,858763	0,827773	0,813495	0,817017	0,808839	0,803858	0,815454	0,817662	0,849338	0,854722
34,6667	0,89022	0,899202	0,874979	0,833567	0,822582	0,827589	0,813535	0,811544	0,821315	0,836879	0,866198	0,873548
34,8333	0,907066	0,916912	0,892118	0,841379	0,832569	0,838097	0,819139	0,818509	0,826321	0,85401	0,882822	0,888768
35	0,924636	0,937533	0,909954	0,849385	0,841179	0,846922	0,825197	0,826039	0,832649	0,87169	0,900752	0,90567
35,1667	0,939648	0,953707	0,928982	0,858052	0,852371	0,858592	0,831534	0,833294	0,839469	0,889246	0,919873	0,921607
35,3333	0,960399	0,973061	0,94836	0,866714	0,862636	0,870221	0,838879	0,842166	0,84587	0,907347	0,937265	0,942111
35,5	0,979017	0,99385	0,967797	0,875478	0,874019	0,881477	0,845318	0,850116	0,85308	0,926212	0,956325	0,959574
35,6667	0,994645	1,01046	0,988895	0,884332	0,885028	0,895051	0,85193	0,859606	0,860821	0,943883	0,975246	0,979821
35,8333	1,01438	1,02906	1,00624	0,896576	0,898688	0,907095	0,860314	0,868894	0,868148	0,964284	0,994818	0,99857
36	1,03361	1,05006	1,02484	0,90426	0,908308	0,919067	0,865989	0,877033	0,876761	0,982905	1,01286	1,0184
36,1667	1,051	1,06806	1,04532	0,915288	0,921319	0,931215	0,874724	0,887701	0,886045	1,00117	1,03268	1,03604
36,3333	1,06995	1,08883	1,06608	0,924582	0,932636	0,943399	0,883513	0,896699	0,893515	1,02014	1,05121	1,05412
36,5	1,08654	1,10837	1,08521	0,935033	0,944558	0,95756	0,891197	0,908101	0,90277	1,04118	1,071	1,07122
36,6667	1,10599	1,12612	1,10571	0,945645	0,958553	0,969284	0,900346	0,916192	0,911876	1,0598	1,0889	1,09192
36,8333	1,12316	1,14488	1,12501	0,956157	0,969552	0,982991	0,908624	0,927052	0,921825	1,08071	1,10766	1,10856
37	1,1403	1,16316	1,14396	0,967602	0,983197	0,994545	0,917702	0,938044	0,932257	1,09808	1,12746	1,1248
37,1667	1,16014	1,18001	1,16322	0,978044	0,995926	1,00896	0,927115	0,948587	0,941263	1,11741	1,14591	1,14468
37,3333	1,17781	1,20032	1,18095	0,990199	1,00877	1,02157	0,935425	0,959249	0,951162	1,13532	1,16447	1,16378
37,5	1,19273	1,21637	1,19824	1,00082	1,02051	1,03373	0,946278	0,970577	0,960483	1,15518	1,18288	1,18056
37,6667	1,20903	1,23243	1,21796	1,01118	1,03351	1,04741	0,954646	0,983005	0,970358	1,17133	1,19999	1,19673
37,8333	1,22482	1,24827	1,23497	1,02265	1,0474	1,06008	0,964153	0,993025	0,979134	1,18929	1,21844	1,21442
38	1,23838	1,26376	1,25214	1,03444	1,05818	1,07328	0,973686	1,00281	0,989807	1,20709	1,23632	1,23154
38,1667	1,2557	1,27893	1,26871	1,04364	1,07278	1,08643	0,983313	1,01439	1,00032	1,22121	1,252	1,24723
38,3333	1,27145	1,29391	1,28604	1,05456	1,083	1,09856	0,99311	1,02501	1,00924	1,23761	1,2675	1,26268
38,5	1,28381	1,31017	1,29869	1,06604	1,09598	1,11038	1,00306	1,03491	1,01907	1,25335	1,28102	1,27802
38,6667	1,29877	1,32291	1,31542	1,07587	1,1088	1,12355	1,01239	1,04538	1,02917	1,26878	1,29689	1,29535
38,8333	1,31066	1,33582	1,33052	1,08639	1,12106	1,13415	1,02048	1,05512	1,03825	1,28348	1,31306	1,30801
39	1,32243	1,34679	1,34323	1,09541	1,13121	1,14586	1,03083	1,06607	1,04722	1,29743	1,32643	1,32156
39,1667	1,33676	1,3591	1,35633	1,10648	1,14268	1,15735	1,03982	1,0755	1,0561	1,30957	1,34084	1,33045
39,3333	1,34634	1,37055	1,36682	1,11762	1,15337	1,16827	1,04922	1,08612	1,066	1,32211	1,35235	1,34338
39,5	1,3541	1,37937	1,37809	1,12537	1,16599	1,17916	1,05887	1,09422	1,07356	1,33707	1,36344	1,35403
39,6667	1,36457	1,38786	1,38849	1,13695	1,17731	1,19022	1,06884	1,10337	1,08318	1,34597	1,37648	1,36585
39,8333	1,37207	1,39396	1,39881	1,14415	1,18678	1,19922	1,07666	1,11295	1,09099	1,3578	1,38556	1,37385
40	1,38255	1,40089	1,40817	1,15228	1,19569	1,20918	1,08643	1,12409	1,09918	1,36841	1,39554	1,38427
40,1667	1,38842	1,40992	1,41531	1,16282	1,20537	1,22051	1,09438	1,13083	1,10753	1,37969	1,40131	1,38739
40,3333	1,39596	1,41552	1,42279	1,17038	1,21489	1,22687	1,10336	1,13899	1,1139	1,38946	1,40969	1,39496
40,5	1,40146	1,42035	1,42736	1,17962	1,22491	1,23654	1,11065	1,14857	1,12152	1,3981	1,41808	1,40161
40,6667	1,40622	1,42352	1,43305	1,18613	1,2324	1,2444	1,11941	1,15569	1,12801	1,40595	1,42494	1,40746
40,8333	1,40941	1,42673	1,43717	1,19443	1,24068	1,25306	1,12648	1,16408	1,13454	1,41319	1,42961	1,41334
41	1,41356	1,42618	1,44032	1,20014	1,24712	1,25887	1,13509	1,17122	1,14276	1,41707	1,43514	1,41686
41,1667	1,41436	1,42972	1,44191	1,20774	1,2549	1,26477	1,14059	1,1775	1,1495	1,42326	1,43882	1,41878
41,3333	1,41669	1,43026	1,4426	1,21348	1,26214	1,27089	1,14804	1,18407	1,15429	1,42798	1,44201	1,42049
41,5	1,41337	1,42951	1,44546	1,21974	1,2668	1,27707	1,15502	1,19298	1,16099	1,42968	1,44262	1,4264
41,6667	1,4164	1,42792	1,4429	1,22576	1,27496	1,28355	1,16142	1,19854	1,16639	1,43191	1,44382	1,42802
41,8333	1,41341	1,42603	1,44404	1,23077	1,28131	1,28749	1,16756	1,20383	1,17082	1,43431	1,44345	1,43154
42	1,4127	1,42116	1,44042	1,23648	1,2865	1,29171	1,17395	1,20888	1,17597	1,43469	1,44413	1,4294
42,1667	1,4102	1,41969	1,43397	1,23988	1,28881	1,29556	1,17964	1,21505	1,18161	1,43455	1,4422	1,42948
42,3333	1,40548	1,41416	1,43312	1,24337	1,29237	1,29916	1,18481	1,21862	1,18487	1,43315	1,44113	1,42755
42,5	1,40316	1,40908	1,42605	1,24687	1,29527	1,3031	1,1887	1,22329	1,18932	1,4322	1,43845	1,42589
42,6667	1,39606	1,40168	1,42156	1,25018	1,29857	1,30473	1,19269	1,2255	1,19233	1,42798	1,43384	1,4227
42,8333	1,38821	1,39743	1,41561	1,25279	1,30122	1,30798	1,19743	1,23001	1,19701	1,42497	1,42846	1,41729
43	1,38367	1,38938	1,41095	1,25704	1,30472	1,31049	1,19975	1,23251	1,2	1,42151	1,42522	1,41107
43,1667	1,376	1,38044	1,40299	1,25715	1,30333	1,30993	1,2033	1,23339	1,20117	1,41489	1,41716	1,40549
43,3333	1,36829	1,37124	1,394	1,2589	1,30431	1,31024	1,20537	1,23789	1,20376	1,41257	1,41164	1,40223
43,5	1,36188	1,36114	1,38462	1,26074	1,30557	1,30917	1,20956	1,24017	1,20678	1,40783	1,40535	1,39328
43,6667	1,35299	1,35213	1,37267	1,26119	1,30617	1,31006	1,2114	1,23871	1,20664	1,40103	1,39657	1,38515
43,8333	1,33962	1,34117	1,36532	1,26178	1,30557	1,30917	1,21257	1,24191	1,20977	1,39309	1,38793	1,37756
44	1,33335	1,32918	1,35587	1,2597	1,30348	1,30715	1,21367	1,24293	1,20989	1,38516	1,37704	1,37127
44,1667	1,3228	1,31919	1,34277	1,26222	1,30366	1,30611	1,21539	1,24246	1,20996	1,38024	1,36737	1,36048
44,3333	1,30939	1,30656	1,33005	1,25952	1,29959	1,30291	1,2155	1,24028	1,21145	1,37039	1,35789	1,3519
44,5	1,29825	1,29186	1,31796	1,25654	1,29693	1,30019	1,21475	1,24035	1,21064	1,36042	1,34677	1,34182
44,6667	1,28744	1,28066	1,30477	1,25684	1,29556	1,29983	1,21609	1,24008	1,21026	1,34999	1,33607	1,33179
44,8333	1,27692	1,26958	1,29165	1,25377	1,29065	1,29408	1,21647	1,23923	1,21223	1,33937	1,32411	1,32103
45	1,26304	1,25035	1,2779	1,25086	1,28597	1,29081	1,21677	1,23786	1,21051	1,32918	1,31137	1,30966
45,1667	1,25112	1,2393	1,26333	1,2485	1,28309	1,2853	1,2149	1,2345	1,20957	1,31836	1,29868	1,29726
45,3333	1,23576	1,22638	1,24973	1,24522	1,2774	1,27846	1,213	1,23104	1,20911	1,30639	1,28662	1,28462
45,5	1,22376	1,20966	1,2362	1,23974	1,2739	1,27386	1,21197	1,22982	1,20565	1,29419	1,26985	1,27208
45,6667	1,21182	1,19787	1,22301	1,23704	1,26803	1,26914	1,21024	1,22527	1,20633	1,27979	1,25667	1,25859
45,8333	1,19561	1,18381	1,2093	1,23131	1,26041	1,26344	1,20716	1,22408	1,2027	1,26844	1,24191	1,24521
46	1,18258	1,1665	1,19388	1,22772	1,25515	1,25628	1,20547	1,21879	1,20113	1,25203	1,22732	1,23082
46,1667	1,17131	1,15262	1,18115	1,22239	1,24938	1,24745	1,20207	1,21558	1,19824	1,24099	1,21281	1,21681
46,3333	1,15545	1,1372	1,1627	1,21846	1,24357	1,24006	1,20027	1,2112	1,19386	1,22778	1,19843	1,20145
46,5	1,14124	1,1216	1,14878	1,21244	1,23532	1,23356	1,19728	1,20572	1,1924	1,21404	1,18346	1,18811
46,6667	1,12845	1,10698	1,13395	1,20636	1,22743	1,2256	1,19355	1,19932	1,18793	1,20003	1,17174	1,17271
46,8333	1,11163	1,09093	1,11823	1,19869	1,22038	1,21764	1,18802	1,19583	1,18509	1,18683	1,15448	1,15975
47	1,09989	1,07627	1,10476	1,19432	1,21133	1,20936	1,18372	1,18853	1,18092	1,17286	1,14015	1,14287
47,1667	1,08517	1,06094	1,08851	1,18685	1,20139	1,20168	1,1813	1,18478	1,17711	1,15815	1,12504	1,1282
47,3333	1,07133	1,04605	1,07116	1,17846	1,19482	1,19023	1,17525	1,17734	1,17193	1,14516	1,10939	1,11209
47,5	1,0556	1,03066	1,05644	1,17192	1,18735	1,18372	1,17172	1,17277	1,16767	1,13012	1,09567	1,09942
47,6667	1,04557	1,01783	1,04165	1,16366	1,17763	1,17362	1,16575	1,16532	1,16264	1,11686	1,07953	1,08275
47,8333	1,02881	1,00339	1,02474	1,15676	1,16733	1,16336	1,15901	1,15757	1,15671	1,10129	1,06357	1,06715
48	1,01683	0,9889	1,00922	1,1479	1,15907	1,15408	1,1548	1,15138	1,15232	1,08818	1,04976	1,05402
48,1667	1,00224	0,974255	0,996551	1,14025	1,15	1,14382	1,1502	1,14474	1,14748	1,07131	1,03497	1,0382
48,3333	0,988437	0,959576	0,981825	1,13165	1,14094	1,13159	1,14335	1,13835	1,13946	1,05643	1,02071	1,0204
48,5	0,973393	0,945659	0,963531	1,12268	1,13054	1,12403	1,13812	1,12846	1,13464	1,04186	1,00408	1,00524
48,6667	0,961312	0,934204	0,9522	1,11532	1,12082	1,11373	1,13298	1,12124	1,12971	1,02644	0,987781	0,990295
48,8333	0,946968	0,919756	0,937457	1,10588	1,1088	1,10281	1,12676	1,11488	1,1237	1,0107	0,97514	0,97597
49	0,934588	0,907207	0,922306	1,09817	1,09853	1,09257	1,12041	1,10764	1,11853	0,997567	0,95998	0,961863
49,1667	0,923966	0,895446	0,910802	1,08867	1,08989	1,08227	1,11434	1,09905	1,11136	0,983748	0,944951	0,947642
49,3333	0,909729	0,882694	0,897217	1,07812	1,08019	1,07201	1,10779	1,09156	1,10381	0,969627	0,931655	0,935069
49,5	0,900366	0,87069	0,883798	1,07187	1,06832	1,06189	1,10041	1,08391	1,09789	0,956084	0,918559	0,923637
49,6667	0,887931	0,860036	0,872049	1,06298	1,05938	1,05209	1,09495	1,07715	1,09098	0,943415	0,904599	0,909602
49,8333	0,876582	0,85144	0,857606	1,05157	1,04831	1,03931	1,08871	1,06746	1,08453	0,931214	0,892434	0,896185
50	0,863447	0,837592	0,846989	1,04397	1,03788	1,02929	1,08054	1,05917	1,0785	0,917077	0,880245	0,883583
50,1667	0,854671	0,826025	0,832615	1,03483	1,02847	1,01964	1,07371	1,05208	1,07245	0,902614	0,866999	0,872214
50,3333	0,843238	0,816348	0,822302	1,02649	1,01766	1,01051	1,06772	1,04331	1,0649	0,891411	0,854556	0,859334
50,5	0,832563	0,805684	0,813061	1,01627	1,00764	1,00053	1,06052	1,03568	1,05808	0,878419	0,843004	0,848867
50,6667	0,823306	0,797431	0,800754	1,00849	0,996567	0,989736	1,05177	1,02787	1,05238	0,86854	0,832545	0,837448
50,8333	0,815861	0,788906	0,791661	0,997545	0,986303	0,979911	1,04662	1,02045	1,04362	0,856291	0,819533	0,82786
51	0,805926	0,780521	0,780909	0,988358	0,976093	0,969537	1,03832	1,01095	1,03704	0,842183	0,808585	0,815736
51,1667	0,797156	0,771584	0,773018	0,980964	0,967327	0,961278	1,03166	1,00372	1,03132	0,832615	0,79786	0,804903
51,3333	0,790035	0,764642	0,763878	0,972551	0,958691	0,949415	1,02526	0,994842	1,02446	0,821282	0,787756	0,795871
51,5	0,78161	0,756299	0,755639	0,962066	0,947727	0,940996	1,01836	0,988466	1,01763	0,811149	0,778291	0,786713
51,6667	0,774992	0,749837	0,748327	0,954098	0,937038	0,929871	1,01192	0,979794	1,01129	0,799128	0,770238	0,775209
51,8333	0,76874	0,742848	0,738234	0,945676	0,92841	0,920478	1,00452	0,971617	1,00279	0,79091	0,760639	0,767872
52	0,760354	0,738869	0,731353	0,938527	0,918014	0,91206	0,998284	0,962966	0,997517	0,779554	0,752674	0,758051
52,1667	0,755028	0,731095	0,726676	0,928701	0,910823	0,902486	0,990938	0,957996	0,991327	0,77013	0,742244	0,749549
52,3333	0,748699	0,727935	0,720857	0,921904	0,901642	0,895699	0,984637	0,950456	0,98365	0,764025	0,734372	0,741201
52,5	0,743022	0,722045	0,715279	0,913636	0,893311	0,8873	0,978421	0,943496	0,976257	0,754699	0,729272	0,735841
52,6667	0,738651	0,71812	0,711351	0,904875	0,884051	0,877974	0,970933	0,936062	0,970262	0,74817	0,722211	0,728435
52,8333	0,734649	0,716316	0,706459	0,896951	0,875752	0,869527	0,965043	0,928716	0,964438	0,741458	0,716715	0,723307
53	0,732886	0,710721	0,703522	0,889519	0,867728	0,861857	0,95973	0,922878	0,959199	0,732925	0,708969	0,717352
53,1667	0,729382	0,711681	0,700272	0,882523	0,8603	0,853702	0,951758	0,915966	0,951686	0,72609	0,703499	0,712219
53,3333	0,724141	0,709018	0,696829	0,876224	0,852081	0,846107	0,946678	0,909155	0,945302	0,720148	0,699326	0,706824
53,5	0,724018	0,708219	0,694701	0,870217	0,846311	0,839194	0,940328	0,902975	0,940288	0,715754	0,695955	0,702274
53,6667	0,721295	0,706758	0,692824	0,863616	0,838829	0,831538	0,93466	0,897487	0,934058	0,70968	0,691318	0,697429
53,8333	0,720428	0,705608	0,692847	0,855877	0,830985	0,826379	0,92873	0,893371	0,928242	0,703613	0,688287	0,69592
54	0,720036	0,707018	0,691335	0,849338	0,825537	0,820691	0,923853	0,885516	0,922427	0,699637	0,68687	0,691577
54,1667	0,720398	0,709118	0,690637	0,844282	0,819525	0,811906	0,917656	0,880611	0,917954	0,696696	0,684199	0,690603
54,3333	0,71961	0,710287	0,69302	0,83969	0,81349	0,808073	0,912732	0,875392	0,912056	0,695375	0,683905	0,689697
54,5	0,721053	0,7108	0,69376	0,834218	0,808447	0,803081	0,908229	0,871576	0,906639	0,693226	0,68245	0,688973
54,6667	0,723025	0,713244	0,695968	0,828795	0,803663	0,796991	0,902759	0,866496	0,90241	0,691065	0,680143	0,687835
54,8333	0,722899	0,718019	0,696462	0,824334	0,798793	0,793899	0,898173	0,861317	0,898276	0,692063	0,680682	0,688122
55	0,726479	0,720835	0,701435	0,820824	0,794002	0,789007	0,893903	0,857456	0,892766	0,691368	0,680986	0,689458
55,1667	0,729422	0,72361	0,704291	0,81425	0,78993	0,7851	0,889442	0,853136	0,888335	0,692787	0,682345	0,691287
55,3333	0,731823	0,730093	0,708055	0,812092	0,787221	0,781021	0,884279	0,848682	0,883437	0,690863	0,684396	0,693887
55,5	0,736932	0,732164	0,714575	0,808557	0,784414	0,778218	0,881998	0,845329	0,880523	0,691774	0,686593	0,69569
55,6667	0,741553	0,739613	0,718938	0,804491	0,779803	0,775574	0,877955	0,842568	0,87793	0,695174	0,69094	0,699714
55,8333	0,745908	0,746661	0,724749	0,802147	0,777997	0,775444	0,874536	0,840255	0,874491	0,696103	0,695915	0,701434
56	0,752019	0,75182	0,731018	0,799791	0,775635	0,7714	0,872091	0,838736	0,870861	0,700045	0,699331	0,707134
56,1667	0,754985	0,760955	0,738331	0,797982	0,773251	0,770106	0,867096	0,834442	0,866725	0,704068	0,703958	0,711733
56,3333	0,762649	0,767032	0,746579	0,795707	0,772816	0,768806	0,864881	0,833714	0,863899	0,707936	0,710487	0,717036
56,5	0,770673	0,77527	0,753852	0,796513	0,771961	0,769377	0,862521	0,831907	0,863248	0,712534	0,716631	0,722902
56,6667	0,777111	0,783698	0,762409	0,795193	0,77152	0,768446	0,860077	0,830572	0,861555	0,719171	0,723511	0,72878
56,8333	0,784306	0,79298	0,7688	0,79357	0,772011	0,767044	0,858263	0,828905	0,859044	0,725353	0,729827	0,735802
57	0,793396	0,802976	0,779212	0,794116	0,771468	0,768743	0,855939	0,827421	0,856264	0,730389	0,737466	0,744949
57,1667	0,801934	0,813779	0,789154	0,795368	0,772846	0,770032	0,854637	0,827494	0,854521	0,740145	0,745452	0,752749
57,3333	0,810254	0,822666	0,798372	0,794204	0,774382	0,770669	0,854039	0,82762	0,852227	0,747041	0,754703	0,761874
57,5	0,820501	0,833343	0,810097	0,79694	0,775612	0,772928	0,852695	0,828376	0,852144	0,755195	0,763154	0,769485
57,6667	0,82861	0,845344	0,819489	0,798438	0,776988	0,775781	0,852284	0,828395	0,852023	0,764323	0,773658	0,779419
57,8333	0,840569	0,855434	0,831633	0,799365	0,78026	0,779068	0,851843	0,827864	0,851448	0,77347	0,784778	0,789537
58	0,852493	0,868707	0,842374	0,802103	0,783291	0,781674	0,85204	0,82862	0,851679	0,781691	0,796594	0,799909
58,1667	0,85982	0,879209	0,854558	0,803772	0,785106	0,785396	0,852587	0,830371	0,851603	0,791719	0,805474	0,81012
58,3333	0,870647	0,893535	0,866676	0,80556	0,789646	0,788068	0,852418	0,832275	0,851329	0,804035	0,817891	0,820511
58,5	0,882612	0,905275	0,877782	0,808935	0,792693	0,792919	0,852054	0,834691	0,851662	0,813058	0,829296	0,833866
58,6667	0,895343	0,918013	0,890454	0,813822	0,797156	0,796596	0,852451	0,836994	0,853252	0,824916	0,840492	0,846502
58,8333	0,906738	0,931376	0,905938	0,815641	0,801039	0,802709	0,853883	0,8379	0,853236	0,837355	0,854673	0,858075
59	0,918501	0,941508	0,918189	0,821487	0,806444	0,807195	0,854605	0,840173	0,855359	0,850317	0,868239	0,871372
59,1667	0,930673	0,956659	0,93081	0,823321	0,812751	0,811662	0,856207	0,843494	0,85591	0,864748	0,88117	0,883224
59,3333	0,943533	0,968233	0,941752	0,829586	0,81705	0,817698	0,859064	0,8453	0,85665	0,876353	0,894446	0,89684
59,5	0,956554	0,984399	0,957511	0,833698	0,823552	0,825972	0,859347	0,850322	0,860087	0,890584	0,909147	0,910421
59,6667	0,967416	0,996903	0,971141	0,838119	0,829138	0,831093	0,863026	0,854361	0,862351	0,90396	0,922456	0,925095
59,8333	0,981053	1,00934	0,986937	0,844406	0,83576	0,837297	0,864387	0,858621	0,863718	0,915749	0,93612	0,937197
60	0,992834	1,02147	0,999414	0,850198	0,842908	0,845575	0,866846	0,86122	0,866331	0,931086	0,950241	0,952061
60,1667	1,00424	1,03548	1,01561	0,855321	0,849511	0,85256	0,871488	0,866194	0,869164	0,946464	0,965777	0,966628
60,3333	1,01628	1,04793	1,03029	0,862561	0,858286	0,859503	0,873851	0,87131	0,871908	0,95919	0,978716	0,979623
60,5	1,03114	1,06354	1,04354	0,870229	0,864929	0,868879	0,876944	0,876222	0,876882	0,974369	0,992711	0,992893
60,6667	1,04247	1,07673	1,05633	0,874321	0,873092	0,875123	0,880684	0,881021	0,878639	0,987524	1,00842	1,00724
60,8333	1,05428	1,08886	1,07228	0,880593	0,882052	0,885243	0,884301	0,88665	0,882979	1,00272	1,02409	1,0198
61	1,06704	1,10259	1,0866	0,889952	0,890944	0,894026	0,888271	0,891402	0,887296	1,01876	1,03845	1,0343
61,1667	1,07879	1,1131	1,10215	0,89451	0,899226	0,901859	0,891654	0,896546	0,891002	1,03169	1,05187	1,04735
61,3333	1,09103	1,12687	1,11302	0,904133	0,906482	0,911197	0,897697	0,903589	0,895506	1,0479	1,0674	1,05921
61,5	1,10384	1,13624	1,12695	0,91116	0,916204	0,918644	0,900188	0,906992	0,899638	1,05859	1,08116	1,07464
61,6667	1,11344	1,15135	1,1426	0,917753	0,924831	0,930109	0,904913	0,914972	0,904313	1,07624	1,09616	1,08763
61,8333	1,12576	1,16078	1,15069	0,926722	0,934687	0,937735	0,910361	0,921118	0,909791	1,08962	1,10978	1,10273
62	1,13872	1,1716	1,16262	0,935555	0,943483	0,949114	0,91456	0,927227	0,913328	1,10236	1,12306	1,11503
62,1667	1,14404	1,18315	1,17504	0,941847	0,952647	0,957062	0,919286	0,934038	0,919447	1,11545	1,13733	1,12998
62,3333	1,15811	1,18993	1,18682	0,950169	0,961916	0,966368	0,924514	0,938858	0,923346	1,12848	1,15141	1,14088
62,5	1,16719	1,20119	1,2031	0,958103	0,972215	0,974975	0,929524	0,947417	0,929136	1,14272	1,16387	1,15233
62,6667	1,17683	1,21289	1,2104	0,966647	0,98123	0,984188	0,935086	0,953423	0,935654	1,15401	1,17246	1,16529
62,8333	1,18665	1,2209	1,2233	0,974905	0,992111	0,994221	0,939606	0,962565	0,939197	1,16677	1,18683	1,17872
63	1,19446	1,22897	1,22928	0,982245	0,999751	1,00304	0,945317	0,967138	0,944698	1,17906	1,19976	1,1874
63,1667	1,20211	1,23759	1,23871	0,992561	1,00816	1,01231	0,95014	0,974421	0,951778	1,19018	1,21124	1,19839
63,3333	1,21253	1,24565	1,24725	0,997332	1,01845	1,02354	0,955498	0,980538	0,956859	1,20175	1,22067	1,20778
63,5	1,21895	1,25061	1,25759	1,00888	1,02772	1,03146	0,960161	0,987002	0,960894	1,21464	1,23209	1,21783
63,6667	1,22608	1,25762	1,26512	1,01516	1,03618	1,04098	0,965799	0,993392	0,967317	1,22327	1,2431	1,22827
63,8333	1,23343	1,26287	1,27173	1,02322	1,0456	1,04882	0,972892	1,00123	0,97463	1,23264	1,25207	1,23739
64	1,23859	1,26771	1,27929	1,03168	1,05648	1,05766	0,978286	1,0079	0,979496	1,24415	1,26075	1,24745
64,1667	1,2469	1,27256	1,28515	1,03826	1,06304	1,06751	0,982525	1,01462	0,98572	1,25375	1,26977	1,2535
64,3333	1,252	1,277	1,2886	1,0459	1,07213	1,07426	0,989129	1,02151	0,99089	1,26246	1,27689	1,2609
64,5	1,25465	1,28137	1,29678	1,05386	1,08035	1,08397	0,995028	1,02817	0,995376	1,2707	1,28443	1,26993
64,6667	1,25822	1,28574	1,30075	1,0618	1,08876	1,09117	0,998834	1,03362	1,00299	1,27753	1,29119	1,2767
64,8333	1,26144	1,28865	1,30322	1,06744	1,09746	1,09839	1,00507	1,04207	1,00871	1,28199	1,29733	1,27967
65	1,26631	1,29053	1,30382	1,07575	1,10409	1,10768	1,01093	1,04753	1,01564	1,28877	1,30312	1,28513
65,1667	1,26738	1,2924	1,30997	1,08171	1,11046	1,11385	1,01542	1,05245	1,01958	1,29452	1,30878	1,29144
65,3333	1,27167	1,29399	1,31317	1,0893	1,11818	1,12164	1,02124	1,05956	1,02422	1,30028	1,31208	1,29646
65,5	1,27285	1,29336	1,31309	1,09606	1,12559	1,12931	1,02556	1,065	1,03049	1,30359	1,31531	1,30035
65,6667	1,27419	1,29464	1,31322	1,10117	1,13268	1,13753	1,03133	1,07142	1,03357	1,30777	1,32057	1,30281
65,8333	1,27498	1,29112	1,31441	1,10792	1,13911	1,14206	1,03478	1,07745	1,03963	1,31102	1,32284	1,30429
66	1,27539	1,29305	1,31592	1,11432	1,14481	1,14864	1,03998	1,0819	1,04435	1,31221	1,3242	1,30656
66,1667	1,27304	1,2921	1,3143	1,1197	1,15158	1,15367	1,04507	1,08746	1,04969	1,31626	1,32632	1,30723
66,3333	1,2755	1,28827	1,31541	1,12451	1,1571	1,15849	1,05114	1,09166	1,05372	1,31658	1,32469	1,3087
66,5	1,27561	1,28395	1,31163	1,12962	1,16186	1,16607	1,05564	1,09501	1,0585	1,31957	1,32798	1,30995
66,6667	1,2709	1,28457	1,31032	1,13437	1,16729	1,16805	1,05779	1,10178	1,0641	1,31892	1,32674	1,30819
66,8333	1,27187	1,2781	1,30896	1,13904	1,17343	1,17467	1,06422	1,10496	1,06757	1,31684	1,32707	1,30833
67	1,26892	1,27696	1,30538	1,1433	1,178	1,17928	1,06751	1,10728	1,07096	1,31837	1,32692	1,30844
67,1667	1,26519	1,27225	1,29895	1,14649	1,17901	1,18287	1,07244	1,11385	1,07641	1,31505	1,32526	1,30841
67,3333	1,26416	1,26512	1,29538	1,14921	1,18364	1,18482	1,0762	1,11616	1,0791	1,31381	1,32118	1,30628
67,5	1,25928	1,25921	1,29086	1,15356	1,18782	1,18798	1,07855	1,12	1,08291	1,31239	1,3197	1,30527
67,6667	1,25517	1,2591	1,28611	1,15774	1,18932	1,19172	1,08367	1,12245	1,08726	1,30865	1,31498	1,30248
67,8333	1,2503	1,25077	1,28087	1,16003	1,19405	1,19393	1,08599	1,12545	1,09016	1,30552	1,31191	1,29828
68	1,24726	1,24484	1,27436	1,16293	1,1939	1,19524	1,08908	1,1282	1,09245	1,30308	1,30838	1,29247
68,1667	1,24205	1,23916	1,27097	1,16336	1,19668	1,19632	1,0927	1,13113	1,09648	1,29757	1,30367	1,29002
68,3333	1,23634	1,2299	1,2645	1,16816	1,19785	1,19914	1,09604	1,13368	1,09797	1,2933	1,29945	1,28393
68,5	1,23173	1,22386	1,25705	1,16818	1,1979	1,1991	1,0962	1,13584	1,10145	1,28603	1,29311	1,28093
68,6667	1,22371	1,21806	1,249	1,16888	1,20099	1,19865	1,10052	1,13634	1,10558	1,28376	1,28781	1,2751
68,8333	1,21891	1,20563	1,24603	1,17057	1,20174	1,19998	1,1028	1,13871	1,10577	1,27667	1,28088	1,26916
69	1,21139	1,20143	1,23504	1,17136	1,19978	1,1986	1,10348	1,14019	1,11013	1,26976	1,27536	1,26291
69,1667	1,20624	1,19402	1,22832	1,17261	1,20079	1,19905	1,10619	1,14093	1,11062	1,26049	1,26772	1,25641
69,3333	1,19943	1,18588	1,22305	1,17422	1,1999	1,19922	1,10747	1,14243	1,11191	1,25451	1,26243	1,25159
69,5	1,19227	1,17746	1,21315	1,17355	1,19938	1,19575	1,10889	1,1435	1,11239	1,24851	1,25365	1,24158
69,6667	1,18385	1,16756	1,20301	1,17137	1,19961	1,19694	1,10986	1,14299	1,1153	1,24121	1,2453	1,2357
69,8333	1,1759	1,15866	1,19542	1,17243	1,19793	1,19484	1,11188	1,14318	1,11618	1,2333	1,23691	1,22664
70	1,16786	1,14868	1,18368	1,17147	1,19621	1,19462	1,11318	1,14491	1,11661	1,22434	1,22873	1,21796
70,1667	1,16122	1,1434	1,17604	1,17034	1,19407	1,19283	1,11212	1,14217	1,11736	1,21598	1,22141	1,21017
70,3333	1,15341	1,13447	1,16951	1,16843	1,1921	1,19013	1,11386	1,14399	1,1183	1,20789	1,21113	1,20266
70,5	1,14417	1,12372	1,15823	1,1688	1,18914	1,1863	1,1143	1,13965	1,11872	1,19841	1,2039	1,19689
70,6667	1,13556	1,11326	1,14822	1,1664	1,18843	1,18438	1,11397	1,13927	1,11816	1,1915	1,19534	1,18679
70,8333	1,12743	1,10247	1,13871	1,16521	1,18467	1,18146	1,11381	1,13913	1,11713	1,18078	1,18546	1,17676
71	1,11943	1,09468	1,13009	1,16268	1,18178	1,17751	1,11295	1,13756	1,11831	1,17138	1,17544	1,1688
71,1667	1,11196	1,08459	1,1213	1,15814	1,17783	1,17537	1,11296	1,13743	1,11762	1,1625	1,16502	1,15995
71,3333	1,10095	1,07494	1,10782	1,15757	1,17404	1,17189	1,11267	1,13408	1,11658	1,15487	1,15517	1,14858
71,5	1,0931	1,06515	1,1023	1,1554	1,17111	1,16768	1,11431	1,1347	1,11688	1,14589	1,14521	1,1412
71,6667	1,08359	1,05592	1,09123	1,15243	1,16696	1,16467	1,11071	1,12891	1,11621	1,13333	1,13533	1,12939
71,8333	1,07596	1,04585	1,08083	1,14721	1,16165	1,15866	1,11198	1,12638	1,11346	1,12337	1,12344	1,12071
72	1,0642	1,03637	1,07194	1,14438	1,15659	1,15626	1,11044	1,1255	1,11369	1,1119	1,11484	1,11296
72,1667	1,05968	1,02677	1,06265	1,14274	1,15267	1,14954	1,10768	1,12312	1,11128	1,10047	1,10401	1,10343
72,3333	1,04944	1,01797	1,05093	1,13803	1,14967	1,14627	1,1067	1,12196	1,11077	1,09076	1,09348	1,09479
72,5	1,03908	1,01031	1,04242	1,13375	1,14231	1,13928	1,10446	1,11772	1,10939	1,08208	1,08488	1,08464
72,6667	1,03187	1,0004	1,03175	1,13293	1,13905	1,13625	1,10422	1,11484	1,10695	1,07114	1,07352	1,07451
72,8333	1,02396	0,990495	1,02146	1,12447	1,13285	1,13103	1,10273	1,10943	1,105	1,06241	1,06369	1,06361
73	1,01376	0,982617	1,01105	1,12216	1,12794	1,1252	1,10021	1,10876	1,10278	1,05314	1,05027	1,05458
73,1667	1,00474	0,972151	1,00156	1,11752	1,12185	1,11829	1,09957	1,10604	1,1015	1,0421	1,04116	1,0423
73,3333	0,995731	0,963511	0,994165	1,11197	1,11577	1,11563	1,09663	1,10174	1,0992	1,03338	1,02955	1,03228
73,5	0,990267	0,955454	0,986184	1,1067	1,11061	1,10823	1,09296	1,09722	1,09542	1,02359	1,02087	1,0228
73,6667	0,982766	0,952233	0,977809	1,10426	1,10466	1,10383	1,09018	1,09286	1,09326	1,00948	1,01063	1,0152
73,8333	0,972552	0,939188	0,965848	1,09822	1,09693	1,09564	1,08677	1,08986	1,09028	1,00447	0,998759	1,006
74	0,966402	0,930664	0,961734	1,09324	1,09235	1,09126	1,08448	1,08549	1,08651	0,997665	0,99128	0,9954
74,1667	0,957879	0,924069	0,95111	1,0882	1,08609	1,08356	1,08242	1,07973	1,08366	0,98319	0,980089	0,986778
74,3333	0,950944	0,915909	0,942748	1,08055	1,08025	1,0777	1,08046	1,07793	1,08077	0,9751	0,97104	0,977627
74,5	0,94058	0,907113	0,93602	1,07754	1,07392	1,07414	1,07735	1,07088	1,07704	0,96514	0,960653	0,96801
74,6667	0,93564	0,902988	0,925048	1,07202	1,06706	1,06664	1,07435	1,06714	1,07479	0,955529	0,951679	0,959538
74,8333	0,927589	0,894186	0,921197	1,06655	1,06017	1,06075	1,07096	1,06397	1,07041	0,946336	0,943332	0,950382
75	0,920064	0,887839	0,911037	1,0617	1,05416	1,05426	1,06897	1,05937	1,067	0,94041	0,932525	0,940477
75,1667	0,913486	0,881119	0,904723	1,05554	1,04794	1,04745	1,06472	1,05464	1,06382	0,933914	0,923157	0,932017
75,3333	0,909338	0,875587	0,897256	1,05027	1,04147	1,04067	1,06178	1,05036	1,05953	0,924862	0,915733	0,922294
75,5	0,901425	0,871252	0,890714	1,04521	1,03401	1,03456	1,05751	1,04361	1,05637	0,915975	0,90529	0,914347
75,6667	0,895353	0,864832	0,884957	1,03876	1,02878	1,02766	1,05353	1,04028	1,05356	0,907855	0,895017	0,907038
75,8333	0,888077	0,859099	0,879584	1,03143	1,02255	1,01958	1,0503	1,03499	1,04861	0,898342	0,890068	0,900447
76	0,881705	0,853828	0,872946	1,02753	1,01422	1,01464	1,04556	1,02919	1,04465	0,891677	0,879331	0,891954
76,1667	0,877662	0,848342	0,866579	1,02156	1,00852	1,01019	1,04179	1,024	1,04023	0,881203	0,874747	0,885523
76,3333	0,872311	0,845076	0,86145	1,01466	1,00241	1,00196	1,03918	1,02002	1,03623	0,87929	0,865931	0,876867
76,5	0,867167	0,839816	0,855622	1,00922	0,996356	0,996642	1,03459	1,01556	1,0323	0,870941	0,858281	0,869103
76,6667	0,862755	0,835888	0,852451	1,00528	0,989842	0,989019	1,03154	1,01008	1,02888	0,863583	0,851253	0,863403
76,8333	0,857067	0,833054	0,847368	0,999913	0,984192	0,983301	1,02717	1,0057	1,02481	0,857775	0,844666	0,858344
77	0,85504	0,829872	0,844003	0,993265	0,976919	0,978321	1,02299	1,00227	1,02009	0,852451	0,837915	0,850685
77,1667	0,849819	0,827557	0,840603	0,989845	0,973128	0,972675	1,01932	0,995154	1,01595	0,844942	0,832255	0,845536
77,3333	0,846754	0,823948	0,837493	0,984089	0,967285	0,96677	1,01703	0,989667	1,01305	0,839816	0,827234	0,83899
77,5	0,843118	0,820621	0,834724	0,978431	0,959485	0,963039	1,01185	0,985862	1,00928	0,835873	0,821181	0,835368
77,6667	0,841776	0,821294	0,829128	0,97232	0,953773	0,954387	1,00743	0,980452	1,00587	0,82858	0,815376	0,828199
77,8333	0,836463	0,81749	0,828873	0,967562	0,947675	0,948021	1,00439	0,977833	0,999257	0,824817	0,811199	0,824868
78	0,835793	0,817564	0,827395	0,962656	0,943259	0,943657	0,999741	0,972981	0,99645	0,818838	0,805579	0,820308
78,1667	0,83243	0,816282	0,825145	0,95696	0,937984	0,940305	0,996668	0,968766	0,993769	0,814964	0,804502	0,816955
78,3333	0,830305	0,814248	0,823916	0,952269	0,932105	0,933936	0,993606	0,963466	0,988805	0,812407	0,798793	0,811769
78,5	0,829721	0,817815	0,821343	0,948013	0,926488	0,927462	0,989102	0,958842	0,984037	0,810547	0,795605	0,806521
78,6667	0,828549	0,815718	0,821645	0,942949	0,921086	0,923298	0,98517	0,955096	0,980502	0,80807	0,793054	0,806689
78,8333	0,82623	0,817204	0,82191	0,939105	0,917175	0,919191	0,981669	0,951013	0,975556	0,804302	0,790301	0,803356
79	0,825048	0,817959	0,820699	0,933212	0,912203	0,914443	0,979166	0,945435	0,973833	0,801652	0,786872	0,800409
79,1667	0,826731	0,82016	0,822381	0,930202	0,907686	0,911288	0,974523	0,943608	0,969547	0,797515	0,786476	0,798526
79,3333	0,828481	0,821689	0,821276	0,92465	0,902875	0,905106	0,971395	0,938901	0,966102	0,7999	0,784751	0,796866
79,5	0,82772	0,821184	0,821926	0,920884	0,899645	0,902151	0,967587	0,933514	0,962061	0,796696	0,78312	0,794968
79,6667	0,82848	0,826074	0,823309	0,916498	0,895633	0,895564	0,963368	0,930914	0,958323	0,795702	0,781782	0,79298
79,8333	0,829497	0,826112	0,825295	0,911079	0,892557	0,893965	0,959807	0,927406	0,95356	0,794346	0,783032	0,793534
80	0,830462	0,830068	0,829435	0,909783	0,888831	0,892192	0,956793	0,922744	0,951232	0,795758	0,781694	0,794822
80,1667	0,830882	0,830935	0,830289	0,907378	0,884258	0,887125	0,953302	0,92079	0,94782	0,797262	0,782385	0,794124
80,3333	0,832125	0,836668	0,831591	0,902627	0,881837	0,883533	0,94985	0,916795	0,945701	0,798335	0,782813	0,79356
80,5	0,834365	0,84054	0,834928	0,900738	0,878176	0,880941	0,948137	0,913291	0,941487	0,799468	0,78436	0,794395
80,6667	0,837556	0,842502	0,837671	0,897643	0,877598	0,877582	0,943146	0,911021	0,938635	0,798191	0,785628	0,794978
80,8333	0,839654	0,849244	0,843148	0,893476	0,872981	0,876986	0,942465	0,907283	0,934068	0,801821	0,787571	0,796693
81	0,842339	0,85165	0,844554	0,892733	0,86987	0,873128	0,93856	0,905795	0,932397	0,802259	0,788185	0,798761
81,1667	0,846615	0,856246	0,848145	0,889485	0,868625	0,872643	0,936905	0,902495	0,930257	0,804471	0,793471	0,801591
81,3333	0,849152	0,863162	0,853332	0,88696	0,867151	0,86982	0,933228	0,899573	0,925871	0,808136	0,7949	0,802707
81,5	0,855685	0,867986	0,859481	0,886822	0,865245	0,868031	0,929735	0,897375	0,92531	0,810732	0,798141	0,806647
81,6667	0,857823	0,87338	0,864627	0,884277	0,864012	0,865099	0,927803	0,895349	0,920512	0,814359	0,802168	0,80947
81,8333	0,861486	0,879998	0,867098	0,882038	0,859923	0,864519	0,925461	0,891549	0,919552	0,817404	0,807268	0,813824
82	0,868604	0,886227	0,875384	0,880424	0,862091	0,864788	0,923213	0,891586	0,917625	0,821532	0,808785	0,81732
82,1667	0,869762	0,891138	0,878258	0,8794	0,859604	0,86278	0,921551	0,890281	0,917428	0,827094	0,81495	0,821508
82,3333	0,877073	0,897214	0,883549	0,879029	0,859602	0,863872	0,920718	0,888985	0,913699	0,82954	0,819893	0,824342
82,5	0,883082	0,903192	0,887368	0,877495	0,859084	0,864342	0,918375	0,88682	0,911653	0,835779	0,825332	0,83023
82,6667	0,88952	0,910416	0,894282	0,877437	0,859669	0,861927	0,916329	0,886322	0,908845	0,840895	0,831336	0,835064
82,8333	0,893832	0,918864	0,905818	0,876858	0,860852	0,862621	0,914287	0,885161	0,907655	0,846533	0,836554	0,842144
83	0,898654	0,925293	0,908879	0,876396	0,861176	0,861958	0,913446	0,885414	0,905973	0,852827	0,84269	0,847118
83,1667	0,904854	0,933954	0,914218	0,876672	0,862615	0,86311	0,911695	0,885063	0,904212	0,857126	0,849881	0,852714
83,3333	0,911682	0,939732	0,921654	0,877815	0,862264	0,864099	0,910818	0,884844	0,902812	0,863447	0,855743	0,859454
83,5	0,918311	0,946432	0,9273	0,878356	0,863348	0,864561	0,909428	0,884274	0,90216	0,873293	0,863204	0,865098
83,6667	0,923352	0,954996	0,934972	0,878241	0,864422	0,868034	0,907898	0,884253	0,900721	0,877768	0,872353	0,871495
83,8333	0,929744	0,964255	0,943088	0,877234	0,864487	0,866905	0,907526	0,883694	0,901353	0,884882	0,878487	0,878185
84	0,934444	0,968395	0,949151	0,879498	0,867084	0,869571	0,906335	0,885029	0,90042	0,890066	0,885154	0,884206
84,1667	0,943452	0,976832	0,957284	0,879048	0,868813	0,870924	0,905765	0,885934	0,899655	0,898199	0,89462	0,893266
84,3333	0,947652	0,983929	0,965776	0,882333	0,870978	0,871904	0,906371	0,885431	0,90028	0,905941	0,901943	0,900749
84,5	0,955378	0,991381	0,971183	0,882838	0,873508	0,873932	0,903373	0,886816	0,900229	0,915839	0,913012	0,907632
84,6667	0,963342	1,0009	0,981091	0,885076	0,876405	0,875184	0,903446	0,886545	0,899193	0,921275	0,918564	0,9137
84,8333	0,969641	1,0064	0,988284	0,886397	0,878451	0,880531	0,905638	0,88873	0,899076	0,92923	0,927388	0,921957
85	0,975245	1,0117	0,99407	0,887742	0,881887	0,882475	0,904629	0,892076	0,89886	0,936015	0,935038	0,928868
85,1667	0,981858	1,02029	1,00334	0,891328	0,88447	0,884792	0,904471	0,892342	0,899586	0,943033	0,944683	0,939746
85,3333	0,991069	1,02765	1,01139	0,892554	0,888151	0,888045	0,905386	0,894071	0,900415	0,952156	0,953218	0,94693
85,5	0,997292	1,03483	1,01649	0,89612	0,891484	0,890092	0,907266	0,89471	0,902538	0,961066	0,96142	0,954616
85,6667	1,00174	1,04203	1,02313	0,898858	0,895841	0,89386	0,905445	0,897928	0,902713	0,968146	0,969821	0,962125
85,8333	1,0098	1,0523	1,0316	0,901507	0,899402	0,89911	0,905363	0,898165	0,902434	0,976474	0,979575	0,969367
86	1,01533	1,05488	1,03763	0,905584	0,904097	0,902497	0,907503	0,900048	0,905597	0,985094	0,988421	0,97829
86,1667	1,0243	1,06128	1,04055	0,907008	0,907703	0,907663	0,9084	0,903702	0,904567	0,992748	0,996395	0,98681
86,3333	1,03175	1,06943	1,04755	0,909564	0,911026	0,910656	0,909861	0,906141	0,90701	1,00128	1,00484	0,994492
86,5	1,03602	1,07665	1,05836	0,913188	0,915655	0,913756	0,911777	0,909217	0,908455	1,00861	1,01505	1,00293
86,6667	1,04249	1,08452	1,06303	0,916976	0,918703	0,918292	0,912635	0,910019	0,911072	1,01639	1,02219	1,0113
86,8333	1,04763	1,0874	1,07096	0,921561	0,925759	0,922789	0,913151	0,914678	0,912344	1,02454	1,02862	1,02052
87	1,0547	1,09472	1,07918	0,924465	0,92827	0,926164	0,916723	0,919651	0,913437	1,03439	1,03775	1,02745
87,1667	1,05772	1,09964	1,08716	0,928953	0,934042	0,931099	0,917873	0,920387	0,915864	1,03982	1,0467	1,03686
87,3333	1,06609	1,10647	1,09186	0,930509	0,938923	0,939087	0,918039	0,925452	0,917185	1,04836	1,05431	1,04383
87,5	1,07087	1,10921	1,09935	0,936996	0,943932	0,942079	0,919373	0,929474	0,921279	1,05478	1,06396	1,05109
87,6667	1,07743	1,11587	1,10152	0,941117	0,949536	0,946944	0,922654	0,931646	0,922726	1,05921	1,07129	1,0569
87,8333	1,08106	1,11973	1,10687	0,944683	0,95521	0,949861	0,924575	0,935395	0,926317	1,06813	1,08014	1,06558
88	1,08669	1,12231	1,11045	0,949817	0,959678	0,956811	0,927103	0,938663	0,927143	1,07541	1,08492	1,07113
88,1667	1,09528	1,12719	1,11686	0,954049	0,965461	0,959911	0,93026	0,941833	0,930266	1,0822	1,09284	1,0779
88,3333	1,09718	1,13157	1,11841	0,957569	0,968961	0,966433	0,930901	0,946207	0,933429	1,08855	1,10174	1,08309
88,5	1,09924	1,13502	1,12391	0,962117	0,973647	0,969746	0,934267	0,949998	0,93739	1,09443	1,10612	1,09013
88,6667	1,10467	1,13825	1,12607	0,967526	0,980794	0,975011	0,937684	0,954005	0,937188	1,09946	1,11429	1,09679
88,8333	1,11056	1,14149	1,12981	0,970525	0,983548	0,981414	0,939148	0,95872	0,94184	1,10581	1,12158	1,10427
89	1,1129	1,14419	1,13371	0,975137	0,990239	0,986698	0,942706	0,961793	0,944455	1,11122	1,12576	1,10926
89,1667	1,11826	1,14465	1,14011	0,978344	0,995683	0,991041	0,944039	0,965609	0,948149	1,11724	1,13194	1,11591
89,3333	1,11862	1,14828	1,14259	0,982624	1,00062	0,996586	0,948695	0,970224	0,95041	1,1218	1,13674	1,11982
89,5	1,12371	1,14949	1,14551	0,989408	1,00477	1,00232	0,949899	0,973942	0,953664	1,12712	1,14235	1,12435
89,6667	1,12532	1,14923	1,1439	0,993193	1,01016	1,00486	0,953637	0,978203	0,958993	1,13205	1,14935	1,12985
89,8333	1,12928	1,15061	1,14984	0,997546	1,01604	1,01072	0,95602	0,9826	0,962411	1,13307	1,15131	1,13343
90	1,13026	1,15272	1,14963	1,00065	1,0209	1,01458	0,959912	0,985274	0,964602	1,13891	1,15489	1,13774
90,1667	1,13411	1,15551	1,15155	1,00536	1,02486	1,02227	0,962475	0,990737	0,967891	1,14244	1,16044	1,14303
90,3333	1,13636	1,15342	1,14997	1,01023	1,03039	1,02341	0,966564	0,994241	0,969867	1,14439	1,16511	1,1461
90,5	1,13769	1,15142	1,15308	1,01372	1,03473	1,02947	0,968282	1,00044	0,973249	1,14595	1,16646	1,14919
90,6667	1,13739	1,15271	1,15654	1,01703	1,04054	1,03176	0,972321	1,00248	0,976965	1,14826	1,16991	1,15231
90,8333	1,13916	1,15223	1,15291	1,02152	1,04524	1,03966	0,975167	1,00611	0,97939	1,15276	1,17224	1,15391
91	1,13733	1,1509	1,15351	1,02527	1,04831	1,04319	0,978615	1,01064	0,984989	1,1542	1,17339	1,15633
91,1667	1,14027	1,15088	1,15333	1,03138	1,05327	1,04584	0,982078	1,01382	0,986894	1,15284	1,17654	1,16037
91,3333	1,13887	1,14928	1,15128	1,03303	1,05581	1,05059	0,985489	1,01684	0,99119	1,15673	1,17695	1,16164
91,5	1,14188	1,14875	1,14657	1,03808	1,06336	1,05969	0,991705	1,02561	0,99605	1,15231	1,17848	1,16082
91,6667	1,13967	1,14717	1,14567	1,04075	1,06907	1,06241	0,995015	1,02698	0,998969	1,15402	1,1773	1,16269
91,8333	1,13701	1,14233	1,14583	1,04479	1,07109	1,06653	0,996226	1,02977	1,00297	1,15472	1,18178	1,16258
92	1,13704	1,1402	1,14487	1,04744	1,07344	1,06894	1,00028	1,03288	1,00635	1,15395	1,17906	1,16331
92,1667	1,13853	1,13588	1,14204	1,05094	1,07843	1,07233	1,0042	1,03588	1,00819	1,15645	1,18004	1,1649
92,3333	1,13421	1,13327	1,13864	1,0556	1,08143	1,07436	1,00569	1,04064	1,01296	1,15536	1,17839	1,16501
92,5	1,13128	1,13163	1,13777	1,0582	1,08518	1,08032	1,01047	1,0421	1,01549	1,15469	1,17716	1,16527
92,6667	1,13009	1,12962	1,13391	1,06044	1,08754	1,08135	1,01134	1,04573	1,01818	1,15189	1,17744	1,16408
92,8333	1,12839	1,12519	1,135	1,06319	1,08995	1,08296	1,01425	1,04897	1,01943	1,15069	1,17687	1,16399
93	1,126	1,12102	1,12768	1,06674	1,09211	1,08575	1,01792	1,05016	1,02314	1,14492	1,17387	1,1607
93,1667	1,12565	1,11827	1,12429	1,06933	1,09402	1,08736	1,02166	1,05195	1,02796	1,14664	1,17066	1,15873
93,3333	1,1231	1,11395	1,12043	1,07112	1,0971	1,08993	1,02327	1,057	1,02979	1,14656	1,16827	1,15886
93,5	1,11878	1,1064	1,11794	1,07368	1,09675	1,09323	1,02574	1,05779	1,03243	1,14302	1,1656	1,15709
93,6667	1,1155	1,10325	1,11147	1,0742	1,09984	1,09427	1,02874	1,06079	1,03618	1,13677	1,16254	1,15289
93,8333	1,11187	1,10126	1,108	1,07802	1,10058	1,09563	1,03107	1,0626	1,03822	1,13595	1,15859	1,1518
94	1,10726	1,09578	1,10511	1,08068	1,10202	1,09605	1,03365	1,06417	1,04167	1,1343	1,15686	1,15014
94,1667	1,10552	1,08989	1,0985	1,08154	1,10608	1,09965	1,03505	1,06755	1,04175	1,13022	1,1542	1,14652
94,3333	1,1003	1,085	1,09598	1,08248	1,10542	1,10151	1,03845	1,06941	1,04428	1,12418	1,14857	1,14495
94,5	1,09824	1,07546	1,09144	1,08438	1,10623	1,10231	1,04065	1,07238	1,04707	1,12241	1,14355	1,14006
94,6667	1,09296	1,07369	1,08514	1,08632	1,10565	1,1035	1,04145	1,07386	1,05033	1,11659	1,14027	1,13974
94,8333	1,08944	1,0677	1,08051	1,08815	1,10762	1,10311	1,04427	1,0752	1,05066	1,1137	1,13646	1,1338
95	1,08489	1,06266	1,0757	1,08843	1,10798	1,10245	1,04515	1,07491	1,05231	1,11027	1,13304	1,13042
95,1667	1,08186	1,05889	1,06918	1,0894	1,10532	1,10532	1,04799	1,07796	1,055	1,10624	1,12724	1,12636
95,3333	1,07733	1,05241	1,06655	1,08899	1,10718	1,10483	1,05026	1,07923	1,0551	1,10043	1,122	1,12224
95,5	1,07236	1,04903	1,06138	1,09065	1,10774	1,1045	1,05118	1,07867	1,05684	1,09702	1,11839	1,11723
95,6667	1,06907	1,0446	1,05423	1,08964	1,10785	1,10384	1,05358	1,0785	1,05976	1,09542	1,11237	1,11156
95,8333	1,06178	1,03767	1,04949	1,08964	1,10702	1,10338	1,05243	1,08144	1,06013	1,08854	1,10488	1,1075
96	1,05732	1,03249	1,0446	1,09122	1,10555	1,10153	1,05683	1,08137	1,06212	1,08747	1,09898	1,10388
96,1667	1,05541	1,02588	1,0411	1,09075	1,105	1,10221	1,05614	1,08057	1,06265	1,08098	1,09523	1,10022
96,3333	1,04981	1,02046	1,03509	1,09046	1,10484	1,10165	1,05719	1,08231	1,06345	1,07651	1,09262	1,09583
96,5	1,04437	1,01529	1,03066	1,09146	1,10372	1,09985	1,05844	1,08004	1,06357	1,06977	1,08549	1,09011
96,6667	1,03951	1,00961	1,02548	1,08932	1,10355	1,10076	1,06065	1,08244	1,06457	1,06874	1,07826	1,08607
96,8333	1,03557	1,00485	1,02014	1,08855	1,09934	1,09752	1,05989	1,08114	1,06505	1,06292	1,07497	1,07964
97	1,02864	1,00024	1,01624	1,08933	1,09826	1,0966	1,06127	1,08255	1,06662	1,05619	1,06875	1,07318
97,1667	1,02658	0,993991	1,00995	1,0876	1,09644	1,09597	1,06187	1,08016	1,06804	1,05144	1,06056	1,06836
97,3333	1,02144	0,988847	1,00297	1,08735	1,09368	1,09374	1,06311	1,07836	1,06715	1,04616	1,05493	1,06388
97,5	1,01663	0,982065	0,999664	1,08655	1,08967	1,09106	1,06305	1,07945	1,06767	1,03885	1,05076	1,05621
97,6667	1,01259	0,977581	0,992305	1,08406	1,08683	1,09097	1,06352	1,07801	1,06792	1,03537	1,04292	1,0522
97,8333	1,00627	0,973236	0,985046	1,08302	1,08339	1,08859	1,06577	1,07743	1,06756	1,0261	1,03962	1,04681
98	1,00294	0,971688	0,983105	1,0834	1,08245	1,08585	1,06445	1,07515	1,06775	1,02206	1,03212	1,04207
98,1667	0,997443	0,963995	0,974787	1,08155	1,07945	1,08417	1,06405	1,07553	1,06536	1,01587	1,02595	1,03628
98,3333	0,994015	0,957849	0,969656	1,07916	1,07871	1,08124	1,0639	1,07442	1,06672	1,01342	1,02033	1,03157
98,5	0,989832	0,95584	0,967984	1,07573	1,0748	1,07888	1,06427	1,07379	1,06565	1,00878	1,01312	1,02639
98,6667	0,985107	0,949244	0,965763	1,0761	1,07313	1,07637	1,06395	1,07279	1,06507	1,00149	1,00861	1,0207
98,8333	0,980863	0,946435	0,957499	1,07272	1,07119	1,07478	1,064	1,07124	1,06591	0,998827	1,00268	1,01555
99	0,977132	0,939619	0,952815	1,06918	1,069	1,07198	1,06208	1,06896	1,06392	0,99293	0,997406	1,00967
99,1667	0,972505	0,939565	0,947959	1,06813	1,0648	1,06761	1,06172	1,06659	1,06343	0,987333	0,991137	1,00463
99,3333	0,9674	0,935767	0,945849	1,06686	1,06246	1,06577	1,06118	1,06498	1,06271	0,982945	0,985638	1,00069
99,5	0,964825	0,930824	0,941648	1,06349	1,05859	1,06247	1,06159	1,06319	1,06117	0,976803	0,980018	0,993496
99,6667	0,960884	0,926362	0,935474	1,06307	1,05579	1,06047	1,05943	1,06105	1,06237	0,973795	0,974139	0,988102
99,8333	0,956756	0,921751	0,93013	1,05983	1,05168	1,05719	1,05846	1,05884	1,05917	0,968714	0,968001	0,983111
100	0,953059	0,919564	0,925984	1,05756	1,04778	1,05531	1,058	1,05831	1,05786	0,962598	0,962565	0,978679
100,167	0,949549	0,918852	0,923949	1,0534	1,04644	1,05106	1,05711	1,05393	1,0562	0,957225	0,959698	0,97604
100,333	0,947071	0,914613	0,922504	1,05079	1,04307	1,04836	1,05621	1,0512	1,05561	0,954816	0,951328	0,968939
100,5	0,941182	0,912642	0,917704	1,04934	1,04078	1,04377	1,05446	1,049	1,05368	0,950957	0,946354	0,96417
100,667	0,938088	0,910051	0,915054	1,04718	1,03717	1,03953	1,05276	1,04716	1,05381	0,945403	0,943204	0,958705
100,833	0,934924	0,90652	0,913271	1,04429	1,03244	1,03731	1,05228	1,0451	1,05	0,942626	0,938247	0,955147
101	0,933794	0,906609	0,910006	1,03901	1,02815	1,03398	1,05104	1,04223	1,05082	0,934807	0,932642	0,94854
101,167	0,929807	0,903031	0,907287	1,03657	1,02637	1,03162	1,04851	1,04059	1,04873	0,934516	0,92913	0,945051
101,333	0,92673	0,903214	0,905694	1,03514	1,02312	1,0282	1,04791	1,03748	1,04577	0,930088	0,924026	0,939961
101,5	0,925091	0,902092	0,902475	1,03174	1,01854	1,02219	1,04565	1,0345	1,04374	0,928884	0,920631	0,935282
101,667	0,923752	0,898991	0,900339	1,02815	1,01512	1,02067	1,04461	1,03147	1,04092	0,925119	0,916807	0,933467
101,833	0,919829	0,896556	0,89775	1,02561	1,01175	1,01664	1,04304	1,03014	1,03934	0,923245	0,913204	0,929575
102	0,917579	0,896664	0,895512	1,02106	1,00637	1,01468	1,04095	1,0267	1,03711	0,921259	0,909982	0,927371
102,167	0,917254	0,896403	0,896328	1,01945	1,00476	1,01074	1,0382	1,02406	1,03755	0,914648	0,905003	0,92408
102,333	0,91447	0,895417	0,892918	1,01557	1,00232	1,00593	1,03759	1,02012	1,03537	0,910698	0,902387	0,917802
102,5	0,911949	0,896606	0,891811	1,01297	0,999327	1,00345	1,03653	1,01661	1,0328	0,909154	0,899385	0,914366
102,667	0,912732	0,89499	0,894672	1,01296	0,995741	0,999074	1,03339	1,01639	1,02928	0,910437	0,897688	0,910972
102,833	0,911223	0,895419	0,891483	1,00663	0,990477	0,995498	1,0308	1,01202	1,02666	0,906667	0,894847	0,908248
103	0,910294	0,893449	0,889561	1,00446	0,987508	0,994057	1,03055	1,0102	1,02594	0,904927	0,892663	0,906984
103,167	0,908804	0,895526	0,89337	1,00167	0,985295	0,991465	1,02849	1,00651	1,02244	0,903815	0,891019	0,902922
103,333	0,909793	0,896375	0,890652	0,999129	0,981083	0,987155	1,02557	1,00447	1,02181	0,903504	0,888841	0,900679
103,5	0,908194	0,895626	0,887923	0,996257	0,978797	0,982809	1,02494	1,00082	1,01913	0,898215	0,886049	0,900202
103,667	0,909926	0,89818	0,889099	0,992192	0,973848	0,981611	1,02235	0,999172	1,01518	0,896099	0,884666	0,898733
103,833	0,907028	0,899156	0,890526	0,989903	0,974308	0,97722	1,01919	0,996282	1,01471	0,897222	0,884149	0,89718
104	0,907817	0,904322	0,889095	0,987728	0,970219	0,975361	1,01754	0,993595	1,01048	0,896011	0,879974	0,89368
104,167	0,909429	0,903453	0,888777	0,984816	0,967202	0,970898	1,01504	0,989263	1,00932	0,893879	0,879145	0,892974
104,333	0,907306	0,907239	0,891371	0,982367	0,965077	0,96872	1,014	0,986903	1,00616	0,896419	0,880277	0,89144
104,5	0,906868	0,905858	0,893293	0,978974	0,961358	0,966906	1,0105	0,985292	1,00436	0,895267	0,880189	0,890578
104,667	0,909037	0,908744	0,892468	0,976959	0,959028	0,964473	1,00875	0,983424	1,00127	0,893271	0,879749	0,888191
104,833	0,909092	0,909951	0,8962	0,974143	0,955796	0,961747	1,00625	0,979707	1,00002	0,894035	0,878232	0,888311
105	0,910969	0,914659	0,896047	0,971783	0,955024	0,956811	1,00519	0,977957	0,998131	0,894009	0,880273	0,888074
105,167	0,910965	0,916771	0,902359	0,967744	0,952072	0,957011	1,00277	0,974812	0,994562	0,894338	0,879171	0,888539
105,333	0,912506	0,918764	0,900604	0,966877	0,947661	0,953234	1,00092	0,97312	0,991028	0,892308	0,878094	0,88802
105,5	0,911052	0,919579	0,902379	0,964087	0,947766	0,951471	0,99793	0,968061	0,990621	0,896153	0,881807	0,885995
105,667	0,915009	0,925319	0,90547	0,962475	0,943719	0,950345	0,996239	0,967545	0,988303	0,897972	0,880683	0,888422
105,833	0,915051	0,927619	0,910003	0,95967	0,943315	0,948136	0,993979	0,965636	0,986153	0,897275	0,881056	0,888177
106	0,918632	0,929961	0,910811	0,958973	0,94203	0,944691	0,99189	0,96545	0,983429	0,899294	0,884161	0,889551
106,167	0,920853	0,933967	0,91206	0,955553	0,939126	0,94294	0,991385	0,961939	0,980477	0,899899	0,886575	0,890266
106,333	0,924152	0,934694	0,913666	0,955144	0,936816	0,943182	0,988114	0,958505	0,980048	0,901551	0,887717	0,8923
106,5	0,923878	0,939105	0,919064	0,95258	0,934963	0,940409	0,985711	0,956172	0,977428	0,908151	0,889738	0,89279
106,667	0,928563	0,945302	0,921172	0,949182	0,935685	0,939415	0,985189	0,954604	0,974266	0,906765	0,889744	0,893182
106,833	0,928949	0,947514	0,924817	0,948509	0,935322	0,937505	0,982591	0,955654	0,974491	0,907874	0,895192	0,896985
107	0,933428	0,950778	0,928438	0,94632	0,932089	0,936622	0,980585	0,951757	0,97127	0,911248	0,89857	0,897791
107,167	0,934882	0,953864	0,932089	0,944447	0,929663	0,936044	0,977622	0,949012	0,971082	0,915328	0,899302	0,900111
107,333	0,936652	0,95885	0,933993	0,944681	0,930135	0,932805	0,977419	0,947479	0,970371	0,916102	0,901729	0,901689
107,5	0,939345	0,960731	0,940658	0,941724	0,928432	0,933738	0,975942	0,945733	0,966705	0,91756	0,906111	0,903552
107,667	0,943775	0,967248	0,941733	0,943577	0,927615	0,930211	0,97336	0,944559	0,965518	0,922475	0,907576	0,908384
107,833	0,945614	0,973663	0,948892	0,941878	0,927202	0,929416	0,972021	0,943642	0,96387	0,924762	0,909486	0,91008
108	0,948838	0,975788	0,949361	0,939004	0,926935	0,92976	0,971902	0,941433	0,96207	0,926163	0,916216	0,911334
108,167	0,950717	0,980916	0,953748	0,938896	0,926081	0,931228	0,968089	0,942676	0,96035	0,927794	0,919839	0,914083
108,333	0,952672	0,983123	0,958119	0,938203	0,925446	0,929158	0,965695	0,940538	0,960572	0,932233	0,920397	0,91633
108,5	0,958906	0,987301	0,965078	0,937958	0,925019	0,928667	0,96641	0,93982	0,95695	0,937204	0,926759	0,921197
108,667	0,959643	0,991031	0,964902	0,937398	0,924081	0,92837	0,964307	0,93809	0,955696	0,937814	0,928444	0,923891
108,833	0,963996	0,994992	0,9733	0,935726	0,923615	0,929668	0,962665	0,937629	0,95516	0,941725	0,931875	0,928229
109	0,967012	1,00156	0,977449	0,93464	0,926757	0,928827	0,962259	0,936958	0,954278	0,948247	0,936931	0,931035
109,167	0,972381	1,00362	0,979029	0,935991	0,925896	0,929595	0,959741	0,937735	0,952649	0,950419	0,942321	0,935309
109,333	0,97437	1,00993	0,983978	0,937723	0,925905	0,928874	0,96017	0,936732	0,953886	0,956622	0,944805	0,940045
109,5	0,978503	1,0124	0,98339	0,936003	0,925893	0,930253	0,958087	0,935434	0,952066	0,957397	0,948966	0,941407
109,667	0,982292	1,01448	0,984459	0,936903	0,926545	0,928018	0,956762	0,935351	0,949232	0,960307	0,953985	0,945262
109,833	0,982929	1,02109	0,990872	0,935775	0,928008	0,931607	0,957423	0,935757	0,948045	0,963272	0,95879	0,951503
110	0,989036	1,02052	1,00202	0,936742	0,930426	0,931301	0,956457	0,935841	0,947969	0,970351	0,963974	0,954336
110,167	0,993205	1,02675	1,00026	0,936434	0,93056	0,931996	0,955065	0,933541	0,948448	0,973729	0,967866	0,957129
110,333	0,993609	1,03028	1,00289	0,935791	0,929948	0,931227	0,954377	0,934755	0,946889	0,976595	0,974585	0,961724
110,5	0,997681	1,03496	1,00838	0,938704	0,934401	0,936153	0,952448	0,936156	0,945936	0,983409	0,978419	0,966866
110,667	1,00252	1,03504	1,01168	0,937515	0,932762	0,93424	0,953939	0,935912	0,948371	0,983342	0,98162	0,97003
110,833	1,00517	1,04128	1,01973	0,94037	0,935238	0,936852	0,952093	0,936774	0,946802	0,989029	0,986729	0,973265
111	1,00898	1,04432	1,02219	0,941609	0,935463	0,936995	0,953275	0,937471	0,946416	0,993049	0,99055	0,97767
111,167	1,01327	1,0469	1,02652	0,941335	0,93794	0,939525	0,951657	0,936321	0,946979	0,995226	0,997098	0,98304
111,333	1,0158	1,05019	1,02892	0,942605	0,941712	0,940243	0,950915	0,939786	0,947384	1,00057	1,00154	0,987026
111,5	1,01886	1,05259	1,03399	0,942823	0,941344	0,942032	0,951859	0,938434	0,947043	1,00473	1,00494	0,99112
111,667	1,02219	1,05421	1,03649	0,94346	0,943556	0,942307	0,952433	0,940793	0,94473	1,00951	1,00911	0,995917
111,833	1,02455	1,05647	1,04229	0,94644	0,947152	0,945297	0,95081	0,942274	0,947391	1,00952	1,01504	0,999527
112	1,02741	1,06056	1,04468	0,947357	0,948501	0,947774	0,949264	0,943342	0,947712	1,0173	1,01884	1,00324
112,167	1,02901	1,06096	1,04688	0,948487	0,950455	0,950154	0,950562	0,942827	0,94734	1,01744	1,02252	1,00695
112,333	1,03306	1,06595	1,05059	0,948263	0,952341	0,949943	0,951255	0,946507	0,948294	1,0211	1,02793	1,01095
112,5	1,0366	1,06727	1,05315	0,953308	0,955022	0,953515	0,95135	0,946688	0,949377	1,02461	1,032	1,01556
112,667	1,04055	1,0665	1,05558	0,953833	0,957592	0,955153	0,952213	0,946884	0,949014	1,0299	1,03574	1,01929
112,833	1,04253	1,07043	1,05787	0,954456	0,958479	0,956769	0,951675	0,949645	0,950533	1,03399	1,04013	1,02263
113	1,04292	1,0701	1,0598	0,956288	0,961955	0,960457	0,952266	0,949873	0,951091	1,03586	1,04493	1,02821
113,167	1,04804	1,07152	1,0627	0,959066	0,964985	0,960866	0,951684	0,952393	0,95129	1,04068	1,04736	1,03144
113,333	1,04905	1,07238	1,06297	0,960823	0,967121	0,96424	0,954439	0,955604	0,951919	1,04101	1,05331	1,03436
113,5	1,05342	1,07453	1,06759	0,9616	0,968301	0,966255	0,954979	0,95711	0,952555	1,04402	1,05689	1,03835
113,667	1,05663	1,07694	1,07215	0,965472	0,970659	0,969777	0,954736	0,957861	0,955422	1,04929	1,05895	1,04138
113,833	1,05705	1,07746	1,06895	0,966246	0,973292	0,973154	0,95718	0,95932	0,954348	1,05074	1,06243	1,04699
114	1,05718	1,078	1,07348	0,968515	0,976934	0,973015	0,957494	0,963201	0,95706	1,0521	1,06366	1,04752
114,167	1,05917	1,079	1,07143	0,971124	0,98006	0,976011	0,95782	0,963767	0,958305	1,05458	1,06981	1,05004
114,333	1,06265	1,07912	1,07618	0,972682	0,978812	0,978309	0,956276	0,96582	0,958635	1,05846	1,07079	1,05407
114,5	1,06207	1,08001	1,07575	0,975796	0,983633	0,980728	0,959073	0,967754	0,960091	1,06032	1,07372	1,05681
114,667	1,06484	1,07995	1,07383	0,976485	0,988145	0,98214	0,96069	0,971169	0,962234	1,06114	1,07457	1,06046
114,833	1,06535	1,08014	1,07635	0,980159	0,989506	0,984741	0,960646	0,972211	0,962647	1,06332	1,07997	1,0619
115	1,06332	1,07638	1,07593	0,982779	0,993228	0,987411	0,964373	0,976786	0,963746	1,06428	1,08132	1,065
115,167	1,0681	1,07899	1,08053	0,984505	0,995724	0,990458	0,962702	0,975773	0,968065	1,06456	1,08277	1,06849
115,333	1,06614	1,07617	1,08153	0,985648	0,995868	0,992793	0,964341	0,978579	0,967946	1,07043	1,08408	1,06932
115,5	1,06586	1,07507	1,08025	0,988771	1,00057	0,994939	0,966632	0,982373	0,970075	1,06511	1,08669	1,07233
115,667	1,06727	1,07525	1,07849	0,990289	1,00121	0,996104	0,967449	0,983524	0,970965	1,06767	1,08852	1,07286
115,833	1,06803	1,07476	1,07785	0,992578	1,00597	0,999408	0,968972	0,984118	0,971287	1,07368	1,08996	1,07758
116	1,06922	1,07394	1,08094	0,994969	1,00536	1,00331	0,970149	0,9878	0,975862	1,07054	1,09076	1,07758
116,167	1,07031	1,07219	1,07908	0,997001	1,01025	1,00277	0,972991	0,991944	0,974121	1,07231	1,09155	1,07845
116,333	1,07012	1,06866	1,07916	0,99831	1,01202	1,00738	0,972837	0,992444	0,977511	1,07253	1,09219	1,07957
116,5	1,07064	1,07008	1,07854	1,00136	1,01448	1,00955	0,974185	0,996699	0,978303	1,07188	1,09553	1,07991
116,667	1,0715	1,06854	1,07784	1,00229	1,01477	1,0103	0,976428	0,99686	0,980607	1,07236	1,09477	1,08262
116,833	1,06905	1,06669	1,07809	1,00576	1,01823	1,01285	0,977124	1,00003	0,982559	1,07324	1,09689	1,0838
117	1,07029	1,06373	1,07253	1,00749	1,02029	1,01396	0,980036	1,00234	0,98419	1,07494	1,09567	1,08492
117,167	1,06743	1,06004	1,07188	1,0086	1,02153	1,01874	0,97958	1,00501	0,986129	1,07462	1,09425	1,08474
117,333	1,06603	1,0595	1,07041	1,01117	1,0254	1,01773	0,982496	1,00725	0,989369	1,07246	1,09475	1,0859
117,5	1,06576	1,05825	1,06798	1,01165	1,02675	1,02141	0,984607	1,00919	0,991173	1,07265	1,09465	1,0855
117,667	1,06199	1,05235	1,0671	1,01389	1,02872	1,02428	0,984749	1,01041	0,993153	1,07438	1,09488	1,08629
117,833	1,06742	1,05136	1,06178	1,01691	1,03098	1,02564	0,987646	1,01213	0,993747	1,07658	1,09299	1,08641
118	1,06444	1,05092	1,06877	1,02212	1,03194	1,02902	0,9877	1,01405	0,995176	1,07031	1,09371	1,08426
118,167	1,06269	1,04784	1,0631	1,0206	1,03433	1,02933	0,989957	1,01814	0,998855	1,07168	1,09341	1,08598
118,333	1,05827	1,0459	1,05855	1,02254	1,03667	1,03099	0,99224	1,01971	0,999833	1,06903	1,0912	1,08547
118,5	1,05986	1,04071	1,05447	1,02298	1,0388	1,0322	0,993353	1,02061	1,00256	1,07316	1,09104	1,08587
118,667	1,05826	1,04033	1,05441	1,02565	1,03867	1,03377	0,995149	1,02412	1,0032	1,06705	1,09017	1,08496
118,833	1,05497	1,03716	1,05311	1,02743	1,03794	1,03641	0,996975	1,02566	1,00549	1,06226	1,08933	1,08297
119	1,05478	1,03465	1,04941	1,02586	1,04011	1,03718	0,99821	1,02666	1,00819	1,06371	1,0883	1,0833
119,167	1,05219	1,03113	1,04946	1,03039	1,04318	1,03648	0,999153	1,02813	1,00697	1,06313	1,08403	1,08192
119,333	1,05065	1,02843	1,04427	1,02976	1,04443	1,0396	1,00137	1,0307	1,00924	1,05922	1,08148	1,0819
119,5	1,04912	1,02377	1,041	1,03387	1,04579	1,04072	1,00319	1,03068	1,01122	1,05847	1,0817	1,07805
119,667	1,04632	1,02297	1,03481	1,03354	1,04776	1,04095	1,00424	1,03362	1,01424	1,05442	1,07764	1,0771
119,833	1,04543	1,01813	1,03489	1,03489	1,04824	1,04196	1,00453	1,03189	1,01317	1,05277	1,07694	1,07654
120	1,04395	1,01557	1,02842	1,0342	1,04728	1,04477	1,00811	1,03432	1,01684	1,05323	1,07595	1,0758
120,167	1,04046	1,01241	1,02865	1,03664	1,04817	1,04638	1,00759	1,03726	1,01758	1,05258	1,07432	1,07378
120,333	1,03917	1,01136	1,0267	1,03725	1,04785	1,04485	1,01054	1,03825	1,01971	1,0502	1,07073	1,07112
120,5	1,03505	1,00823	1,02022	1,03668	1,04763	1,04715	1,01072	1,04032	1,0197	1,04768	1,06891	1,06963
120,667	1,03397	1,00458	1,01955	1,04105	1,05006	1,04791	1,01321	1,04215	1,02183	1,04134	1,06573	1,06884
120,833	1,03068	1,00194	1,01824	1,04027	1,05226	1,04583	1,01569	1,0408	1,02231	1,03985	1,06284	1,06614
121	1,02985	0,997732	1,01528	1,04184	1,04966	1,04895	1,01638	1,04581	1,02534	1,04064	1,05868	1,06442
121,167	1,02677	0,995085	1,01136	1,04003	1,05188	1,04827	1,01824	1,04313	1,0247	1,03471	1,05746	1,05974
121,333	1,02482	0,992518	1,00888	1,04212	1,05063	1,04937	1,01791	1,04616	1,0271	1,03301	1,05518	1,05905
121,5	1,02193	0,986778	1,00519	1,04195	1,05185	1,04845	1,01975	1,04619	1,02759	1,03078	1,05195	1,05633
121,667	1,0205	0,984658	1,00226	1,04463	1,05041	1,04801	1,0203	1,04736	1,02934	1,02751	1,04863	1,05487
121,833	1,01751	0,985373	1,00046	1,0434	1,0511	1,04815	1,02227	1,04697	1,03073	1,02753	1,04579	1,05076
122	1,01733	0,982005	1,00056	1,04262	1,05078	1,05	1,02191	1,04595	1,03165	1,02372	1,0435	1,04976
122,167	1,01207	0,979985	0,992932	1,04268	1,05109	1,04886	1,02441	1,04789	1,03404	1,02063	1,03886	1,04551
122,333	1,01132	0,978071	0,989856	1,04414	1,05252	1,04858	1,02378	1,04821	1,0311	1,02117	1,0348	1,04193
122,5	1,00686	0,97411	0,985378	1,04346	1,05056	1,04803	1,02486	1,04713	1,03253	1,01819	1,03357	1,04015
122,667	1,00452	0,968774	0,985448	1,0436	1,04967	1,04518	1,02628	1,04655	1,03323	1,01314	1,03054	1,03778
122,833	1,00171	0,968173	0,982959	1,04055	1,04971	1,04647	1,02722	1,04842	1,03314	1,01054	1,02683	1,03622
123	1,0004	0,967367	0,976832	1,04358	1,04749	1,04673	1,02818	1,04723	1,03571	1,00893	1,02252	1,03399
123,167	1,00091	0,963854	0,976257	1,04409	1,04511	1,0463	1,02935	1,04696	1,03717	1,00239	1,01925	1,03078
123,333	0,996284	0,961191	0,970646	1,04094	1,04747	1,0444	1,0294	1,04735	1,03579	1,00364	1,01742	1,02615
123,5	0,997066	0,961638	0,972408	1,04204	1,04518	1,04478	1,03112	1,04919	1,03683	0,999823	1,01669	1,02432
123,667	0,99358	0,959775	0,967864	1,04328	1,04616	1,04284	1,03069	1,04662	1,03861	0,997868	1,01042	1,02398
123,833	0,991941	0,957216	0,963457	1,04051	1,04395	1,04347	1,03225	1,04821	1,03708	0,996506	1,00856	1,02101
124	0,987919	0,953371	0,961231	1,04007	1,0435	1,04445	1,03096	1,04498	1,03726	0,994073	1,00601	1,01668
124,167	0,9864	0,953682	0,96294	1,03965	1,04234	1,04338	1,03381	1,04688	1,03836	0,991187	1,00363	1,01462
124,333	0,982237	0,952088	0,958854	1,04085	1,04186	1,0411	1,03238	1,04552	1,03947	0,987568	0,99852	1,01011
124,5	0,978385	0,952436	0,956318	1,03764	1,03872	1,04101	1,03382	1,0458	1,03791	0,984527	0,994081	1,0075
124,667	0,97974	0,950178	0,954052	1,03661	1,03826	1,03924	1,03488	1,04473	1,03698	0,981624	0,991505	1,00448
124,833	0,977034	0,945675	0,95169	1,0362	1,0353	1,0356	1,03356	1,04462	1,03688	0,978593	0,990217	1,00307
125	0,975135	0,946879	0,952399	1,03584	1,0349	1,03684	1,03506	1,04329	1,03693	0,974793	0,987511	0,999994
125,167	0,974029	0,946176	0,947264	1,03379	1,0318	1,03384	1,03448	1,04209	1,03894	0,975084	0,984223	0,998472
125,333	0,973133	0,944422	0,948889	1,03434	1,03363	1,03374	1,0339	1,03949	1,0371	0,970889	0,983201	0,995092
125,5	0,973163	0,943242	0,944939	1,03336	1,03084	1,03502	1,0337	1,03976	1,03768	0,971906	0,978448	0,9923
125,667	0,969525	0,944255	0,945566	1,03114	1,02916	1,03193	1,03263	1,04048	1,03696	0,968011	0,975915	0,990826
125,833	0,96633	0,94338	0,942166	1,03179	1,02829	1,03076	1,03426	1,03704	1,03524	0,967768	0,974377	0,988517
126	0,965967	0,940547	0,941909	1,0298	1,02723	1,02877	1,03406	1,0364	1,03546	0,965445	0,972342	0,983654
126,167	0,963063	0,941411	0,941994	1,02679	1,02543	1,02885	1,03522	1,03704	1,03638	0,962596	0,967798	0,982481
126,333	0,963116	0,941651	0,942019	1,02545	1,02242	1,02375	1,03232	1,03482	1,03405	0,957902	0,966055	0,980564
126,5	0,963197	0,941453	0,942746	1,02533	1,02144	1,02461	1,03412	1,03426	1,03436	0,960794	0,964112	0,977521
126,667	0,959271	0,942497	0,93727	1,02481	1,02009	1,02269	1,03388	1,03121	1,03443	0,958123	0,96055	0,97596
126,833	0,95993	0,940229	0,941155	1,0226	1,01655	1,02192	1,03396	1,02985	1,03201	0,957943	0,958507	0,973203
127	0,957841	0,941796	0,935707	1,02291	1,01852	1,02024	1,03335	1,0271	1,03234	0,956181	0,957134	0,971591
127,167	0,957324	0,940865	0,94026	1,02028	1,01557	1,01829	1,03201	1,02818	1,03229	0,952659	0,955918	0,968795
127,333	0,95841	0,944162	0,938515	1,01924	1,01186	1,01632	1,03193	1,02504	1,02988	0,951177	0,953921	0,967014
127,5	0,956883	0,94479	0,937899	1,01829	1,01276	1,01546	1,03232	1,02283	1,02904	0,951856	0,952261	0,966047
127,667	0,954967	0,942784	0,940007	1,01596	1,00961	1,01515	1,03105	1,02449	1,03218	0,950679	0,950028	0,963662
127,833	0,956362	0,946149	0,940156	1,01516	1,00573	1,01048	1,02899	1,02076	1,02893	0,950743	0,94926	0,961876
128	0,956877	0,944602	0,94048	1,01451	1,00556	1,01252	1,03001	1,01971	1,02817	0,948952	0,948846	0,959844
128,167	0,954517	0,944311	0,938874	1,0111	1,00545	1,0082	1,02765	1,01593	1,02665	0,948399	0,947729	0,959873
128,333	0,952984	0,947879	0,941105	1,01185	1,003	1,00826	1,02755	1,01575	1,02425	0,949315	0,945438	0,95813
128,5	0,952903	0,949318	0,943969	1,00886	0,999807	1,00548	1,02831	1,01663	1,0243	0,947833	0,943997	0,956265
128,667	0,952141	0,948008	0,943208	1,00745	0,999572	1,00491	1,02688	1,01336	1,02361	0,949179	0,943779	0,955055
128,833	0,954083	0,951752	0,941293	1,00619	0,996834	1,00411	1,02646	1,01095	1,02195	0,946849	0,942584	0,953602
129	0,952823	0,951709	0,943016	1,00577	0,99633	1,00212	1,02421	1,00814	1,0204	0,946027	0,942169	0,952223
129,167	0,954799	0,953731	0,94471	1,00564	0,994397	1,00029	1,02538	1,00781	1,02054	0,94522	0,943609	0,94994
129,333	0,950458	0,958143	0,946156	1,00129	0,992754	0,999935	1,02351	1,00705	1,01981	0,945962	0,940535	0,950613
129,5	0,956142	0,956869	0,946603	1,00038	0,991492	0,99769	1,02159	1,0058	1,01845	0,945095	0,943775	0,950275
129,667	0,954038	0,95825	0,947238	0,998898	0,98838	0,993506	1,02367	1,00317	1,01692	0,946133	0,939398	0,948471
129,833	0,953582	0,961828	0,948508	0,998211	0,989828	0,991263	1,02087	1,00204	1,01529	0,946676	0,941241	0,949109
130	0,957578	0,966372	0,950936	0,997531	0,988588	0,99167	1,01905	1,00028	1,01286	0,946426	0,940961	0,947486
130,167	0,957279	0,964098	0,951376	0,995827	0,984737	0,991996	1,0186	1,00071	1,0129	0,9461	0,942834	0,946141
130,333	0,953558	0,966845	0,954071	0,994915	0,984879	0,988308	1,01798	0,99891	1,0104	0,947434	0,943352	0,946837
130,5	0,95889	0,970455	0,956362	0,993032	0,982957	0,987565	1,01714	0,996534	1,01035	0,946465	0,942476	0,949702
130,667	0,957702	0,968348	0,964706	0,992754	0,980423	0,985818	1,0158	0,995503	1,00952	0,947338	0,943174	0,947688
130,833	0,959163	0,971381	0,969867	0,992393	0,978762	0,986289	1,01432	0,993049	1,00866	0,946195	0,942911	0,946247
131	0,959328	0,974198	0,96761	0,987776	0,978465	0,984562	1,01353	0,992136	1,00807	0,945417	0,9445	0,946437
131,167	0,964137	0,976936	0,968448	0,990653	0,973989	0,980858	1,01184	0,991623	1,00478	0,95068	0,947274	0,946817
131,333	0,962075	0,97705	0,970827	0,986279	0,97783	0,981812	1,01283	0,989069	1,00271	0,949649	0,947313	0,945362
131,5	0,964015	0,980921	0,974239	0,986235	0,975446	0,979115	1,01011	0,988253	1,00125	0,954886	0,947722	0,94693
131,667	0,965799	0,984018	0,9746	0,987129	0,97366	0,976825	1,01059	0,986429	1,00104	0,953393	0,941547	0,948865
131,833	0,965343	0,985265	0,976777	0,983684	0,972818	0,978658	1,0054	0,98324	0,999591	0,951955	0,950779	0,949111
132	0,965701	0,990229	0,97615	0,982452	0,971209	0,978082	1,00651	0,981819	0,999765	0,957134	0,95363	0,948698
132,167	0,967348	0,989836	0,978328	0,980348	0,970739	0,97615	1,0068	0,981709	0,996825	0,955059	0,955901	0,950215
132,333	0,969063	0,992845	0,981991	0,981889	0,970506	0,974699	1,00534	0,980013	0,995376	0,957277	0,957314	0,948812
132,5	0,971074	0,994533	0,978642	0,980549	0,969622	0,975439	1,00289	0,978764	0,995054	0,95953	0,961351	0,950585
132,667	0,972953	0,993826	0,985297	0,979531	0,968499	0,97265	1,00111	0,978122	0,995271	0,961925	0,962067	0,953172
132,833	0,973083	0,998418	0,986226	0,978502	0,967773	0,971202	1,0019	0,975512	0,992398	0,960802	0,962342	0,952542
133
133,167
132,333
132,5
132,667
132,833
133
133,167
133,333
133,5
133,667
133,833
134
134,167
134,333
134,5
134,667
134,833
135
135,167
135,333
135,5
135,667
135,833
136
136,167
136,333
136,5
136,667
136,833
137
137,167
137,333
137,5
137,667
137,833
138
138,167
138,333
138,5
138,667
138,833
139
139,167
139,333
139,5
139,667
139,833
140
140,167
140,333
140,5
140,667
140,833
141
141,167
141,333
141,5
141,667
141,833
142
142,167
142,333
142,5
142,667
142,833
143
143,167
143,333
143,5
143,667
143,833
144
144,167
144,333
144,5
144,667
144,833
145
145,167
145,333
145,5
145,667
145,833
146
146,167
146,333
146,5
146,667
146,833
147
147,167
147,333
147,5
147,667
147,833
148
148,167
148,333
148,5
148,667
148,833
149
149,167
149,333
149,5
149,667
149,833
150
150,167
150,333
150,5
150,667
150,833
151
151,167
151,333
151,5
151,667
151,833
152
152,167
152,333
152,5
152,667
152,833
153
153,167
153,333
153,5
153,667
153,833
154
154,167
154,333
154,5
154,667
154,833
155
155,167
155,333
155,5
155,667
155,833
156
156,167
156,333
156,5
156,667
156,833
157
157,167
157,333
157,5
157,667
157,833
158
158,167
158,333
158,5
158,667
158,833
159
159,167
159,333
159,5
159,667
159,833
160
160,167
160,333
160,5
160,667
160,833
161
161,167
161,333
161,5
161,667
161,833
162
162,167
162,333
162,5
162,667
162,833
163
163,167
163,333
163,5
163,667
163,833
164
164,167
164,333
164,5
164,667
164,833
165
165,167
165,333
165,5
165,667
165,833
166
166,167
166,333
166,5
166,667
166,833
167
167,167
167,333
167,5
167,667
167,833
168
168,167
168,333
168,5
168,667
168,833
169
169,167
169,333
169,5
169,667
169,833
170
170,167
170,333
170,5
170,667
170,833
171
171,167
171,333
171,5
171,667
171,833
172
172,167
172,333
172,5
172,667
172,833
173
173,167
173,333
173,5
173,667
173,833
174
174,167
174,333
174,5
174,667
174,833
175
175,167
175,333
175,5
175,667
175,833
176
176,167
176,333
176,5
176,667
176,833
177
177,167
177,333
177,5
177,667
177,833
178
178,167
178,333
178,5
178,667
178,833
179
179,167
179,333
179,5
179,667
179,833
180
180,167
180,333
180,5
180,667
180,833
181
181,167
181,333
181,5
181,667
181,833
182
182,167
182,333
182,5
182,667
182,833
183
183,167
183,333
183,5
183,667
183,833
184
184,167
184,333
184,5
184,667
184,833
185
185,167
185,333
185,5
185,667
185,833
186
186,167
186,333
186,5
186,667
186,833
187
187,167
187,333
187,5
187,667
187,833
188
188,167
188,333
188,5
188,667
188,833
189
189,167
189,333
189,5
189,667
