# Supplementary material for: Alternative polyadenylation factor CPSF6 regulates temperature compensation of the mammalian circadian clock
Source: PLoS Biol. 2023 Jun 28;21(6):e3002164. doi: 10.1371/journal.pbio.3002164 (PMC10335657; doi:10.1371/journal.pbio.3002164)
Supplement: S1 Data — Separate csv files containing the data underlying subpanels A, B, C, E, and F of Fig 1 of the main text. (ZIP) [file pbio.3002164.s027.zip › Figure 1 B.csv]

	control	control	control	control	control	control	control	control	control	CPSF6-KD	CPSF6-KD	CPSF6-KD	CPSF6-KD	CPSF6-KD	CPSF6-KD	CPSF6-KD	CPSF6-KD	CPSF6-KD
32	24,0965	24,3128	23,9729				24,5494	24,6429	24,7302	27,5402	27,8328	27,524				27,0793	27,2966	27,2749
37	23,3058	23,2976						23,9001	23,7611	25,2444	25,2961						25,8887	25,5698
39	23,3178	23,066	23,1992				23,8699	24,1168	23,5921	24,0246	25,3217	23,766				23,6994	24,3122	24,1965
