# Supplementary material for: Alternative polyadenylation factor CPSF6 regulates temperature compensation of the mammalian circadian clock
Source: PLoS Biol. 2023 Jun 28;21(6):e3002164. doi: 10.1371/journal.pbio.3002164 (PMC10335657; doi:10.1371/journal.pbio.3002164)
Supplement: S1 Data — Separate csv files containing the data underlying subpanels A, B, C, E, and F of Fig 1 of the main text. (ZIP) [file pbio.3002164.s027.zip › Figure 1 C.csv]

	control	control	control	control	CPSF6-KD	CPSF6-KD	CPSF6-KD	CPSF6-KD
32	103,19	89,928	102,58	86,399	6,997	4,0563	6,3833	7,1932
37	106,75	73,727	116,42	103,1	10,911	8,1092	8,0784	8,3809
39		91,152	84,404	98,04	9,8713	8,5712	9,0031	11,066
