# Supplementary material for: Alternative polyadenylation factor CPSF6 regulates temperature compensation of the mammalian circadian clock
Source: PLoS Biol. 2023 Jun 28;21(6):e3002164. doi: 10.1371/journal.pbio.3002164 (PMC10335657; doi:10.1371/journal.pbio.3002164)
Supplement: S1 Data — Separate csv files containing the data underlying subpanels A, B, C, E, and F of Fig 1 of the main text. (ZIP) [file pbio.3002164.s027.zip › Figure 1 E - CLOCK.csv]

Hours	control	control	control	CPSF6-KD	CPSF6-KD	CPSF6-KD	control	control	control	cpsf6 kd	cpsf6 kd	cpsf6 kd
0	95,19	103,6	101,4	92,66	110,2	102,6
1	97,96	116,1	132,8	89,7	90,59	88,3
2	96,88	107	98,3	72,1	69,82	84,02
3	91,97	71,88	80,99	61,28	66,94	71,84
4	65,31	69,61	77,63	66,73	59,34	62,7
5	69,5	76,86	70,09	46,82	57,62	49,94
6	69,18	59,35	62,82	42,55	51,44	50,03
