# Supplementary material for: Alternative polyadenylation factor CPSF6 regulates temperature compensation of the mammalian circadian clock
Source: PLoS Biol. 2023 Jun 28;21(6):e3002164. doi: 10.1371/journal.pbio.3002164 (PMC10335657; doi:10.1371/journal.pbio.3002164)
Supplement: S1 Data — Separate csv files containing the data underlying subpanels A, B, C, E, and F of Fig 1 of the main text. (ZIP) [file pbio.3002164.s027.zip › Figure 1 E - NR1D2.csv]

Hours	control	control	control	CPSF6-KD	CPSF6-KD	CPSF6-KD	control	control	control	cpsf6 kd	cpsf6 kd	cpsf6 kd
0	101,8	89,53	109,7	62,83	75,33	80,2
1	110,9	117,6	132,8	70,84	66,59	68
2	95	105,5	103,2	54,87	58,24	59,54
3	101,5	71,19	69,07	43,77	45,28	42,75
4	65,85	78,49	87,7	40,78	35,65	39,26
5	83,16	80,88	75,75	32,56	36,05	35,14
6	71,14	67,96	66,59	25,12	33,57	32,06
