# Supplementary material for: Alternative polyadenylation factor CPSF6 regulates temperature compensation of the mammalian circadian clock
Source: PLoS Biol. 2023 Jun 28;21(6):e3002164. doi: 10.1371/journal.pbio.3002164 (PMC10335657; doi:10.1371/journal.pbio.3002164)
Supplement: S1 Data — Separate csv files containing the data underlying subpanels A, B, C, E, and F of Fig 1 of the main text. (ZIP) [file pbio.3002164.s027.zip › Figure 1 E - PER3.csv]

Hours	control	control	control	CPSF6-KD	CPSF6-KD	CPSF6-KD	control	control	control	cpsf6 kd	cpsf6 kd	cpsf6 kd
0	103,7	86,1	112	27,72	31,63	33,69
1	89,34	114,7	125,2	36,56	30,93	32,9
2	94,2	94,69	95,61	29,57	28,16	26,83
3	98,89	68,48	69,58	28,28	25,26	26,44
4	62,19	74,42	82,94	26,37	24,12	24,38
5	70,5	77,58	76,75	21,82	23,43	25,16
6	54,23	55,96	62,81	20,72	21,16	21,45
