# Supplementary material for: Alternative polyadenylation factor CPSF6 regulates temperature compensation of the mammalian circadian clock
Source: PLoS Biol. 2023 Jun 28;21(6):e3002164. doi: 10.1371/journal.pbio.3002164 (PMC10335657; doi:10.1371/journal.pbio.3002164)
Supplement: S1 Data — Separate csv files containing the data underlying subpanels A, B, C, E, and F of Fig 1 of the main text. (ZIP) [file pbio.3002164.s027.zip › Figure 1 F - distal PAS usage.csv]

	control	control	control	CPSF6-KD	CPSF6-KD	CPSF6-KD
Clock		39,5738091	33,0467577		6,71081966	8,49100914
Nr1d2		28,5083694	35,065115		9,24193701	10,8840675
Per3		72,4506892	67,1952352		13,1846083	10,6276704
