# Supplementary material for: Alternative polyadenylation factor CPSF6 regulates temperature compensation of the mammalian circadian clock
Source: PLoS Biol. 2023 Jun 28;21(6):e3002164. doi: 10.1371/journal.pbio.3002164 (PMC10335657; doi:10.1371/journal.pbio.3002164)
Supplement: S1 Data — Separate csv files containing the data underlying subpanels A, B, C, E, and F of Fig 1 of the main text. (ZIP) [file pbio.3002164.s027.zip › Figure 1 F - total mRNA expression.csv]

	control	control	control	CPSF6-KD	CPSF6-KD	CPSF6-KD
Clock	1	1	1	0,81678496	1,0158334	0,43899796
Nr1d2	1	1	1	0,35616883	0,72402844	0,41409155
Per3	1	1	1	0,36971953	0,3091518	0,30250859
