# Supplementary material for: Alternative polyadenylation factor CPSF6 regulates temperature compensation of the mammalian circadian clock
Source: PLoS Biol. 2023 Jun 28;21(6):e3002164. doi: 10.1371/journal.pbio.3002164 (PMC10335657; doi:10.1371/journal.pbio.3002164)
Supplement: S1 Data — Separate csv files containing the data underlying subpanels A, B, C, E, and F of Fig 1 of the main text. (ZIP) [file pbio.3002164.s027.zip › Figure 1 F - total mRNA half-life.csv]

	control	control	control	CPSF6-KD	CPSF6-KD	CPSF6-KD
Clock	14,8608427	7,35519553	6,35699108	5,60446983	5,46450812	4,61531058
Nr1d2	7,71133756	8,72669272	9,53811789	3,13305355	4,4004759	3,95536391
Per3	5,77235768	7,27413464	9,99714862	7,39373468	9,82784565	8,38916232
