# Supplementary material for: Alternative polyadenylation factor CPSF6 regulates temperature compensation of the mammalian circadian clock
Source: PLoS Biol. 2023 Jun 28;21(6):e3002164. doi: 10.1371/journal.pbio.3002164 (PMC10335657; doi:10.1371/journal.pbio.3002164)
Supplement: S2 Data — Separate csv files containing the data underlying all subpanels of S1 Fig. (ZIP) [file pbio.3002164.s028.zip]

Archive with 30 entries (30 files):
- Figure S1 A - detrended data.csv
- __MACOSX/._Figure S1 A - detrended data.csv
- Figure S1 A - period.csv
- __MACOSX/._Figure S1 A - period.csv
- Figure S1 A - raw data.csv
- __MACOSX/._Figure S1 A - raw data.csv
- Figure S1 A - rel. amplitude.csv
- __MACOSX/._Figure S1 A - rel. amplitude.csv
- Figure S1 B.csv
- __MACOSX/._Figure S1 B.csv
- Figure S1 C - amplitude.csv
- __MACOSX/._Figure S1 C - amplitude.csv
- Figure S1 C - detrended data.csv
- __MACOSX/._Figure S1 C - detrended data.csv
- Figure S1 C - period.csv
- __MACOSX/._Figure S1 C - period.csv
- Figure S1 C - raw data.csv
- __MACOSX/._Figure S1 C - raw data.csv
- Figure S1 D.csv
- __MACOSX/._Figure S1 D.csv
- Figure S1 E - amplitude.csv
- __MACOSX/._Figure S1 E - amplitude.csv
- Figure S1 E - detrended data.csv
- __MACOSX/._Figure S1 E - detrended data.csv
- Figure S1 E - period.csv
- __MACOSX/._Figure S1 E - period.csv
- Figure S1 E - raw data.csv
- __MACOSX/._Figure S1 E - raw data.csv
- Figure S1 F.csv
- __MACOSX/._Figure S1 F.csv
