# Supplementary material for: Alternative polyadenylation factor CPSF6 regulates temperature compensation of the mammalian circadian clock
Source: PLoS Biol. 2023 Jun 28;21(6):e3002164. doi: 10.1371/journal.pbio.3002164 (PMC10335657; doi:10.1371/journal.pbio.3002164)
Supplement: S2 Data — Separate csv files containing the data underlying all subpanels of S1 Fig. (ZIP) [file pbio.3002164.s028.zip › Figure S1 A - period.csv]

control	CPSF6-KD 1	CPSF6-KD 2	CPSF6-KD 3
24,5365	26,4373	25,7353	24,6852
24,2237	26,046	25,6225	24,7596
24,4024	26,4055	25,7101	24,9054
