# Supplementary material for: Alternative polyadenylation factor CPSF6 regulates temperature compensation of the mammalian circadian clock
Source: PLoS Biol. 2023 Jun 28;21(6):e3002164. doi: 10.1371/journal.pbio.3002164 (PMC10335657; doi:10.1371/journal.pbio.3002164)
Supplement: S2 Data — Separate csv files containing the data underlying all subpanels of S1 Fig. (ZIP) [file pbio.3002164.s028.zip › Figure S1 A - raw data.csv]

time	control	control	control	CPSF6-KD 1	CPSF6-KD 1	CPSF6-KD 1	CPSF6-KD 2	CPSF6-KD 2	CPSF6-KD 2	CPSF6-KD 3	CPSF6-KD 3	CPSF6-KD 3
0	17238	19546,6	20355,8	21066,4	24634,1	21866,2	45701,3	46603,4	53995	24012,6	25963,3	24898,1
0,166667	20583,8	18523,6	19414,1	19070,7	24645,2	19865,4	47420,9	42016,2	56428	26369	23979,2	28281,1
0,333333	18989,3	17301	18085	17629,8	22478,2	18241,6	43796,8	38520,5	51292,8	24667	22686,1	26456,1
0,5	17623,4	16366,1	16861,1	16555,4	20891,2	17029,4	41234,6	35864,8	47574,2	23378,9	21704	25084,8
0,666667	16510,6	15631,1	15939,1	15769,7	19717,6	16151,5	39350,8	33957,3	44930,9	22432,3	21078,2	24174,6
0,833333	15636,1	15021,5	15253,4	15269,3	18933,9	15558,7	37879,7	32571	43086,7	21805,5	20689,3	23494,3
1	14973,7	14472,5	14720,1	14951,4	18352,2	15142,2	36600,8	31592,1	41755,6	21382,9	20490,4	23156
1,16667	14473,3	13935,6	14214,9	14721,4	17990,9	14862,4	35508,6	30811	40791,1	21133,3	20290,1	22918
1,33333	14022,8	13398,3	13782,5	14486,3	17712,5	14591,4	34607,8	30148,7	39900,3	20833,9	20048,8	22742,3
1,5	13514,4	12763	13313,8	14226,4	17503,4	14344	33817	29540,8	39135,1	20526,4	19724,3	22469,3
1,66667	13018,4	12114,3	12781,3	13943,3	17252,7	14084,5	33070,3	28902,2	38296,8	20109,1	19292,5	22125,8
1,83333	12428,8	11410,8	12186,1	13609,7	16967,4	13769,4	32246,8	28264,9	37453,4	19577,2	18752,1	21669,3
2	11820,8	10707,8	11557,7	13272,8	16583,8	13466,6	31458,7	27555,2	36520	18886,9	18112,7	21066,8
2,16667	11196,5	10027,9	10930,7	12861,9	16144,2	13058,9	30591,6	26746,8	35475,6	18180,7	17403,5	20311,6
2,33333	10545,3	9394,12	10312,8	12411,2	15659	12721,8	29676,7	26018,4	34400,7	17336,4	16614,8	19460,7
2,5	9962,83	8769,1	9689,59	11958,6	15204,4	12282,5	28792,2	25198,5	33297,9	16481,2	15845,5	18580,1
2,66667	9403,92	8198,33	9153,79	11518,1	14650,3	11879,2	27827,8	24419,7	32140,4	15653,1	15032,9	17683
2,83333	8862,01	7741,24	8674,31	11108,8	14114	11431,9	26923,6	23648,2	31027,1	14825,8	14302,4	16795,8
3	8392,24	7322,18	8232,49	10724,4	13564,2	11067,7	26069,5	22985,4	29949,8	14083,3	13613,3	15979,1
3,16667	8013,33	6966,54	7832,22	10377,7	13099,5	10680,7	25250,9	22323,1	28973,7	13447,8	13042,4	15226,4
3,33333	7667,3	6701,34	7543,98	10058,6	12662,3	10368,7	24564,5	21705,8	28037,8	12862,9	12544,5	14624,3
3,5	7390,1	6469,33	7292,19	9827,47	12280,9	10098	23913,5	21211,9	27198,4	12406,2	12124	14116,7
3,66667	7169,46	6290,31	7093,7	9628,99	11957,6	9837,6	23360,1	20760,1	26504,2	12057,8	11793,4	13693,1
3,83333	6996,65	6149,31	6938,57	9488,2	11690,9	9649,5	22911,3	20422,2	25920,6	11791,5	11590,8	13387
4	6871,21	6052,67	6820,59	9383,93	11539,9	9512,59	22557,9	20143,5	25454,1	11609,2	11430,7	13192
4,16667	6780,82	5975,39	6761,74	9317,01	11397,5	9377,95	22374,3	20035,1	25099,1	11480,6	11321,4	13129,6
4,33333	6734,01	5944,76	6712,03	9255,08	11303,3	9348,47	22189,8	19955,1	24861,1	11460,7	11357,4	13104,8
4,5	6653,66	5923,03	6694,11	9271,53	11272,2	9324,59	22174,7	19951,6	24763,5	11481,6	11443,7	13154,9
4,66667	6671,92	5910,28	6708,44	9331,01	11256,1	9333,91	22267,8	20098,4	24795	11594,8	11585,6	13288,5
4,83333	6670,98	5950,03	6741,52	9380,26	11338,6	9418,18	22443,1	20273,4	24911,2	11734,5	11732	13456,6
5	6719,85	5998,28	6840,07	9495,8	11398,4	9495,84	22766,3	20559,6	25149	11981,1	11972,6	13704
5,16667	6787,73	6061,86	6916,51	9585,17	11536,7	9634,82	23080,7	20922,1	25459,4	12201,5	12223,8	14023,5
5,33333	6881,43	6166,08	7038,58	9741,82	11676,9	9777,31	23555,6	21273,8	25897,3	12484,6	12525,5	14292,4
5,5	7016,78	6284,99	7204,89	9895,75	11876,4	9927,67	23957	21771,7	26334,5	12800,1	12865,7	14710,5
5,66667	7156,99	6433,17	7352,96	10067,7	12083,6	10132,8	24514,8	22263,5	26907,6	13150,7	13209,5	15110
5,83333	7350,71	6601,04	7595,28	10244,5	12295,3	10357,9	25087,3	22794,4	27438,2	13538,4	13579,3	15547,5
6	7556,2	6788,33	7801,41	10474,2	12531,3	10590,5	25656,2	23282,8	28044,3	13940	13949,3	15998,6
6,16667	7787,68	7004,36	8038,96	10694,3	12818,6	10820	26232,5	23877,9	28652	14350,1	14407,3	16438,5
6,33333	8025,04	7231,49	8312,89	10942,4	13095,8	11059,2	26809,7	24358,2	29285,3	14773,9	14835,5	16962,2
6,5	8292,7	7485,9	8631,21	11191,9	13361	11290,5	27367,4	24941,6	29911,3	15287,6	15278,7	17533,1
6,66667	8594,69	7758,69	8902,2	11443,9	13692,5	11571,4	27940	25487,9	30533,7	15720,1	15751,1	18102,7
6,83333	8887,69	8025,64	9218,61	11713,4	13984,7	11830,1	28519,9	26000,3	31149,4	16242,4	16249,2	18690,3
7	9201,82	8318,31	9540,37	11938	14336,4	12127,3	29112,9	26527,6	31761,9	16766,4	16730,8	19269,4
7,16667	9495,65	8583,49	9859,07	12232,5	14665,9	12417,3	29655	27075,5	32368,8	17244	17259,4	19924,7
7,33333	9815,6	8883,77	10220,5	12514,8	15019,6	12668,7	30196,4	27625,5	32931,3	17797,8	17815	20557,5
7,5	10145	9178,61	10536,7	12818,2	15288,3	12953,7	30736,2	28089,7	33592,4	18341,8	18320,9	21221,5
7,66667	10446,5	9478,61	10859,9	13144,9	15682,3	13253,2	31276,7	28568,5	34158,8	18897,8	18888,8	21851,5
7,83333	10811,1	9763,28	11221,2	13396,8	16052	13539,3	31776,4	29156,3	34744,4	19434,6	19437,3	22515,2
8	11096,8	10037,5	11530,2	13703,5	16370,4	13832,3	32330,3	29591,1	35330,7	20049,1	20004,4	23175,5
8,16667	11397,3	10330,1	11844,2	14032,2	16810,6	14188,5	32792,8	30068,6	35892	20591,5	20565	23878,1
8,33333	11697,8	10612,2	12163,4	14324,6	17139,5	14454,3	33312,3	30577	36457,8	21172,3	21151,6	24466,2
8,5	12020,3	10877,9	12514,2	14646,7	17532,3	14749,1	33864,4	31037,7	37067,2	21712,6	21695,3	25172
8,66667	12311,2	11156,3	12829,3	14959,6	17916,4	15094,9	34351,8	31537,4	37647,8	22315,5	22304,7	25827,5
8,83333	12625,1	11419	13149,1	15308,8	18327	15415,9	34849,7	32038,6	38252,4	22879,9	22812,8	26482,4
9	12914,5	11674,9	13451,8	15662,9	18688,9	15717,2	35343,4	32533,4	38852,4	23454,1	23419,2	27127,4
9,16667	13179,9	11916,2	13787	15967,2	19097,4	16057,8	35848	32983,1	39444,4	24034,5	23971,7	27795,4
9,33333	13495	12194,4	14107,1	16352,7	19501,3	16403,8	36386,4	33562,7	40041,9	24595,8	24501,1	28454,7
9,5	13780,6	12474,1	14435,1	16700,7	19941,8	16740,7	36965,3	34061,7	40717,1	25178,1	25023,4	29146,3
9,66667	14073,4	12733,4	14755,6	17040,5	20358,4	17113,8	37453,1	34558,1	41295,8	25677,9	25609,9	29828,9
9,83333	14367,8	12994,9	15083,7	17393,3	20832,5	17473,5	38004,7	35060	41947,2	26280,1	26200,2	30460,4
10	14658,1	13294,8	15432,9	17777,3	21254,8	17813,5	38566,6	35590,6	42590,9	26840	26708,6	31173,7
10,1667	14996,6	13566	15825,3	18161,2	21696,8	18167,6	39136,4	36169,8	43247,9	27447,9	27325,8	31829,4
10,3333	15330,1	13854,5	16128,2	18553	22145,2	18552,7	39693,8	36705,4	43909,1	28005,3	27896,8	32480,8
10,5	15599	14158,7	16489,3	18937,7	22610	18962,3	40302,1	37212,2	44571,5	28575,1	28481	33198,3
10,6667	15944,6	14492,1	16846,9	19338	23113,1	19375,5	40853,5	37786,3	45280,1	29177,7	29000,7	33872,9
10,8333	16275,4	14778,6	17202,9	19769,4	23599,1	19776,9	41483,8	38382,8	45966,3	29798,7	29581,1	34599,2
11	16599,5	15068,6	17579,7	20149	24109	20156,7	42124,9	38907,2	46663,9	30299,6	30210,6	35316,6
11,1667	16925,9	15389,4	17899,5	20596,6	24623,4	20590,1	42771,1	39469	47248,5	30910,8	30772,9	35944,1
11,3333	17295,6	15699,4	18283,9	20974,7	25082,4	20966	43355,8	40088,7	47998	31493,4	31347,1	36661,2
11,5	17607,5	16032,7	18678,1	21385	25582	21396,5	44022	40587,8	48668,3	32012,3	31990,3	37414,3
11,6667	17927,5	16355,1	18973	21756	26096,4	21848	44673,7	41197,3	49343	32661,4	32599,6	38085,7
11,8333	18276,8	16680,6	19341,1	22169,9	26618,9	22240,2	45290,2	41782,4	50107,2	33285,1	33178,2	38725
12	18584,5	16992,4	19679,1	22605,9	27099,8	22671,4	46022,6	42344,3	50765,8	33825,5	33720,8	39485,9
12,1667	18945,8	17290,7	20049,6	23003,2	27604,5	23072,7	46598,3	42888,5	51462,9	34402,6	34277,1	40113,3
12,3333	19242,3	17619,7	20379,9	23420,4	28092,8	23476,1	47249,8	43506,8	52178,1	35003,7	34889,3	40734,9
12,5	19575,6	17894,3	20682	23785,5	28615,9	23938	47938,1	44018,7	52829	35556,9	35483,1	41415,5
12,6667	19887,5	18250,4	20997,7	24195,5	29087,6	24314,6	48498,5	44595,1	53430,1	36086,8	35989,1	41978,6
12,8333	20205,5	18514,5	21360,8	24576,1	29560,1	24736,6	49156,9	45106,8	54188,2	36652,9	36588,1	42571,3
13	20469,4	18791,6	21633,7	24936	30067,8	25117,7	49763	45625,1	54866,9	37230,1	37105,4	43186,9
13,1667	20771,8	19075,2	21962,5	25343,3	30507,8	25518,6	50355,7	46137,9	55407,2	37739,9	37634,6	43708,1
13,3333	21053,5	19311,8	22210,4	25722,1	30994,3	25911	50909,5	46677,5	56033,3	38275,7	38156,7	44256,8
13,5	21306,6	19630,8	22475,8	26117,6	31418,8	26299,9	51478,5	47101,5	56696,3	38741,7	38728,8	44752,5
13,6667	21611,3	19841,9	22750,1	26490,5	31876,3	26697,5	52000,4	47606,1	57293,9	39219,3	39173,8	45278,9
13,8333	21837,8	20050,2	23033,1	26796,1	32303	27063,1	52494,9	48097,4	57817,8	39639,9	39645	45759,2
14	22080,2	20334,6	23209,3	27162,7	32708,3	27457,2	53021	48548,1	58335,8	40046,6	40097,5	46286,3
14,1667	22307,2	20528,7	23449,2	27462,9	33129,6	27790,5	53460	48889,7	58924,9	40478,8	40568,5	46742,4
14,3333	22501,3	20749	23692,2	27763,3	33471,5	28140,3	53939,1	49290,1	59434,5	40884,6	40927,4	47176
14,5	22698,5	20959,9	23863,2	28111	33908,4	28517	54323,9	49658,3	59951	41236,3	41359,3	47633,4
14,6667	22886,9	21123,6	24064,5	28414,3	34251,5	28787,1	54747,4	49976	60432,7	41569,3	41715,7	48052,1
14,8333	23031,8	21295,5	24255,5	28677,8	34585,6	29149,3	55157,3	50352,4	60867,8	41884,6	42083,5	48460,9
15	23206,5	21498,9	24390,2	28976,5	34949,5	29483,5	55504,5	50615,5	61304,4	42227,2	42444,9	48749,9
15,1667	23358,5	21604,1	24504,7	29243,4	35279,1	29769,3	55838,3	50927,5	61699,6	42537,9	42744,8	49129,7
15,3333	23498,9	21743,5	24632	29495,3	35608,3	30075,3	56181,1	51213,4	62134,2	42730	43055	49448,9
15,5	23614,3	21896,3	24750,2	29763,1	35879	30361,5	56459,7	51453,7	62435,9	42999,1	43293,8	49748,7
15,6667	23707,4	21970,5	24866	30002,3	36147,4	30661,5	56748,1	51643,7	62778,9	43190,3	43550,3	50076,3
15,8333	23801,8	22081,6	24955,3	30202	36462,9	30927,5	56962,9	51892,2	63101,3	43392,6	43837,8	50304,5
16	23876,3	22182	25040,9	30416,7	36778,1	31183,6	57215,8	52052,7	63400,8	43619,5	44069,9	50518,3
16,1667	23966,1	22242	25123,6	30653,4	36991,3	31406,9	57408,5	52150,5	63689,9	43734,9	44201,8	50756,7
16,3333	23969,2	22311,6	25179,8	30801,9	37206,6	31637,1	57560,3	52303,7	63958,1	43889,6	44378,9	50905,6
16,5	24008,3	22379,6	25152,2	30980,5	37405,8	31883,4	57720	52435,9	64221,7	43986,7	44574,1	51117,6
16,6667	24021,4	22409,6	25164,2	31126,8	37625,6	32117,5	57881,1	52569,2	64447,2	44051	44597	51279,7
16,8333	24028,4	22466,6	25218,7	31259,3	37827,8	32354,5	58018,7	52647,8	64573,8	44134,5	44761,2	51365
17	24019,5	22437,3	25222	31457,9	38002,9	32523,7	58148	52689,5	64771,8	44193,5	44810,6	51399,6
17,1667	23988,7	22448	25156,8	31552,9	38146,9	32742,5	58152,7	52753,5	64882,2	44268,1	44840,7	51519
17,3333	23918,6	22479	25121,4	31646,4	38332,9	32929,6	58230,5	52831,7	65093,1	44255,5	44898,6	51478,8
17,5	23903,5	22431,4	25078,3	31751,3	38466,7	33115,4	58338,4	52738,8	65083,1	44336,3	44848,3	51422,4
17,6667	23820,6	22405,2	25034	31835,4	38608,8	33247,8	58338,2	52731,3	65176,9	44284,9	44802,2	51403,1
17,8333	23739,4	22363,1	24901,5	31944,1	38677,4	33380,9	58297	52660,8	65274,6	44287,1	44782,6	51348,9
18	23690,9	22280,7	24808,6	32037,9	38837	33532,2	58337,3	52672,7	65287,1	44153	44701,2	51159,3
18,1667	23606,6	22183,3	24719,3	32034,2	38915,1	33636,8	58367,6	52583,4	65277,1	44057,7	44571,5	50987,9
18,3333	23425,5	22103,1	24619,5	32064,3	38935,9	33740,7	58265,7	52488,1	65304,5	43982,9	44517,2	50849,8
18,5	23309,6	22058,1	24484,9	32133,3	39013,6	33834,2	58213,9	52424,9	65247,2	43831	44353,4	50684,1
18,6667	23165,5	21959,6	24290,4	32108,1	39099,2	33994,5	58160,7	52233,6	65171,7	43647,2	44149,6	50351,8
18,8333	22968,6	21875,5	24121,3	32096,3	39098,2	34007,1	58013,3	52121,9	65225,6	43436,4	43955,4	50093,7
19	22851,1	21691,4	23957,8	32114,1	39112,2	34074,3	57961,7	51989,9	65144,4	43224,2	43742,3	49807,4
19,1667	22666,7	21580,3	23748,6	32074,1	39091,9	34111,4	57834,4	51760,6	65074,4	42967,5	43518,1	49462,8
19,3333	22497,9	21464,9	23556,3	32067,3	39067,4	34161,4	57667,1	51592,1	64936,2	42685,8	43269,5	49073,9
19,5	22272,7	21276,3	23329,4	31970,5	39061,4	34162	57457,7	51368,4	64744,2	42440,6	43018,3	48722,9
19,6667	22100,5	21100,1	23107,7	31914	38925,5	34205,7	57350,6	51170,7	64559,2	42076,7	42586,3	48352
19,8333	21865,4	20909,1	22893,1	31835	38898,6	34203,3	57067,2	50920,5	64415,7	41688,3	42287,3	47944,1
20	21683	20724,3	22637,2	31756,7	38772,6	34120,9	56896,8	50705,1	64193,8	41330,1	41915,6	47490,2
20,1667	21406,8	20512,8	22411	31597,1	38669,5	34144,6	56625,6	50418,4	63971	40881,2	41592,5	47063,1
20,3333	21141,7	20304,6	22098,9	31529,5	38519,1	34100,1	56404,1	50110,4	63684,8	40414	41213,7	46631,7
20,5	20924,7	20073,7	21817,9	31362,3	38403	33990,6	56144,7	49832,4	63429,4	39947,7	40716,8	46055,8
20,6667	20647,7	19849,8	21536,8	31280,3	38282	33906,2	55814	49494,2	63147	39466,3	40277	45507,7
20,8333	20381,7	19591	21313,1	31073	38036,9	33785,5	55500,8	49193,2	62835,6	38904,1	39858,7	44994,7
21	20111,3	19356,2	20942,7	30900,9	37893,3	33716,5	55129,8	48771,7	62415	38384,9	39381,4	44469,9
21,1667	19830,8	19136	20617,6	30687,5	37680	33579,9	54828,9	48505,6	62057,7	37833,9	38857,1	43850,2
21,3333	19560,6	18885,7	20319,7	30533,3	37407	33465,3	54407,9	48050,5	61710,1	37226,6	38339,5	43300,6
21,5	19261,7	18590,4	20011,6	30309,8	37229,9	33325,8	54084,5	47682,6	61289,9	36665,9	37865,2	42686,5
21,6667	19008,1	18362,6	19668,5	30108	36952,3	33087,7	53653	47248	60897,8	36087,1	37299,9	42079
21,8333	18703,2	18089	19344,3	29893,9	36768,9	32934,3	53225,7	46904,5	60460,1	35502,2	36778,7	41466,6
22	18415,1	17811,7	18996,3	29650,6	36419,4	32783,6	52800,8	46455,3	60020,2	34935,7	36198,3	40871,6
22,1667	18111,5	17521,1	18651,8	29420,6	36154,1	32595,9	52395,5	45975,1	59596,4	34323,9	35594,3	40251,6
22,3333	17828,3	17253,6	18366,7	29176,6	35834,5	32364,5	51961,3	45612,6	59121,3	33705,9	35068,2	39670,8
22,5	17498,9	16970	18003,9	28886,2	35505,2	32197,5	51488,8	45128,1	58620,7	33134,3	34505,7	39042,9
22,6667	17198,7	16714,1	17678,9	28625,9	35201,1	31930,3	51002,9	44705,7	58188,7	32522,6	33879,2	38346,4
22,8333	16883	16418,2	17354,3	28376,1	34912,8	31720,5	50492,1	44129,1	57694	31938,5	33276,5	37720,7
23	16564,8	16168,1	17024,5	28073,2	34586,5	31509,1	50059,8	43704,4	57086	31297,7	32751,4	37090,6
23,1667	16287,2	15898,6	16692	27818,1	34180,9	31276,4	49493,1	43232,4	56590,7	30657,9	32173,4	36384,1
23,3333	15981,2	15591,8	16377,7	27507,6	33842,1	30984,1	49047,5	42666,5	56114,7	30069,1	31523	35728,5
23,5	15685,3	15330,9	16049,6	27195	33445,7	30747	48465,2	42197,5	55570,7	29448,8	30924,4	35126,7
23,6667	15405,4	15074,3	15762,4	26896,4	33097,2	30435	47990,4	41751,4	54957,6	28843,7	30353,1	34516
23,8333	15128,4	14799,6	15439,3	26588,3	32769,5	30190,6	47456,1	41159	54408,7	28245,4	29739,9	33869,5
24	14799	14539	15125,8	26256,2	32375,7	29932,7	46912	40662,2	53874,8	27633,4	29192,8	33302
24,1667	14525,6	14274,7	14847,3	25966	31992	29614,6	46328	40187,7	53365,2	27089	28615,6	32635,2
24,3333	14296,5	14049,9	14513	25646,6	31601,8	29325,5	45774,1	39675,4	52795,7	26499,9	28021,7	31980,3
24,5	14022,9	13764,3	14245,5	25301,1	31175	29046,6	45253,7	39147,1	52176	25950,8	27489,3	31354,2
24,6667	13745,3	13560,7	13986	25042,1	30826,3	28757,5	44762,2	38630,5	51618,8	25389,3	26882,4	30749,3
24,8333	13488,4	13264,8	13667,6	24677,2	30459,6	28441,6	44151,8	38150,9	51038,6	24847,2	26370,1	30184,9
25	13233,3	13029,8	13421,8	24368,3	30038,2	28153,9	43605,3	37601,9	50454,4	24353	25877,6	29552,5
25,1667	13022,2	12843,3	13175,8	24052,1	29660,3	27865,8	43060,4	37144	49878,6	23847,2	25319,2	29001,7
25,3333	12732,1	12585,7	12877,6	23752,8	29273,5	27571,7	42538,8	36631,8	49348,8	23367	24824,1	28487,8
25,5	12537,1	12357,9	12666	23467,8	28895,4	27226,6	42012,7	36135,1	48719,5	22857,3	24339,7	27955,2
25,6667	12316,8	12177,7	12402,8	23173,9	28520,1	26953,5	41499	35660,4	48182,8	22408,4	23872	27469,6
25,8333	12089	11976	12186,2	22832,3	28140,6	26631,2	40939,8	35176,7	47582,4	21970,6	23402,3	26940,2
26	11885,2	11769,3	11960,1	22565,6	27788,1	26357,2	40437,4	34698	47032,3	21461,6	22912,5	26507,9
26,1667	11673,4	11585,8	11751	22244,2	27437	26072,8	39903,6	34232,2	46445,1	21056,4	22518,1	26014,3
26,3333	11490,6	11404,6	11569,6	21966,1	27036,6	25744	39414,5	33752,1	45894,7	20677,9	22119,8	25561,5
26,5	11312	11242,6	11351,9	21689,9	26717,5	25511,9	38907,8	33301,2	45367,8	20245,9	21756	25153,3
26,6667	11145,6	11091,4	11166,8	21430,7	26412,7	25172,8	38378,9	32872,5	44843,9	19835,8	21387,3	24753,3
26,8333	10970,5	10924	11013	21142,6	26042,6	24920	37865,7	32443,1	44315,3	19476,8	21021	24380,2
27	10828,2	10762,4	10826,9	20864,9	25740	24664,2	37442,1	31972	43777,9	19130,5	20631,6	23975,5
27,1667	10695,2	10665,5	10681,3	20647,8	25440,9	24359,9	36961,9	31654,9	43299,8	18792,6	20348	23656,7
27,3333	10566,1	10527	10533,9	20401,4	25138,8	24093,5	36521,1	31212,5	42762,7	18480,1	20035	23265,4
27,5	10436,6	10414,2	10408,1	20178,3	24846,6	23816,8	36091,7	30817,8	42300,9	18180,3	19792,8	22978,1
27,6667	10324,8	10287,7	10248,1	19965,7	24531,3	23608,8	35645,7	30454,9	41871,6	17844,8	19477,1	22669,7
27,8333	10221,8	10189,5	10155,8	19711,5	24279,7	23356	35188,6	30080	41474,7	17634	19246	22440
28	10112,6	10084,5	10032,4	19507,8	24040	23103,7	34824,6	29685,5	40992,2	17333,8	19071,8	22152,7
28,1667	10061,8	10014,1	9943,49	19322,4	23765,8	22897,3	34452,4	29399,4	40567,5	17083,4	18850,9	21980,1
28,3333	9967,02	9934,06	9850,05	19172,5	23543	22725,3	34056,1	29089,6	40108,4	16936,7	18689,3	21813,9
28,5	9910,56	9912,59	9778,03	19000	23376,8	22531,4	33715	28743,3	39797,1	16752,3	18537,1	21629,2
28,6667	9871,06	9831,08	9701,81	18846,6	23176,8	22333,6	33316	28446	39327,4	16547,9	18367,6	21479,5
28,8333	9846,17	9801,72	9681,06	18701,3	22960,2	22160,4	32936,3	28171,5	39041,4	16463,5	18264,8	21396,9
29	9821,25	9798,14	9615,01	18548,2	22854,2	21994,4	32652,4	27915,7	38673	16273,3	18149,5	21266,6
29,1667	9808,8	9747,48	9589,83	18394,4	22664,5	21855,3	32380,2	27645,3	38347,2	16207,7	18083,7	21225
29,3333	9767,4	9731,08	9555,04	18358,4	22531,9	21689,4	32099,3	27403,8	37982,9	16089,8	18025,7	21202,5
29,5	9792,13	9741,94	9549,86	18256,7	22406,1	21572,7	31828,4	27170,6	37727,3	16052,4	17992	21167,6
29,6667	9817,71	9745,17	9539,31	18142,3	22277	21459,5	31599,1	26983,4	37442	15988	17953,3	21175,5
29,8333	9816,24	9792,19	9557,04	18092,5	22192,4	21376,7	31369,5	26782,5	37187,2	15962,5	17945,4	21188,9
30	9859,56	9832,84	9570,1	18053,2	22106,7	21281,7	31158,5	26625,7	36939,1	15926,7	18034,5	21234,6
30,1667	9928,94	9853,82	9614,81	18001,6	22056,7	21215,6	30988,4	26470,8	36726,9	15929,1	18053,3	21352,8
30,3333	9986,83	9934,34	9649,36	18005,6	22036,9	21137,1	30829,3	26330,2	36561,5	15988,8	18139,5	21459,4
30,5	10065	10002,9	9691,39	17960,6	21989,4	21112	30653,5	26207,7	36381,2	16031	18262,8	21526,1
30,6667	10167,2	10086,3	9778,29	17994	21987,5	21021	30556,3	26085,4	36204,4	16086,4	18412,8	21653
30,8333	10231,9	10181,9	9838,27	17999,1	22049,4	21049,9	30466,6	26008,4	36083,4	16201,4	18536	21804,8
31	10359,2	10278,1	9929,35	18068,4	22023,7	21073,4	30449	25968,7	35925,5	16269,3	18704,3	22009,7
31,1667	10478,4	10380,5	10013,2	18067,3	22105,8	21018,4	30764,2	25910	35827	16400,8	18867,4	22306,2
31,3333	10597,1	10525,6	10142,9	18150,3	22145,2	21061,1	31118,3	25883,1	35793,3	16505,4	19104,7	22571,1
31,5	10734,3	10680,5	10255,2	18243,8	22217	21099,3	31243,1	25877,9	35700,3	16695,6	19312,8	22786,8
31,6667	10873,8	10785,7	10388,3	18316,4	22324,9	21185,6	31320	25875,7	35697	16861,2	19526,7	23077,7
31,8333	11037,2	10959,5	10539,3	18450,1	22415,5	21202,2	31340,9	25914,8	35638,1	17025,3	19857,1	23378,7
32	11228,4	11148	10681,4	18564,8	22550	21298,1	31341,2	25901,9	35616,8	17270,6	20091,8	23746,6
32,1667	11372,5	11303,9	10846,7	18694,5	22734,4	21376,9	31372,5	25960,5	35645,9	17509	20412,9	24026,6
32,3333	11590,2	11484,6	11003,2	18833,8	22905,9	21472,4	31291,7	26030,2	35702,8	17751,1	20714,9	24443,8
32,5	11777,1	11672,6	11182,6	19013	23060,5	21605	31366,1	26156,3	35782,9	18039,3	21087,9	24800,1
32,6667	11985,3	11858,2	11365,6	19180	23239,8	21709,7	31404,4	26221,8	35808	18266,4	21409,3	25201,1
32,8333	12174,2	12106,5	11576,7	19373,8	23467,8	21835,9	31431,4	26351,7	35931,6	18579,9	21746,3	25682,9
33	12416	12311,6	11786,4	19561,9	23653,7	21994,4	31498,9	26472,7	36012,5	18898,3	22150,8	26134,4
33,1667	12625,7	12529,9	11977	19785,8	23872,5	22181,7	31634,1	26613,3	36176,2	19187,1	22552,5	26587,6
33,3333	12868,6	12770,3	12212	19980	24160,9	22314,5	31732,3	26796	36355,4	19513,7	22990,2	27127,2
33,5	13118,6	12977,1	12443,1	20214	24413,6	22545,6	31844,2	26937,4	36495,6	19837,5	23398,9	27558,7
33,6667	13370,4	13239	12654,5	20473,5	24680,8	22694,1	32024,3	27145,3	36659	20252,9	23823	28130,9
33,8333	13616,2	13480,5	12878,7	20731,2	24974,8	22897,5	32171,1	27328,7	36863,3	20616	24239,7	28585,6
34	13904,6	13732,4	13112,2	20947,1	25227	23105,5	32369,7	27530,7	37087,7	20990,8	24690,3	29093,6
34,1667	14126,5	13946,4	13362,4	21233,3	25556,6	23331,2	32587,4	27723	37324,6	21360,9	25172,2	29569
34,3333	14395	14245,5	13616,9	21518,4	25857,8	23556,2	32788,8	27969,3	37607	21742,5	25605,5	30189,7
34,5	14684,1	14512,8	13871,1	21793,8	26192,7	23783,5	33021,4	28184	37848,4	22141	26082,6	30711,2
34,6667	14911,1	14735,6	14148,6	22126,9	26516,5	24012,7	33274,7	28449,8	38097,9	22509,2	26554,6	31321
34,8333	15167,2	15019,4	14371,7	22421,9	26919,3	24333,6	33512	28708,1	38426,1	22941,1	27043	31881,7
35	15458,5	15295,6	14612	22714,8	27200,5	24530,3	33798,9	28928,4	38632,9	23328,8	27488,5	32475,5
35,1667	15705,3	15544,6	14878,5	23012,1	27583,2	24817	34111,5	29231,6	38976,9	23707,1	27980,7	32998,8
35,3333	15992,2	15816,5	15148,6	23310	27915,4	25056,2	34354,7	29479,4	39323,3	24100,3	28436,6	33535,2
35,5	16260,8	16053,9	15394,9	23656,4	28265,6	25326,5	34665,8	29806,3	39619,9	24541,1	28926,1	34039,1
35,6667	16502,8	16333,3	15659,7	23943	28677,8	25600,5	34971,7	30023,6	39981,8	24923,3	29363,1	34656,1
35,8333	16759,7	16579,2	15907,2	24278,5	29000,2	25871,8	35309,9	30331,1	40305,5	25358	29821,7	35142,9
36	17009,2	16824,7	16149,2	24560,7	29401	26167,6	35666,6	30643,2	40664,6	25708,4	30308,2	35616,7
36,1667	17238	17110,2	16395,2	24913,7	29774,4	26435,9	35969,1	30940,3	41038,4	26103,7	30756,7	36204,5
36,3333	17517,5	17364,2	16619,3	25221,9	30151,5	26750,2	36305,9	31240,6	41363,2	26464,8	31207,6	36767,5
36,5	17734,3	17577,5	16837,2	25519,3	30495,8	27022,3	36620,6	31562,4	41800,4	26870,3	31653,8	37257
36,6667	17951,3	17812,1	17088,8	25854,2	30877,5	27287,6	36956,6	31919,7	42127,9	27188,7	32064,7	37727,6
36,8333	18165,6	18039	17302	26164,3	31285,8	27582,2	37250,6	32198,8	42506	27548,5	32511,2	38245,6
37	18375,3	18234	17517,3	26487,2	31601,2	27884,8	37617,4	32469,8	42885,5	27904,1	32942	38745,4
37,1667	18580,2	18484,5	17724,1	26809,1	32030,5	28117,4	37978,4	32798,6	43268,9	28173,8	33313,7	39200,3
37,3333	18782,1	18712,1	17940,9	27105,9	32329,5	28396,1	38279,7	33096,1	43659,9	28495	33680,4	39648,1
37,5	19003,5	18890,6	18092,9	27395,3	32710,7	28689,7	38615,1	33370,4	44057,6	28800,7	33994,4	40091,5
37,6667	19173,8	19107,8	18301,7	27718	33087,3	28938,5	38961,3	33663,1	44428,9	29098,7	34370,9	40598
37,8333	19346,9	19280	18487,7	27977,2	33446,9	29205,5	39269,5	33931,9	44744,9	29380	34755,5	40957,9
38	19492,7	19451,4	18640,7	28264,2	33743,8	29431,8	39573,5	34239,7	45160,9	29643,4	35065,3	41346,8
38,1667	19658,3	19661	18799,2	28545,6	34080,1	29712,8	39874,3	34498,4	45517,5	29865,3	35403,3	41589
38,3333	19812	19801,2	18921,8	28813,6	34393	29995,5	40214,7	34795,4	45892	30096,4	35664,5	41958,1
38,5	19928,3	19915,4	19055,1	29080,4	34764,3	30187,2	40466,8	35011,4	46278,1	30381,8	35914,5	42256,8
38,6667	20040,1	20069,9	19177	29351,7	35096,3	30480,8	40797,4	35261,4	46678,7	30529,8	36216	42591,9
38,8333	20118,1	20181,2	19298,1	29571,7	35372,7	30657,1	41060,4	35525	46985,3	30744,1	36413,9	42807,6
39	20208,6	20337,2	19405,5	29815,5	35632,8	30857,9	41338,1	35837,8	47376,8	30931	36635,5	43099,5
39,1667	20330,2	20425,7	19482,9	30093,5	35915,4	31123,2	41622,1	36010,7	47690	31132,2	36747,6	43164,1
39,3333	20402,4	20539	19565,5	30248,5	36193,6	31308,2	41832,7	36228,6	48048	31299,4	36927,4	43367,4
39,5	20464,2	20622,9	19608,5	30485,6	36486,4	31538,3	42089,9	36491,9	48332,9	31441,8	37107,9	43542,7
39,6667	20502,6	20696,2	19667	30677,9	36703,7	31695,5	42305	36677	48681,8	31566	37248,7	43693,8
39,8333	20542,1	20747,1	19705,1	30889,4	36944,5	31899,5	42522,4	36902,4	48956,8	31677,7	37333,1	43846,2
40	20528,4	20812,7	19729,9	31030,9	37130,2	32034	42803,9	37088	49298,4	31713,6	37440,3	43925,7
40,1667	20573,7	20829,9	19734,1	31174,4	37355,5	32218,9	43030,1	37246,8	49506	31801,6	37498,2	43956,6
40,3333	20576,6	20869,8	19726,3	31322,9	37564,7	32353,7	43183,3	37414,4	49797,8	31856,9	37543,7	43980,4
40,5	20561,5	20826,5	19748,7	31472	37696,2	32501,8	43408,2	37655,4	50069,8	31844	37522,2	44133,6
40,6667	20534,9	20876,9	19697,3	31628,4	37931,6	32643,1	43584,8	37790,7	50315,4	31843,4	37516,2	44153,9
40,8333	20504	20839	19696,9	31721,3	38112,2	32757,3	43725,7	37917,5	50550,9	31846,4	37469,9	44232,6
41	20430,3	20834,8	19631,7	31820,8	38257,7	32889,2	43893,6	38037,1	50796,2	31803,3	37450,4	44136,1
41,1667	20405,9	20804,1	19528,4	31911,3	38316,3	32958,9	44079,9	38190,8	51011,5	31749,5	37364,3	44107,9
41,3333	20323,7	20741,2	19501,6	31994,3	38411,9	33030,6	44177,2	38262,8	51203,4	31667,2	37299,7	44017,4
41,5	20248,5	20713,7	19390,9	32084,9	38486,9	33102,3	44318,5	38369,3	51340,4	31595,5	37193,9	43935
41,6667	20139,7	20615,6	19315,5	32117,7	38572,8	33168,3	44406,1	38398,7	51481,1	31451,2	37038,2	43805
41,8333	20076,1	20506,6	19220,6	32189,8	38638,8	33214,7	44555,5	38499,2	51653,8	31333,3	36861,9	43605,6
42	19958,7	20445,4	19143,1	32242,8	38728,7	33303,8	44641,5	38536,6	51721,2	31205,9	36741	43381,5
42,1667	19828,3	20338	19021,5	32218,9	38672,6	33282,6	44659,2	38522,7	51841,2	31009,3	36494,4	43176,4
42,3333	19693,5	20230,2	18885,9	32215,6	38685,1	33303,2	44729	38621	51896,9	30907,1	36313,6	43041,9
42,5	19546,3	20140,6	18745,1	32176,6	38704,9	33326,1	44813,3	38649,1	52041,8	30750,3	36112,6	42732
42,6667	19413,9	20014,2	18570,2	32185,3	38704,3	33310,9	44780,5	38560,2	52085,7	30548,2	35846,7	42447,4
42,8333	19253,3	19821	18457,3	32148,5	38665,9	33298,6	44867,7	38615,9	52099,5	30321,6	35584,3	42179
43	19078,3	19732,3	18316,2	32083,4	38581,3	33214,7	44842,2	38603	52109,3	30094,1	35264,3	41949,3
43,1667	18931,2	19579,9	18125,7	32040	38563,3	33250,5	44812,7	38543,1	52145	29932,2	34975,1	41581,9
43,3333	18746,4	19384,2	17940,6	31943	38417,1	33148,6	44830,4	38428,7	52109,7	29663,2	34690,3	41279,9
43,5	18531,2	19221,3	17764	31856,2	38311,7	33037,8	44757,6	38383,3	52035,8	29391,7	34363,2	40931,3
43,6667	18366	19062,8	17572,5	31825,6	38242,7	33013	44698,2	38326,1	52050,6	29109,7	34046,8	40583,9
43,8333	18202,2	18908,2	17381,9	31661,9	38067,6	32897,8	44723,2	38250,2	52022,3	28824	33698,3	40213,6
44	17921,2	18702,9	17182,2	31556,3	37898,2	32786,1	44610,3	38156,6	51989,1	28547,6	33328,8	39824,1
44,1667	17757	18525,8	16971,6	31395,2	37779,5	32687,6	44524,3	38000,6	51862	28256,9	32960,7	39402,9
44,3333	17565,9	18297,3	16774	31200,3	37576,5	32564,3	44454,3	37840,9	51731,7	27942	32608,4	38974,5
44,5	17319,5	18117,8	16577,3	31058,4	37436,2	32382	44273,4	37748,8	51637,3	27621,9	32136,7	38548,7
44,6667	17143,5	17938,7	16385,2	30912,2	37224,7	32271,8	44243,2	37553,2	51510,5	27254,8	31755,5	38093,3
44,8333	16934,6	17695,7	16185,8	30741,1	36960,3	32081,9	44053,7	37459,2	51325	26953,5	31334,8	37641,3
45	16679	17498,9	15963,3	30533	36763,8	31946,6	43938,8	37238,4	51196,9	26544,6	30919	37158
45,1667	16472	17327,9	15776,5	30283,4	36551,4	31765	43774,3	37079,9	50994,6	26249,3	30505,6	36686,2
45,3333	16242,7	17088	15513,6	30067,2	36336	31618,7	43553,9	36884,5	50858,3	25908,8	30094,9	36173,4
45,5	16010,6	16871,8	15310,8	29871,6	36048,2	31417,2	43438,1	36654,4	50669,2	25557,7	29669,8	35720,7
45,6667	15792,1	16676,5	15095,7	29639,7	35769,4	31213,2	43211,7	36396	50446,8	25201,2	29326,2	35207,2
45,8333	15552,8	16421,1	14868,8	29406,5	35514	30968,2	43043,2	36224,6	50146,7	24861,6	28844,5	34766,7
46	15333,2	16240,2	14672,3	29164,8	35198,9	30807,2	42824,3	35936,4	49897,1	24506,8	28436,9	34209,5
46,1667	15103,2	16015	14438,7	28937	34857,9	30565,9	42617,6	35754,3	49724	24137,3	28010,5	33719,1
46,3333	14879,9	15802,5	14190,5	28617,3	34613,7	30300	42359,1	35460,5	49396,7	23804,8	27571,2	33186,3
46,5	14649	15561,7	13977	28415,6	34342,3	30081,6	42132,3	35251,5	49173,9	23430,1	27180,6	32756,4
46,6667	14454,4	15404,6	13762,9	28127,5	34005,3	29818,3	41876,7	34955,9	48846,3	23093,6	26731	32208
46,8333	14237	15148	13520,7	27834,8	33651,2	29589,8	41587,4	34650,8	48485,6	22710,2	26286,5	31692,2
47	14018,9	14961,7	13297,4	27564,8	33354,5	29310,2	41352,2	34391,6	48229	22378,3	25895,9	31250
47,1667	13798,2	14736,6	13111,9	27271,8	33035	29062	41099	34118,6	47955	21970,5	25482,3	30728,9
47,3333	13577,2	14522,8	12899,6	26931,5	32715,3	28789,3	40730,7	33852,2	47585,8	21605,1	25082,7	30150,6
47,5	13366,8	14290,6	12640,7	26702,3	32357,4	28507,4	40475,9	33481,8	47282,8	21247,2	24626	29651,6
47,6667	13191,4	14102,2	12473,4	26407,9	32018,8	28266,6	40216,8	33190,3	46982,2	20873,1	24178,3	29160,1
47,8333	12973,9	13880,3	12261,5	26098,7	31614,4	27972,8	39917,3	32924,2	46635,9	20494	23821,8	28687,7
48	12783,2	13687,2	12044,8	25806,2	31260,8	27722,8	39646,8	32632	46283,2	20168,9	23405,1	28222,9
48,1667	12603,8	13519,9	11876,1	25512,9	30953,8	27428,1	39304,8	32299,9	45940,7	19831,8	22992,7	27756,4
48,3333	12410,5	13299,5	11680,7	25220,5	30617,1	27107,1	38948,6	32000	45577,9	19489,8	22623,6	27338,9
48,5	12227,8	13150,4	11487,7	24931,9	30218,7	26894,5	38649,7	31695,6	45181,1	19161,2	22260,7	26955,3
48,6667	12064,1	12956,7	11316,9	24650,9	29904,5	26616,2	38315,5	31416,9	44861,1	18850,9	21878	26497,4
48,8333	11929,7	12778,8	11111,6	24301,3	29530,4	26275,4	37997	31053,2	44509,1	18552	21540,2	26058,9
49	11721,8	12575,1	10956	24016,7	29175,1	26030,5	37693,4	30730,8	44078,3	18215,9	21202,8	25645,6
49,1667	11546,1	12435,3	10752,2	23741,6	28849,7	25747,8	37388,4	30443,9	43701,7	17874,8	20841,1	25269,1
49,3333	11397,1	12256,4	10601,3	23478,8	28485,2	25485,5	37031,3	30108,8	43358,6	17600	20500,2	24850,5
49,5	11234,3	12088,9	10464,5	23197,2	28144	25177,4	36699,2	29806,6	42966,8	17291,3	20182,1	24502,7
49,6667	11105,3	11942,2	10289,1	22897,3	27774,7	24930,4	36406,6	29500,9	42512	17045,4	19891,5	24128,5
49,8333	10972,9	11821,8	10155,1	22620,6	27428,7	24606,1	36008,4	29206,5	42202,8	16754,2	19540,6	23808
50	10842,6	11665,6	10000,3	22332,4	27085,5	24326,2	35685,8	28854,4	41767,2	16428,3	19240,3	23416,3
50,1667	10704,9	11526,4	9882,33	22093,7	26783,3	24091,3	35393,1	28567,4	41397,8	16192,5	18946,7	23062,6
50,3333	10595,1	11411	9748,73	21773,1	26485,5	23832,4	35062	28234,4	41039,2	15923,8	18668,9	22762,2
50,5	10466,1	11277,2	9627,08	21532,8	26124,8	23523	34732,7	27973,2	40660,9	15679,8	18407,3	22459,1
50,6667	10363,3	11169,7	9517,67	21231,4	25772,7	23277	34420,1	27648,2	40300,8	15400,7	18180,3	22090,4
50,8333	10253,5	11067,6	9373,28	20970,6	25478,3	23020,3	34035,2	27338,3	39903	15196,3	17917,8	21841,6
51	10185,5	10935,1	9270	20733	25136,8	22795,8	33761,2	27016,4	39553	14932,8	17694,9	21523,5
51,1667	10065,4	10846,6	9194,96	20470,1	24884,7	22507,5	33456,6	26798,4	39159,4	14707,8	17415,1	21244,1
51,3333	10008,9	10744,1	9105,76	20271,3	24579	22293,2	33102,9	26509,8	38807,7	14547,2	17196,7	20970,5
51,5	9915,08	10651,1	9019,79	20037	24297,7	22044,4	32760,1	26238,6	38460,3	14326,3	17044	20782,4
51,6667	9848,48	10576,9	8955,12	19782,9	23992,2	21784,7	32465	25955,2	38064,2	14159,6	16846,2	20537,7
51,8333	9811,22	10508,1	8878,53	19549,6	23714,2	21546,5	32177,2	25675,4	37731,1	13990,3	16685,7	20358,2
52	9722,23	10471,5	8826,7	19334,6	23444,9	21320,8	31910	25438,7	37421,8	13787,5	16473,8	20155,9
52,1667	9723,18	10410,2	8771,06	19110,1	23192,9	21106,9	31568,3	25173,4	37009,8	13617,9	16315,6	19977,7
52,3333	9674,66	10324,3	8713,45	18899,1	22920,5	20910,4	31265	24912	36711,6	13465,9	16188,3	19793,3
52,5	9651,75	10311,6	8672,58	18704,4	22715,1	20722	31008,2	24669,3	36365,2	13343,7	16080,1	19633,6
52,6667	9619,91	10262,2	8634,89	18494,2	22465,1	20520,4	30712,5	24446,2	36046,1	13191	15943,4	19466,1
52,8333	9592,54	10239,2	8621,1	18340,5	22206,4	20292,6	30431,3	24261,6	35718,2	13039,4	15844,6	19392,3
53	9599,92	10223,2	8588,32	18175,8	22012,7	20094,4	30151,7	23976,8	35431,6	12927,3	15783,5	19239,8
53,1667	9617	10218	8565,98	17943,6	21804,9	19932,2	29917	23773	35095,5	12834,9	15694	19181,9
53,3333	9621,46	10196,5	8582,08	17821,7	21597,9	19781,9	29637	23561,7	34809,4	12773	15659,6	19126,2
53,5	9617,11	10207	8577,92	17674,9	21418,3	19611,7	29374	23389,2	34540,8	12696,3	15598,8	19076,1
53,6667	9638,91	10225,1	8592,04	17505	21246,5	19443,6	29150,6	23183,5	34236,8	12620	15519,3	19015,1
53,8333	9692,52	10213,6	8585,13	17401,5	21073,4	19298,9	28931,7	22976,8	33967,2	12601,8	15505,2	18993,8
54	9719,46	10254,9	8633,57	17259,4	20903,5	19177,3	28669,3	22806	33711,1	12552,9	15486,3	19002,1
54,1667	9746,13	10287,2	8655,9	17139,6	20753,3	18984,8	28442,7	22623,8	33449,1	12542,8	15491,7	19024,6
54,3333	9822,83	10312	8689,35	17016,9	20639,7	18896,2	28202,9	22439,7	33162,2	12472,5	15513,3	19068,8
54,5	9840,15	10375,2	8756,71	16922,6	20524,4	18776,1	28027,3	22285,2	32984,7	12453,6	15538,3	19091,2
54,6667	9929,83	10431,5	8797,68	16832,5	20362,8	18644,5	27862,7	22147,2	32741,8	12479,6	15612,2	19175,2
54,8333	10014,4	10484,2	8856,53	16797,5	20275	18553,7	27672,7	22022	32523,8	12461,3	15700,4	19196,5
55	10073,6	10561,9	8920,9	16678,3	20173,7	18463,2	27477,4	21918,1	32343	12497,1	15753,7	19326,9
55,1667	10186,2	10595,5	8997,91	16619,2	20072,4	18386,2	27267,3	21742,5	32069	12534,4	15834,7	19427
55,3333	10257,9	10695,2	9086,54	16560,4	20022,3	18298,6	27099,8	21660,8	31899,1	12568,6	15958,6	19546,9
55,5	10358,5	10800,2	9163,35	16542,6	19962,1	18282,9	27001	21552	31725,1	12615,8	16074	19682,1
55,6667	10461,9	10883,2	9255,75	16492,9	19913,1	18218,9	26870,7	21456,1	31548,8	12698,8	16206	19818,1
55,8333	10576,8	10976,8	9321,88	16433,3	19888,8	18148,3	26716,1	21352,1	31396,8	12773,8	16325,5	19985,3
56	10700,9	11097,1	9437,03	16440,9	19838,6	18128	26553,5	21253,6	31227,1	12828,4	16474,7	20210,3
56,1667	10836,4	11209,9	9546,33	16439,9	19838,2	18124,3	26424,6	21195,7	31095,3	12965,5	16631,9	20398,9
56,3333	10946,4	11319,9	9647,02	16425,6	19842,3	18066,1	26279,4	21139,8	30990,3	13051,9	16817,4	20623,6
56,5	11080,3	11457,2	9778,16	16446,5	19839,1	18097,2	26203	21100,7	30859,2	13160,1	16985,3	20807,8
56,6667	11232,1	11564,8	9881,04	16480,1	19840	18100,7	26126,2	21043,2	30762,6	13285	17199,2	21054,7
56,8333	11358,4	11726,2	10017	16523,4	19889,9	18091,4	26036,1	20972,4	30665,7	13410	17426,8	21307
57	11527,1	11887,5	10136,1	16552,5	19934,2	18123,8	25971,5	20934,5	30592,9	13518,5	17670	21566,2
57,1667	11659,3	11984,9	10272,5	16605,8	19947,9	18132,3	25898	20922,6	30533,3	13658,1	17848,3	21821,3
57,3333	11842,6	12131,3	10408,1	16637,5	20031,1	18144	25819,2	20914,5	30448,6	13836,5	18105,3	22081,6
57,5	11991,9	12294	10532	16715,5	20076,7	18191,6	25759,8	20919,9	30357,8	13957,8	18339,9	22422,2
57,6667	12154,6	12467,6	10674,6	16768,9	20158,6	18273,8	25738,7	20922,4	30294,9	14127,3	18570,3	22744
57,8333	12325,7	12622,8	10850,9	16874	20226,5	18287,4	25669,8	20890,7	30269,4	14306,4	18866,6	23037,5
58	12454,3	12783,7	10988,6	16945,2	20333	18391,9	25665,5	20893,4	30219,7	14493,7	19149,7	23377,3
58,1667	12649,7	12950,5	11130,8	17016,3	20462,7	18406,7	25614,8	20922,7	30201,7	14705,4	19418,9	23679,2
58,3333	12798,1	13127,4	11253,2	17120,7	20542,3	18520,8	25570,3	20914,7	30228,2	14868,6	19695,9	24028,9
58,5	13007,5	13306,7	11433,2	17272,5	20677,4	18587,5	25606,8	20986,5	30165,1	15075,9	20004,6	24378
58,6667	13168,9	13456,6	11588,2	17358,4	20789,8	18661,5	25608,8	21034,3	30222	15268,3	20282,8	24756,8
58,8333	13329,6	13645,1	11769,1	17467,5	20928,6	18777,5	25584,7	21087,4	30197,9	15433,1	20569,3	25067,3
59	13486,7	13808,6	11910,7	17620,1	21080,9	18882,5	25597,9	21100,1	30213,5	15657,3	20866,1	25452,5
59,1667	13668,9	13966,9	12097	17746,3	21219,7	18973,2	25618,1	21171,4	30305,3	15881,3	21194,4	25830,4
59,3333	13830,9	14134,9	12265,2	17871,8	21413,1	19111,4	25635,8	21246,3	30317,8	16060,4	21466	26167,2
59,5	14035,3	14342,6	12416,5	18048,7	21553,8	19259,3	25719,9	21316,5	30356,5	16280,2	21761,1	26512,8
59,6667	14208,3	14501,7	12563,1	18160,4	21732,5	19328,5	25709,9	21384,3	30417,8	16465,9	22094,8	26888
59,8333	14367,5	14668	12747,2	18353,2	21931,6	19446,6	25775,6	21472,4	30475,4	16685,3	22428,1	27216,3
60	14548,3	14848,3	12912,1	18518,7	22129,5	19632,8	25840,9	21539	30545,7	16918,5	22733,1	27597,1
60,1667	14687,2	15014,8	13092	18664,9	22312,7	19713,6	25888,5	21615,6	30596,2	17099,5	23017,7	27940,3
60,3333	14869,3	15188,5	13216,3	18842,5	22470,6	19906,5	25959,9	21738,3	30738,5	17334,6	23349,5	28252,1
60,5	14993,9	15370,8	13377,6	18981,8	22689,9	20042,7	26021	21773,5	30759,5	17478,1	23642,7	28659,7
60,6667	15194,7	15508,9	13559,6	19204,3	22882,8	20169,4	26097,8	21918,6	30857,2	17736,2	23963,8	29003
60,8333	15321,5	15685,6	13652,3	19348,1	23106,3	20349	26198,1	22019,6	30979,6	17923	24255,4	29403,8
61	15466,3	15871,6	13790,7	19569,8	23303,9	20526,2	26242,7	22120,2	31059,6	18099,4	24539,7	29731,1
61,1667	15621,4	15952,1	13935,6	19721,4	23511,3	20647,9	26361,5	22237,7	31158,3	18281,8	24846,7	30129,9
61,3333	15714,4	16154,7	14073,4	19901,2	23721,6	20814,6	26416,8	22307,6	31274,5	18462,6	25149,9	30421,4
61,5	15866,8	16288,5	14264,7	20067	23957,9	20972,8	26526,6	22466,9	31383,7	18663,1	25418,5	30729
61,6667	16025,3	16430,5	14349,8	20246,1	24163	21145,3	26657,2	22565,3	31511,9	18815,1	25603	31077,2
61,8333	16135,8	16575,5	14501,4	20442,5	24414,6	21311,8	26703,3	22738	31605,8	18990,6	25914,1	31438,9
62	16247,3	16692,7	14571,6	20614,4	24586,9	21459	26805,5	22803	31739,7	19158,2	26194,9	31674,3
62,1667	16366,3	16808,1	14682,9	20796,4	24778,7	21671,8	26952,6	22932,3	31844,7	19307,7	26444,4	31972,5
62,3333	16478,4	16962,7	14783,8	21018,6	25017,3	21763,7	27043,1	23034,2	31967,8	19464,3	26649,5	32228,8
62,5	16549,9	17061,9	14906,2	21173,9	25230,9	22004	27104,2	23144,6	32068	19642,2	26899,1	32503
62,6667	16649,1	17171,4	14995,6	21362,3	25425,3	22130,1	27233	23252,9	32201	19751	27139,6	32788,3
62,8333	16725,2	17284,1	15074,2	21516,9	25644,5	22295,5	27387	23395,5	32382,6	19872,1	27335,4	33040,1
63	16796,1	17366,3	15164,7	21692,5	25899,5	22469,7	27472,5	23511,1	32508,1	20027	27526,1	33317,3
63,1667	16867,1	17493	15235,2	21889,3	26049,4	22603,5	27596	23627,9	32595,3	20151,6	27723,8	33488,2
63,3333	16933,1	17575	15276,8	22023,6	26261,3	22761,2	27690	23748,3	32761,4	20261,5	27881,7	33696,3
63,5	16998,2	17622,9	15374,6	22218,4	26452,8	22925,7	27765,3	23863,6	32904,6	20364,2	28048,8	33948,2
63,6667	17063,6	17683,8	15422,4	22362,5	26649,3	23090,6	27928,2	23951	32978,7	20444,1	28198,4	34139,4
63,8333	17109,6	17739,9	15452,5	22507,5	26853,5	23206,1	28038,5	24107,8	33133,9	20486	28334,7	34229,9
64	17141,7	17819,1	15460,3	22695,3	27007,9	23380,5	28182,4	24195,7	33276,6	20564,7	28463,3	34387
64,1667	17174,2	17844,7	15533,8	22820,1	27155,9	23503,9	28243	24271,5	33374,4	20627,5	28589,4	34566,8
64,3333	17202,4	17915,4	15572,2	22978,5	27338,1	23663,5	28323,6	24397,5	33516,3	20690,2	28664,2	34712,2
64,5	17200,9	17942,8	15571,7	23134,9	27513,1	23805,2	28449,7	24485,1	33609,8	20714	28737,3	34827,5
64,6667	17224,4	17971,8	15573,4	23303,4	27680,2	23911,3	28487,7	24595,4	33750,7	20751,5	28854,1	34904,7
64,8333	17184,2	17993,2	15587,1	23396,5	27831,5	24053,2	28608,4	24696,7	33816,2	20773,9	28905,5	34955,1
65	17216,2	18008,6	15604,4	23531,4	27965,5	24188,3	28691,8	24761,6	33939,1	20764,1	28936,7	35026,3
65,1667	17209,5	17984,8	15584,4	23634,9	28126,2	24301,7	28792,7	24852,7	34058,4	20799,1	28983,5	35054,7
65,3333	17163,8	18028,3	15596,5	23735,4	28256,6	24402,8	28858	24912,5	34210,3	20774,9	28948,6	35103,6
65,5	17110,9	18038,3	15549,8	23892,1	28368,5	24510,5	28943,6	24952,8	34311,3	20792,6	29019,8	35145,4
65,6667	17124,3	17979,8	15531,8	23934,1	28496,9	24610,7	29052	25070,9	34335,7	20752,8	28991,6	35105,1
65,8333	17042,3	18000,9	15512,7	24071,7	28642,7	24709,5	29102	25107,4	34499,6	20690,5	28997,6	35116
66	17030,6	17966,1	15467	24167,9	28750,2	24799,6	29149,4	25124,4	34561,8	20683,9	28992,1	35124,7
66,1667	16970,9	17919,3	15386,5	24243,5	28771,3	24866	29253,8	25237,7	34677,7	20600,9	28952,6	35128,2
66,3333	16878,7	17910,3	15339,5	24285,8	28880,4	24923,3	29283,2	25254,8	34755,4	20549,5	28859,5	35074,2
66,5	16801,8	17846,6	15280,4	24352,5	28978,4	25015,3	29343,1	25306,5	34788	20496,1	28822,1	35048,4
66,6667	16801,7	17792,6	15217,5	24431,3	29010,8	25103,6	29417,4	25326,4	34909,7	20405,6	28712,7	34973,7
66,8333	16691,5	17727	15148,2	24478	29122,4	25151,2	29452,2	25358,7	34941,1	20324	28637,8	34858,8
67	16612	17686,7	15063,1	24506,1	29114,8	25211,4	29470,2	25385	34997,5	20252,7	28551,4	34700,1
67,1667	16535,6	17614,7	15014,5	24530	29178,2	25218,3	29535,4	25414,9	35070,6	20133,2	28438,2	34630
67,3333	16409,9	17534,9	14928,4	24588,8	29202,1	25319,8	29532,5	25436,6	35135	20032,6	28334,4	34460,4
67,5	16327,2	17469,7	14829,6	24588,6	29198,1	25317,5	29583,3	25449	35097,5	19885,3	28182,6	34371,4
67,6667	16246,8	17355	14723,1	24579,4	29267,4	25329,2	29650,4	25424	35193,2	19814,8	28052,1	34204,8
67,8333	16077	17285,3	14675,6	24606,2	29279,9	25362,1	29611,9	25440,8	35223,3	19668,5	27884,7	34033,7
68	16016,4	17176,1	14533,4	24577,6	29225	25375,1	29684,5	25437,1	35202,2	19524,8	27746,7	33852,3
68,1667	15912	17099,4	14440,3	24585,4	29242	25397,8	29653,8	25417,2	35246	19344,5	27560,9	33661,9
68,3333	15796,9	16998,6	14363,3	24587,1	29211,9	25427,2	29644,8	25413,4	35244,2	19213,6	27425,5	33514,9
68,5	15677,8	16891,7	14231,4	24513,5	29190,2	25407,1	29613,6	25399,6	35245,8	19082,1	27212,4	33226,6
68,6667	15538,3	16766,4	14096	24534,6	29185,7	25353,9	29647	25350,3	35232,8	18930,1	27007,3	33047,9
68,8333	15411,1	16647	13990	24487	29134,2	25369,7	29625,7	25316,1	35253	18768,2	26800,3	32782,2
69	15269,2	16525	13834,3	24477	29080,1	25341,2	29592,3	25315,4	35249,9	18589,9	26596,3	32525
69,1667	15188,9	16422,2	13726,5	24434,4	29015,3	25308,2	29566,9	25216	35171,2	18420,6	26408,9	32289,8
69,3333	15059,5	16302	13630,5	24371,9	28953,7	25257,8	29546,7	25216,8	35181	18255,1	26157	32060,6
69,5	14905,1	16161,1	13478,6	24285,9	28866,8	25256,2	29512,2	25081,3	35149,6	18067,7	25969,8	31876,1
69,6667	14753,9	16028,5	13340,8	24238,2	28833,6	25193,7	29451,5	25032,3	35093,5	17919,1	25752,8	31574,3
69,8333	14598	15901,9	13208,5	24168,6	28725,6	25156,2	29377,4	24988,2	35042,3	17712,9	25506,9	31273
70	14481,4	15776,3	13086,3	24077	28638,1	25089,4	29361,7	24912,5	34968,4	17526,3	25256,4	31026,2
70,1667	14334,1	15657,4	12961,3	24021,2	28523,6	24977,9	29295,8	24868,2	34921,6	17347,2	24996,4	30753,8
70,3333	14192	15488,2	12781,8	23937,5	28411,7	24951,8	29220,8	24753	34864,7	17186	24748	30414
70,5	14047,8	15362,9	12694	23837,8	28319,9	24890,1	29180,4	24724,2	34867,2	17004,8	24496,6	30178,5
70,6667	13910,2	15213,7	12541,7	23761,3	28197	24810,4	29113,7	24554,8	34705,8	16770,7	24246,1	29824,9
70,8333	13761,4	15090,4	12396,8	23623,1	28045,3	24681,6	28992,4	24456,3	34695,4	16575,1	23952,8	29553
71	13620,4	14908,6	12269	23557,2	27898,5	24602,7	28948,8	24392,6	34597	16357,5	23729,1	29304,8
71,1667	13477,3	14827,8	12136,4	23402,3	27778,1	24548,9	28836,1	24296,6	34459,7	16140,3	23457,2	29008,6
71,3333	13344,4	14666,9	11975,7	23316,6	27678,8	24427,9	28772,2	24226,6	34377,2	15948,6	23191,5	28735,5
71,5	13226,2	14503,8	11851,6	23154,3	27473,3	24315,5	28685,5	24089,1	34255	15772,3	22966,6	28422,6
71,6667	13078,2	14384,2	11702,7	23071,3	27365,7	24276,1	28570,5	23980,9	34193,8	15563,5	22683,8	28110
71,8333	12930,3	14254,8	11558,4	22942,9	27186,5	24072,8	28468,2	23817,7	34093	15387	22432,6	27776,4
72	12808,6	14093,4	11412,5	22801,7	27037,1	24000,4	28358,1	23756	33960,4	15203	22105,7	27491,9
72,1667	12652,8	13947,9	11276,9	22637,4	26858,5	23876,7	28271,4	23650,4	33885	14993,5	21869,5	27122,3
72,3333	12521	13802,6	11164,9	22558,5	26679,3	23733,7	28158,4	23510,7	33738,1	14817,8	21581,3	26812,6
72,5	12396,6	13706,4	11046,5	22382,8	26521,8	23595,4	28007,3	23365,8	33567,8	14627,2	21354,6	26516,8
72,6667	12335	13581,7	10923,5	22267,2	26344,4	23516,8	27897,4	23224,4	33425,2	14376,2	21095,3	26269,6
72,8333	12145,9	13419,4	10760,4	22074	26124	23361,2	27766,4	23111,4	33262,3	14254,7	20802,4	25980,9
73	12015,8	13313,2	10685,2	21957,5	25977,9	23227,3	27614,4	22969	33132,7	14108,2	20601,4	25656,1
73,1667	11910,3	13174	10537,7	21773,4	25791,6	23091,6	27486,2	22797,1	33010,3	13854,1	20323,7	25382,8
73,3333	11784,6	13057,3	10415,2	21626,1	25614,5	22899,9	27356	22708,7	32890,2	13690,8	20090,7	25096
73,5	11651,2	12893,4	10310,9	21524,1	25425,1	22805,8	27204,8	22509,9	32734,8	13502	19830,4	24797,9
73,6667	11577,8	12803,8	10160,1	21342,9	25222,5	22658,3	27090,7	22380,4	32582,3	13318,7	19600,1	24529,8
73,8333	11444,5	12671,7	10087,8	21193,5	25019	22511,5	26922,8	22262,7	32417,6	13142,1	19383,5	24244,7
74	11342,6	12546,8	9946,57	21031,6	24836	22377,3	26779,3	22114,9	32294,8	13011,5	19116,5	23941,1
74,1667	11236,2	12435,1	9847,98	20863,2	24647,5	22215,3	26641,4	21965,1	32104	12873,7	18879,7	23675,2
74,3333	11145	12356,4	9737,21	20695,1	24453,4	22071,5	26475,3	21824,2	31952,2	12701,2	18683,4	23378,2
74,5	11069,2	12226,7	9636,7	20540,4	24235,9	21932,1	26337,5	21632,6	31760,1	12531,9	18426,3	23127
74,6667	10967	12122,2	9544,92	20369,7	24070,4	21763	26208,9	21512,1	31576,4	12373,7	18173,7	22892,6
74,8333	10873,8	12001,7	9457,33	20175,6	23881,6	21575,6	26026,8	21351,2	31415,4	12197,3	18029,7	22676,6
75	10786,6	11893,5	9356,46	20043,4	23644	21459,8	25869,3	21180,1	31209,1	12060,6	17769,4	22413,7
75,1667	10696,8	11817	9258,7	19921	23467,1	21300,8	25700,6	21021,6	31031,7	11873,2	17633,9	22203
75,3333	10635,2	11723,2	9174,57	19723,9	23281,4	21122,4	25542,2	20888,2	30889,2	11801,8	17413,8	21937,6
75,5	10548,7	11632,2	9083,24	19584,4	23096,7	20974,4	25386,1	20745,1	30687,2	11644,6	17218,3	21695,3
75,6667	10479,1	11551,2	9020,28	19399,4	22901,4	20857,4	25243,1	20581,7	30531,4	11501,5	17035,8	21505,2
75,8333	10423,3	11453,5	8937,26	19252,1	22726,6	20711	25083,2	20441,2	30336,8	11379,8	16863,1	21331,8
76	10363,3	11405,1	8872,69	19119,6	22514,1	20538,1	24908,2	20320	30148,1	11265,4	16688	21095,2
76,1667	10314,3	11314,1	8808,12	18974,1	22382,5	20431,9	24747,5	20124,7	29974,4	11122,9	16535,2	20921,6
76,3333	10249,2	11252,3	8746,84	18823,8	22204,1	20277,5	24617,5	19963	29841,4	11012,6	16395,8	20714,3
76,5	10187,9	11182,8	8689,26	18716	21981,1	20125,2	24466,6	19835,6	29624	10918,4	16236,7	20579,7
76,6667	10176,4	11144,1	8602,65	18512,9	21806,2	19964,1	24324,6	19676,4	29429,2	10781,3	16083,4	20358,5
76,8333	10109,4	11053	8571,54	18354,1	21622,9	19831,1	24106,6	19573,6	29275,1	10690,9	15963	20232,7
77	10090,7	11023,6	8528,07	18234,7	21478,5	19695,2	23980,7	19426,5	29074,8	10572,3	15814,7	20077,5
77,1667	10055,3	10958,8	8476,65	18134,9	21315	19543,2	23858	19292,6	28920,8	10481,8	15756,2	19952,6
77,3333	10010,9	10910,8	8435,98	17977,7	21138	19412,1	23680,9	19137,8	28767,3	10408,7	15607,7	19784
77,5	10035,4	10883,1	8381,52	17818,6	20967,6	19290,3	23509	18997,1	28572,5	10345	15509,5	19614,7
77,6667	9990,47	10847,8	8356,79	17704,2	20802,6	19152,3	23367,1	18874,8	28394,5	10273,7	15423,9	19577,7
77,8333	9989,45	10797,8	8331,86	17591,3	20671,9	19039,3	23192,1	18745,9	28230,1	10186,6	15335,1	19456,5
78	9979,76	10762,8	8291,87	17466,7	20517,6	18885,2	23094,2	18588,3	28094,4	10114,5	15233,7	19345,2
78,1667	9987,61	10765,2	8281,26	17372,8	20373,9	18789,8	22936,5	18505,3	27898,1	10024,1	15191,4	19260,2
78,3333	9987,43	10768,8	8242,82	17221,5	20224,6	18643,8	22798,9	18366	27745,7	10016	15124	19181,3
78,5	9962,79	10739,7	8222,06	17132,3	20110,9	18534,1	22648,2	18214,2	27574,6	9938,39	15059	19097,3
78,6667	10003,8	10730,8	8208,52	16975,2	19980,6	18412,4	22505,5	18118	27393,3	9888,5	15000,1	19011,4
78,8333	9985,83	10725,3	8201,03	16912,9	19872,1	18270,2	22339,3	18004,5	27231,2	9834,65	14991,2	18987,1
79	10015,3	10719,2	8214,99	16847,7	19749,2	18211,2	22231	17869,2	27085,1	9815,42	14933,5	18980,8
79,1667	10007,6	10706,2	8196,48	16720,7	19608,2	18130,2	22098,1	17786,9	26926,4	9797,41	14914,7	18927,8
79,3333	10058,4	10704,2	8182,33	16622,1	19515,6	18003	21995,6	17665,7	26769,6	9774,57	14891,4	18878,6
79,5	10087	10715	8188,17	16542,5	19396,1	17933,2	21845,5	17554,8	26662,1	9752,67	14889,6	18863,4
79,6667	10092,8	10738	8188,3	16449,4	19345,4	17839,9	21727,5	17468	26463,9	9701,85	14882,9	18842,6
79,8333	10155,9	10747,3	8215,06	16408,4	19205,9	17725,8	21570,3	17353,9	26386,7	9710,66	14889,4	18849,1
80	10167,4	10764,2	8202,14	16306,6	19100,1	17680	21480,7	17283,4	26219,9	9681,09	14871,3	18864,5
80,1667	10204,9	10801,6	8210,43	16268,4	19036	17585,1	21380,7	17178,7	26117,1	9672,99	14941,4	18898,1
80,3333	10270,1	10817	8234,05	16186,9	18967,2	17504,9	21230,3	17081,8	25958,7	9682,84	14939,1	18891,7
80,5	10310,4	10883,4	8266,66	16125,1	18889,6	17472	21168,2	16999,5	25806,2	9680,08	14971	18952,2
80,6667	10357,3	10893,9	8289,64	16042,9	18826,9	17392,2	21010	16920,8	25697,8	9689,63	15018	18987,2
80,8333	10418,9	10924	8286,9	16004,5	18702,6	17318,9	20940,1	16809,4	25578,9	9692,16	15085,3	19058,1
81	10476,1	10998	8339,62	15982,2	18714,8	17258,4	20848,7	16770,9	25463,2	9707,77	15085,9	19109,6
81,1667	10517,8	10996,6	8340,89	15918	18626,4	17210	20797,4	16707,4	25364,4	9740,49	15173,6	19177,9
81,3333	10573	11073,2	8364,92	15911,6	18592,7	17174,7	20666,4	16645	25289,2	9736,55	15238,7	19214,9
81,5	10627,1	11133,3	8374,97	15894,2	18548,1	17117,1	20574,2	16566,7	25173,3	9777,04	15313,2	19323,6
81,6667	10695,7	11199,1	8414,26	15824,3	18527,8	17088,6	20465,6	16520,6	25066,3	9804,53	15398,1	19407,6
81,8333	10779	11238,2	8496,71	15811,9	18520,4	17050,5	20394,4	16462,6	24960,1	9837,9	15468,7	19544,7
82	10838,7	11283,9	8499,52	15774,9	18495,2	17015,1	20312,7	16431,3	24887,6	9879,03	15556,6	19633,1
82,1667	10924,5	11347	8523,61	15771,5	18494,3	16994,4	20229,7	16389,1	24791	9897,15	15664,3	19736,3
82,3333	10976,8	11418,1	8567,04	15765,6	18455,2	16991,1	20155,6	16349,9	24719	9938,65	15747,7	19866,3
82,5	11039,9	11487	8594,07	15750,4	18447,5	16976,2	20098,7	16304,9	24633,9	10020,4	15860,7	19971,6
82,6667	11125	11536,1	8639,56	15790,4	18440	16949,1	20024,8	16270,1	24545,3	10040,5	16005	20094,4
82,8333	11218,3	11602,4	8688,97	15746,9	18411,5	16905,1	19997,7	16226,2	24489,3	10091,2	16094,1	20224,5
83	11252,1	11647,5	8719,43	15772,9	18437,4	16924,7	19936,5	16217,8	24411,2	10119,8	16193,2	20339,6
83,1667	11336	11746,7	8768,79	15775,1	18445,2	16892,6	19879,6	16201,7	24351,1	10182,3	16343,5	20524,9
83,3333	11404,4	11786,1	8821,38	15771,3	18462,6	16932,4	19854	16160,2	24323,2	10240,3	16455,1	20674,5
83,5	11477	11869,6	8845,8	15786,7	18488	16919,3	19813,9	16153,6	24199,3	10322,6	16635,6	20810,7
83,6667	11573,5	11956,3	8911,11	15788,6	18521,8	16940	19752,6	16117,2	24158,6	10354,4	16715,5	20928,7
83,8333	11623,8	12022,4	8951,7	15864,7	18537,9	16943	19712,2	16126,1	24175,1	10414,9	16855,2	21097,5
84	11672	12080,1	8979,58	15879,6	18583,5	16947,3	19670,2	16156,5	24106,5	10462,2	16974,1	21236
84,1667	11758,4	12150,5	9038,97	15901,7	18611,5	16994,7	19649,5	16131,4	24061,5	10512	17129,8	21465,4
84,3333	11830,8	12253,5	9087,28	15941,2	18663	16997,4	19631,6	16132,9	24045,5	10585,4	17265,3	21611,3
84,5	11901,3	12319,8	9108,82	15959,1	18707,5	17045,2	19642,2	16115,1	24055,9	10656,3	17395,3	21769,4
84,6667	11972	12364,2	9144,26	16008,3	18773,5	17077,7	19611,1	16144,4	23969	10706,8	17529,3	21923,7
84,8333	12077,7	12453,3	9195,83	16084,4	18823,1	17108,5	19570,7	16120,5	23929	10771,6	17687,9	22072,4
85	12095,9	12511,6	9225,64	16127,7	18896,8	17166,9	19605,4	16126,5	23948,8	10839	17831	22259,9
85,1667	12158,4	12612,5	9227,83	16202,9	18948,1	17175,6	19550	16164,5	23936,1	10895,7	17958,3	22439,1
85,3333	12240,8	12694,8	9266,17	16239,9	18993,8	17206,1	19569,9	16181,4	23938,7	10962,4	18094,6	22599,7
85,5	12312,7	12738,3	9338,15	16279,1	19067,3	17257,4	19568,9	16209,8	23953,7	11016,1	18263,2	22778,3
85,6667	12392,5	12809,4	9355,93	16344	19108,1	17311,7	19593,6	16198,4	23941,6	11075	18376,8	22956
85,8333	12415,1	12864,2	9402,91	16408,7	19232,8	17381,7	19589,7	16256	23921,2	11137,8	18478,1	23153,3
86	12488,9	12943	9451,8	16453,9	19263,6	17420,2	19582,8	16319,3	23981,5	11219,4	18628,4	23299,6
86,1667	12535,2	12972,6	9498,77	16527,2	19362,5	17488,7	19604,8	16307,7	23978,6	11252,8	18776,2	23503,1
86,3333	12604	13067,9	9516,99	16654,9	19443,1	17502,6	19603,6	16373,1	23950,8	11319,8	18900,4	23651,7
86,5	12626,2	13119,1	9559,65	16694,5	19526,8	17609,7	19662,2	16420,3	23954,1	11364,1	19061,6	23808,1
86,6667	12693,1	13192,7	9556,19	16767,6	19623,2	17672,5	19664,6	16435,4	24009	11387,1	19181,8	23931,9
86,8333	12728,3	13230,6	9580,19	16806,8	19721,3	17725,6	19713,3	16478,5	24028,9	11458,7	19330	24121,3
87	12749,1	13293,4	9588,76	16917,9	19794,7	17808,6	19703,5	16513,5	24065,1	11512,9	19405,3	24240,3
87,1667	12796,3	13392,7	9621,9	16961,3	19895,8	17874,9	19743	16547,4	24118,4	11561,8	19537,6	24387,9
87,3333	12838,4	13410,3	9613,42	17065,2	19950,4	17928,1	19783,8	16602,6	24107,1	11606,4	19687,8	24500,6
87,5	12869,8	13430,2	9639,03	17113,1	20029,8	18001,1	19842	16647,7	24166,8	11645,8	19757,4	24655,8
87,6667	12899,1	13491,2	9636,08	17195,6	20160,3	18090,7	19812,5	16696,9	24228,4	11676,5	19895,4	24803,3
87,8333	12928,6	13558	9646,65	17298,6	20200,9	18135,5	19886,2	16758,9	24239,9	11721,4	20018,3	24969,5
88	12952	13581,9	9658,71	17382,3	20322,5	18210,8	19917	16792,5	24306,2	11756,5	20086,1	25079,8
88,1667	12950,5	13642,7	9692,07	17449,7	20418,9	18260,1	19971,4	16839,2	24315,8	11797,9	20190	25228,4
88,3333	12984,6	13642,7	9692,07	17538,7	20505,1	18329,6	19996	16900,5	24411,3	11824,4	20269,9	25315,5
88,5	12991,9	13700,5	9695,85	17631,4	20575,7	18446,4	20041,6	16946,5	24418,4	11859	20364,2	25417
88,6667	12982,8	13716,1	9661,32	17667,7	20672,3	18507,6	20131,1	17002,1	24491,3	11889,7	20484,1	25540,8
88,8333	12991,9	13760,5	9690,82	17763,4	20779	18579,8	20180,6	17060,4	24530,1	11879,7	20514,6	25622,4
89	13009,5	13768,7	9668,32	17824,3	20865,4	18629,1	20205,2	17089	24608	11920,5	20574,2	25720,6
89,1667	13034,7	13811,8	9663,72	17952,8	20933,4	18708,4	20253	17166,2	24652,4	11937,6	20669,6	25841,9
89,3333	13005,1	13835,8	9630,01	17966,4	21034	18791,4	20273,9	17209,7	24736,1	11937,9	20748,7	25913,1
89,5	12976,6	13848,5	9635,49	18066,5	21110,9	18848,8	20324,7	17300,1	24759,7	11934,1	20769,4	25984,9
89,6667	12985	13841,3	9643,95	18101,3	21218,2	18903,1	20382,9	17318,7	24843,4	11938,3	20827,8	26057,9
89,8333	12973,5	13859,6	9593,53	18234,5	21303,3	18980,2	20414,3	17365,3	24896,9	11965,5	20866,6	26096,3
90	12952,4	13834,1	9578,24	18291,1	21355	19043,5	20512,3	17427,5	24966,1	11961,2	20884,3	26153,4
90,1667	12945,8	13866,9	9556,44	18332,9	21445,4	19150,9	20533,6	17467	25036,2	11928	20938,2	26247,7
90,3333	12921,5	13846,5	9519,38	18411,8	21487,3	19175,9	20604,9	17503,6	25105,6	11949,5	20943,2	26279,2
90,6667	12909,1	13879,6	9460,45	18567,1	21631,1	19264,3	20688,4	17639,5	25246,6	11885	20968,2	26263,4
90,8333	12885	13849,3	9432,79	18610,7	21737,7	19309	20731,9	17648,4	25314,3	11883,8	20945	26308,8
91	12824	13813,7	9413,99	18679,5	21769,2	19379,1	20797,9	17682	25329,1	11872,1	21022,5	26309,9
91,1667	12793,6	13810,3	9385,95	18718,3	21808,1	19424	20851,8	17721,2	25416,5	11845,7	20971,8	26329,7
91,3333	12738,8	13824,7	9342,35	18774,2	21900,7	19484,6	20873,8	17759	25500,8	11852,7	20986,6	26368,1
91,5	12703,1	13768,7	9294,22	18806,5	21953,3	19566,8	20956,7	17826,7	25523,8	11822,7	20954,4	26373,1
91,6667	12678	13729,3	9266,92	18907,8	22021	19611,3	20993,4	17838,1	25630,7	11797,2	20929,9	26381,3
91,8333	12648,3	13710,8	9215,29	18923,2	22060,7	19648,9	21033,7	17887	25638,6	11749,8	20932	26356,7
92	12591,7	13686	9203,71	18948,9	22101,2	19696,3	21044,6	17929,6	25698,8	11719	20918,9	26356,4
92,1667	12537,5	13652,6	9124,04	18995	22137	19758,8	21106,7	17937	25778,1	11641,5	20862	26283,2
92,3333	12499,4	13643,9	9076,3	19020,5	22168,3	19803,5	21192	17954,9	25859,9	11640,2	20801,7	26239,5
92,5	12443,6	13608,1	9025,14	19062,9	22223	19833,2	21215,4	18028,5	25887,9	11620,6	20755	26243,2
92,6667	12351,3	13550,8	8984,68	19118,2	22207,8	19877,5	21256	18029,8	25938,1	11565,5	20702,9	26203,4
92,8333	12307,8	13505,3	8912,13	19133,8	22262,6	19883,9	21319,3	18068,4	26002	11483,4	20644	26107,2
93	12277,3	13455,9	8863,82	19155,5	22269,5	19951,5	21348,1	18087,1	26049,2	11456,1	20568,6	26081,7
93,1667	12207,6	13394,2	8820,39	19160,5	22291,3	19997,6	21405,8	18102	26102,7	11420,3	20531,8	26042,2
93,3333	12133	13366,8	8747,04	19220,7	22365,5	20010,6	21394,4	18147,9	26126,8	11359,9	20478,9	25958
93,5	12069,5	13297,6	8706,37	19250,7	22344,3	20024,8	21432,9	18167,7	26201,9	11279,7	20372,5	25919,5
93,6667	11954	13266,2	8649,66	19262	22352,5	20056,8	21477,5	18206,1	26246,2	11242,4	20276,7	25805,5
93,8333	11924,8	13195,3	8579,28	19279,5	22332,5	20089,5	21531,7	18219,3	26255,5	11164,8	20211	25794,1
94	11848,7	13145,6	8522,12	19269,9	22364,1	20119,8	21525,8	18230,2	26316	11116,2	20135,2	25654,6
94,1667	11782,7	13083,1	8463,27	19255,3	22362,7	20121,4	21547,4	18213,8	26327,8	11061,9	20066,3	25572,4
94,3333	11730,6	13038,9	8391,28	19302,2	22300	20135,6	21590,3	18253,4	26389,1	11001,6	19954,8	25474,1
94,5	11648,2	12976,3	8349,99	19290,2	22328	20124,1	21580,6	18262,8	26435,7	10923,8	19852,5	25373,6
94,6667	11600	12908	8288,64	19280,6	22329,8	20150,6	21604,5	18241	26448,7	10869,6	19778,4	25252,2
94,8333	11540	12859,5	8212,29	19265,2	22322,2	20127,4	21652,2	18225,9	26499	10832,8	19661,4	25115,3
95	11452,3	12763,1	8154,59	19252,3	22295,2	20123,1	21648,1	18263,2	26460	10744,1	19517,4	25014,5
95,1667	11383,7	12700,2	8095,9	19215,2	22255,5	20148	21676,7	18249,8	26560,5	10712,5	19400,9	24922,7
95,3333	11299,5	12668	8047,91	19222	22233,7	20134,2	21675,7	18223,6	26533,5	10627,5	19322,7	24829
95,5	11228,2	12590,9	7980,51	19207,3	22219,5	20124	21680	18240,4	26549,6	10562	19263,7	24717,9
95,6667	11159,3	12515,6	7925,45	19170,3	22185,5	20136,9	21670,6	18189,4	26570,4	10474,3	19124,2	24576
95,8333	11084,8	12447,3	7864,96	19180,5	22170,2	20091,7	21678,5	18217	26616,1	10442,4	18982,3	24471,7
96	11020,1	12389,3	7802,9	19117,9	22072,9	20071,5	21676,1	18182,1	26587	10363,5	18909,6	24313
96,1667	10957,1	12295,6	7752,28	19095,3	22038,4	20079,4	21695,8	18192,6	26610,9	10275,7	18784,6	24153,1
96,3333	10876,3	12260	7683,55	19077,3	21988,9	20040,7	21712,5	18138,8	26615,5	10207,5	18625	24029,6
96,5	10807,3	12187,7	7609,53	19031,3	21920	20029,1	21682	18095	26635,6	10134,1	18509,9	23912,8
96,6667	10720,5	12118,7	7563,57	18977	21825,6	20007,3	21680,3	18099,4	26623,4	10041,2	18419,9	23723,9
96,8333	10658,6	12058,8	7486,92	18967,5	21754	19953,6	21672,6	18061,3	26623,8	9984,99	18265,2	23616,4
97	10598	11971,9	7411,13	18917,5	21670	19926,3	21652,1	18037,2	26668,9	9872,93	18189,8	23477,6
97,1667	10567,7	11920,1	7375,54	18860,9	21635,9	19924,7	21642,7	17984,9	26624,9	9811,25	18040,4	23353,3
97,3333	10470,5	11842,7	7292,68	18822,4	21560,2	19881,6	21580,6	17976,8	26603,3	9729,16	17914,3	23204,7
97,5	10390,3	11789,6	7233,79	18761,4	21529	19828,4	21595	17943,2	26587,8	9682,88	17797,4	23079,6
97,6667	10354,8	11727,1	7200,72	18709,9	21434,2	19755,7	21559,5	17917,4	26585	9615,52	17652,7	22943,7
97,8333	10269,6	11658,3	7163,49	18656,2	21384,1	19752,6	21533,7	17885,4	26564,2	9523,19	17554,7	22796
98	10225	11595,2	7081,68	18617,4	21327,8	19680	21536,6	17844,2	26552,8	9474,65	17431,8	22659,8
98,1667	10137,5	11538,1	7026,72	18557,4	21266	19604,1	21481,9	17790,4	26492	9395,59	17320,3	22506,9
98,3333	10122,8	11470,3	6970,52	18470	21164	19573,8	21457,6	17734,7	26469,5	9319,34	17191,2	22372,3
98,5	10067,7	11397,1	6934,59	18426,1	21098,5	19538,8	21428,2	17691,5	26442,2	9254,62	17075,5	22262
98,6667	10000,2	11353,4	6883,44	18355,8	21002,6	19465,4	21382,4	17645,1	26438,6	9173,53	16957,6	22079,2
98,8333	9938,01	11293,6	6818,08	18308,1	20927,2	19445,1	21391,3	17592,4	26370,8	9122,04	16834,8	21936,2
99	9874,08	11231,5	6759,11	18237,6	20825,4	19372,8	21310,9	17538,7	26332,3	9051,43	16707,5	21802,3
99,1667	9836,13	11174,5	6709,16	18191,4	20727,7	19318,2	21268,6	17512,6	26306,1	8970,96	16592,3	21680,3
99,3333	9814,13	11119,6	6674,67	18103,8	20680,3	19228,4	21219,2	17422,7	26268,2	8897,83	16521,5	21598
99,5	9754,28	11076,4	6644,42	18042,9	20592,3	19166,7	21191	17359,8	26230	8852,12	16355,8	21416,8
99,6667	9718,79	10993,6	6590,32	17948,7	20525,5	19125,6	21135,6	17305,6	26170,5	8793,05	16248,5	21287,3
99,8333	9676,64	10943,7	6551,77	17860,6	20432,5	19071,8	21121,2	17257,1	26112,1	8718,5	16172,7	21142,4
100	9624,38	10893	6519,61	17806,9	20317	19004	21028	17204,5	26083,3	8669,86	16065,7	21039,4
100,167	9610,67	10865,8	6477	17733,7	20210,1	18892,5	21027	17138,6	26035,4	8575,06	15947,6	20869
100,333	9557,98	10805,3	6438,4	17676,9	20152,2	18832,2	20967,7	17092,6	25955	8549,4	15865,6	20767,6
100,5	9545,21	10755,5	6407,83	17601,6	20065,3	18790,5	20890,4	17022,5	25922,4	8486,04	15756,3	20630,8
100,667	9518,53	10722,5	6365,84	17481,7	19952	18712,7	20831,8	16954,4	25848,2	8452,07	15676,5	20503,2
100,833	9471,11	10693	6331,75	17438,4	19861,4	18630,8	20756,9	16885,6	25804,4	8394,88	15589,4	20438,5
101	9430,97	10633,8	6294,9	17352,5	19771,3	18568	20706,7	16844,2	25746,7	8355,09	15505,8	20328,2
101,167	9417,57	10593,8	6260,32	17301,5	19641,9	18468,4	20643	16768	25676,1	8314,47	15429	20255,3
101,333	9400,23	10576	6247,38	17216,6	19586	18422	20632,7	16705,4	25589	8232,16	15322,4	20158,3
101,5	9375,21	10529,8	6204,96	17116,3	19514	18334,4	20569,8	16621	25554,2	8174,09	15256,1	19996,1
101,667	9373,1	10486,8	6178,95	17056,1	19430,5	18269,6	20499,4	16543,8	25507,2	8137,91	15183,1	19896,2
101,833	9341,85	10481,7	6180,34	16963,2	19335,7	18251,6	20409,7	16519,6	25409,6	8127,13	15132,4	19797,4
102	9331,9	10450,5	6139,81	16884	19208,4	18119,4	20338,1	16428,4	25325,1	8071,3	15062,3	19713,4
102,167	9297,02	10425,9	6108,41	16840,5	19125,4	18062,2	20303,8	16378,3	25297,8	8033,63	15003,7	19661,2
102,333	9304,11	10394,9	6116,36	16777,5	19057,3	17993,7	20213,8	16298,3	25226,1	8001,64	14954,3	19548,6
102,5	9298,57	10392,4	6079,85	16685,6	18950,4	17929,3	20181,4	16244,5	25132,5	7976,92	14895,9	19475,5
102,667	9276,38	10360,3	6043,56	16593	18880,6	17859	20107,8	16164,8	25094,8	7908,56	14827,4	19440,6
102,833	9288,35	10366	6034,07	16552,9	18759,3	17767,2	20008,8	16117,2	25008,5	7868,31	14782,7	19384,8
103	9284,06	10319,2	6026,27	16458,9	18741,7	17707,2	19978,4	16049,6	24908,1	7856,63	14752,8	19327,1
103,167	9323,19	10314,6	5999,16	16407,6	18637,1	17649,1	19873,6	15985,2	24844,7	7824,84	14661,7	19228,2
103,333	9300,12	10319,4	5979,82	16312,8	18552,9	17577,9	19829,7	15894,6	24760,3	7785,03	14626,8	19189,4
103,5	9325,08	10281,8	5980,13	16256,1	18486	17514,9	19746	15836	24711,3	7785,92	14624,5	19132,8
103,667	9296,83	10263,6	5976,04	16205,9	18388,6	17434,8	19688,8	15789,1	24602,3	7754,84	14602,1	19090,8
103,833	9312,55	10275,1	5953,63	16145	18317,8	17379,4	19606,4	15738,5	24535,5	7716,57	14574,3	19016,2
104	9311,04	10262,8	5961,75	16079,3	18229,7	17309,7	19560,1	15658,1	24451	7702,39	14528,6	18995,8
104,167	9345,41	10271	5943,99	15976,9	18188,8	17248,3	19501,6	15609,3	24400,9	7681,54	14542	18967,9
104,333	9353,24	10258,2	5969,13	15960,2	18106,5	17157	19410,1	15538,5	24318,1	7664,14	14503,6	18955,5
104,5	9359,74	10262,6	5940,99	15877,6	17996,6	17121,9	19319,1	15491,1	24248,2	7626,53	14465,8	18922,3
104,667	9354,43	10233,4	5936,29	15828,3	17972,7	17052,9	19289,4	15390	24151,4	7639,04	14507,1	18857,2
104,833	9399,5	10265,2	5940,22	15789,7	17870,4	17004,6	19222,5	15361,4	24086	7634,39	14469	18887
105	9409,36	10253	5953,75	15733,4	17837,1	16935,5	19158,8	15310,6	24006,5	7608,75	14455,8	18860,5
105,167	9419,65	10281	5942,81	15656,7	17787,4	16903,6	19083,9	15287,2	23931,4	7606,32	14487,5	18868,5
105,333	9447,03	10293,8	5935,15	15608,5	17707,2	16824,1	19004,5	15211,3	23894,2	7591,69	14508	18862,4
105,5	9441,35	10318,6	5929,86	15593	17638,2	16797,4	18974,6	15136,9	23790,6	7586,17	14507,8	18884,8
105,667	9473,01	10303,5	5949,05	15527,7	17578,3	16733	18902,2	15080	23707,9	7622,31	14522,2	18874,6
105,833	9522,81	10343,9	5946,9	15491,9	17567	16653,9	18819,5	15035,1	23670,4	7591,65	14504,1	18862,9
106	9532,47	10336,6	5954,87	15441,1	17535,4	16622,8	18802	15031,7	23583,3	7581,92	14574,8	18923,1
106,167	9552,82	10374,8	5962,77	15407,6	17449,8	16565,2	18718,4	14950,6	23510,4	7590,96	14611,9	18920,4
106,333	9571,48	10379,6	5970,85	15379,3	17379,7	16513	18693,5	14887,9	23414,8	7606,02	14606,1	18950
106,5	9609,14	10387,9	5967,97	15307	17364,5	16498,1	18658,1	14844,2	23385,1	7593,73	14627,9	18964,2
106,667	9615,85	10406,6	5995,34	15303,6	17308,7	16427,5	18566,3	14797,4	23325	7587,2	14681,5	18984,8
106,833	9668,79	10444,7	5987,1	15227,3	17269,6	16441,1	18522,3	14759,7	23238,8	7609,31	14688,1	19067,8
107	9720,8	10454,1	6017,51	15195,9	17238,3	16392,9	18469,6	14726,4	23182,2	7609,53	14702	19085,4
107,167	9730,04	10479,2	6005,64	15183,3	17209,9	16324,5	18413,9	14672,6	23155	7602,7	14794,3	19094,1
107,333	9769,32	10489,6	6018,48	15189,5	17170,7	16304	18360,1	14672,9	23039,8	7597,83	14836,7	19134,4
107,5	9779,68	10500,7	6031,3	15138,1	17135,8	16273,7	18343,5	14621	22958,6	7616,18	14829,8	19164,3
107,667	9809,89	10559,2	6060,47	15112,4	17104,8	16251,3	18253,8	14591,2	22951,7	7638,86	14916,2	19249,1
107,833	9835,71	10557,2	6044,72	15090,3	17064,5	16223,3	18209,4	14546,2	22877,8	7626,15	14927,7	19288,9
108	9863,91	10595,2	6082,81	15094,1	17033,3	16176,8	18178,9	14520,9	22815	7639,99	14967,6	19363,3
108,167	9917,97	10618,5	6094,4	15063,3	17069,3	16140,5	18141,9	14492,4	22782,1	7675,09	15033,5	19406,1
108,333	9927,46	10668	6089,99	15059	17031,4	16146,4	18091	14486,7	22699,2	7675,26	15104,8	19480
108,5	9979,02	10680,3	6106,61	15030,6	17010	16158,8	18094,3	14453,5	22686,3	7707,83	15130,1	19563,4
108,667	9992,85	10716,3	6089,06	15036,5	16988,4	16112	18040,1	14416,3	22613,9	7696,78	15182,5	19577
108,833	10002,9	10748,6	6081,82	14984,2	16979,6	16110,4	17966,8	14397,8	22559,8	7703,14	15248,6	19643
109	10057,7	10746,6	6107,75	15025,9	16985,8	16074,5	17925	14387,1	22552,6	7709,92	15311,6	19758,8
109,167	10042,1	10804,6	6162,96	15005	17009,9	16074,6	17904,5	14371,5	22507,1	7749,99	15380,6	19803,9
109,333	10093,3	10841,6	6138,76	15000,7	16992,3	16052,7	17894,6	14319,5	22451,8	7760,41	15429,4	19848,6
109,5	10118,3	10837,5	6141,63	14972,9	16961,5	16025,3	17846,9	14321,6	22413,6	7766,86	15523,3	19930,8
109,667	10154,8	10873,6	6162,05	15036,9	17023,3	16059,2	17810,2	14326,7	22346,3	7804,77	15571,3	20024,4
109,833	10146,1	10918	6168,92	14991,2	16974,3	16023,2	17837,6	14306,6	22359,4	7788,11	15609,8	20077,4
110	10197,8	10938,7	6204,74	15018,1	17000,3	16056,3	17789,9	14303,5	22294,6	7817,12	15678,7	20132,3
110,167	10218,3	10972,1	6206,8	15005,7	16985,6	16061,8	17764,4	14298,2	22300,9	7832,86	15727,3	20211,8
110,333	10234,7	11010,9	6220,08	15031,8	17011,8	16042,2	17757,3	14264,9	22242,2	7834,26	15819,2	20311,7
110,5	10257,8	11030,9	6221,88	15029,3	17061,6	16049,1	17747,5	14302,1	22204,3	7860,51	15877,9	20383,2
110,667	10272,3	11056,7	6239,67	15043,9	17036,9	16037,9	17723,7	14266,2	22205,9	7877,63	15920,4	20456,8
110,833	10279,6	11085,7	6242,13	15034,7	17059,1	16034,3	17663,4	14287,1	22199,1	7899,71	15975,7	20545,6
111	10293,4	11104,2	6264,58	15068,8	17106,7	16070,7	17696,2	14294,6	22141,4	7884,52	16058,6	20610,6
111,167	10325,1	11128,2	6266,52	15095,1	17113,9	16072,1	17685,5	14296,2	22086	7930,18	16108,3	20678
111,333	10320,8	11138,7	6267,41	15120,1	17132,4	16077,3	17662,1	14273,6	22096,7	7916,41	16156,4	20745,4
111,5	10361,2	11175,8	6277,55	15104,2	17149,7	16060	17663,8	14315,1	22093,9	7930,22	16231,9	20818,7
111,667	10366,1	11207,2	6280,62	15148,5	17181,6	16132,3	17668,1	14303,8	22077,2	7942,73	16286,5	20904,9
111,833	10351	11243,2	6283,07	15162,5	17211,4	16127,9	17645,6	14293	22078,8	7969,07	16335,8	20973,4
112	10381,5	11258,3	6284,76	15176,4	17211,3	16125,3	17658	14321	22048,4	7986,2	16395,5	21034,3
112,167	10370,7	11256,3	6284,27	15223	17257,9	16143,4	17653	14311	22044,1	7986,12	16462,1	21141,5
112,333	10376,9	11305,2	6289,71	15218,1	17296,9	16178	17641,3	14335,7	22013,1	8009,07	16491,6	21200,9
112,5	10377,9	11310,1	6279,51	15260,1	17319,7	16195,4	17638,1	14370,8	22059,6	7997,43	16576,5	21254,2
112,667	10391,4	11351,3	6295,18	15280,9	17326	16196,5	17635,2	14380,3	22054,9	8006,38	16624,6	21329,7
112,833	10407,3	11380,2	6310,39	15326,3	17353,6	16250	17673,9	14378,8	22032,5	8032,86	16648,6	21385,8
113	10405,3	11378,8	6280,15	15369,2	17386,3	16251,5	17640	14388,3	22072,1	8029,98	16695,1	21495,1
113,167	10403,6	11374,4	6295,32	15356,9	17437,3	16278,5	17676,1	14433,9	22063,1	8026,58	16706,5	21500,3
113,333	10406,2	11390,2	6272,02	15394,1	17479,6	16311,5	17685,4	14430,1	22054,7	8031,68	16795,2	21545,9
113,5	10400,5	11421,9	6288,51	15420,7	17443,9	16326,7	17677,9	14448,9	22003,9	8047,72	16802,9	21622,9
113,667	10402,2	11410,1	6274,94	15449,2	17516,3	16368,3	17691,2	14466,1	22052,7	8048,33	16841,3	21674,1
113,833	10394,8	11434,5	6252,87	15462,2	17583,4	16369,5	17717,5	14505,7	22074,8	8041,33	16847,1	21744
114	10390	11434,3	6256,26	15494,2	17594,7	16420,7	17712,4	14509,6	22059,2	8044,36	16924	21768,8
114,167	10347	11407	6243,01	15527,6	17648,2	16454,7	17720	14566,5	22130,6	8038,51	16937,6	21827,8
114,333	10365,6	11452,7	6258,65	15566,9	17680,5	16474	17786,9	14540	22078,1	8027,52	16952,9	21894,8
114,5	10331,8	11426,3	6253,5	15595,1	17671	16483,6	17772,7	14570,9	22101,7	8058,57	16966	21907,5
114,667	10314,8	11417,8	6235,3	15620,6	17742,5	16526,5	17799,6	14616,4	22140,7	8005,32	16999,4	21965
114,833	10310,2	11427,5	6214,53	15631,1	17742,2	16542,8	17804	14622,7	22146,1	8011,74	17020,8	21971,4
115	10298,9	11429,9	6200,3	15675,3	17815,3	16572,2	17798,9	14621,1	22167,9	8044,09	17035,9	22063,6
115,167	10284,7	11437,4	6207,44	15728,8	17792,9	16603,5	17871,4	14665,3	22182	8007,83	17041	22059,2
115,333	10261	11443,7	6186,37	15713,3	17868,1	16629	17828,7	14716,5	22234,6	8008,36	17046,4	22072,9
115,5	10220,4	11436	6176,35	15778,4	17888,7	16642,4	17879,9	14713,7	22218,8	7997,49	17049,5	22091,7
115,667	10227,2	11436	6162,42	15805,6	17921,4	16685,3	17883,7	14766,8	22237,5	7980,06	17094,2	22094,6
115,833	10206	11439,6	6148,09	15810,4	17915,8	16692,8	17915,4	14759,5	22277,3	7971,09	17074,7	22145,7
116	10181,5	11407,7	6139,24	15843,8	17966,7	16742,8	17941	14796,6	22281,9	7965,25	17100,1	22165,8
116,167	10146,6	11415,3	6097,18	15854,7	17992,7	16763,9	17960,7	14821,2	22337,4	7965,48	17073,5	22184,4
116,333	10104,6	11379	6083,21	15923,5	18004,6	16775,1	17986,1	14851	22316	7950,65	17043,5	22176,2
116,5	10092,5	11358,4	6064,42	15901,5	18062,7	16811,1	18035,7	14874,7	22372	7922,21	17043,5	22194,9
116,667	10074	11349,4	6040,43	15953,3	18077,1	16811,9	18059,5	14894,1	22409,7	7911,38	17034,1	22182,1
116,833	10011,1	11303,8	6025,18	15992,5	18102	16842,2	18086,4	14903,2	22402,8	7911,7	17029,6	22193,7
117	9994,63	11355,5	5984,89	16007,7	18132,4	16885,5	18088,2	14919,6	22459,2	7915,37	16991,7	22190,9
117,167	9983,45	11317,8	6013,87	16054,4	18140,1	16965,4	18105,3	14938,9	22450,9	7856,96	16994,6	22141,9
117,333	9947,51	11293,2	5971,71	16053,7	18173	16933,6	18163,4	14990,1	22492,8	7854,64	16981	22171,3
117,5	9921,97	11240	5935,94	16074,4	18204,8	16959,5	18172,8	15004,7	22535,3	7822,85	16937,7	22155
117,667	9865,82	11250,1	5902,95	16087,6	18233,5	16960,6	18213,7	15009,4	22551,7	7840,65	16926,2	22156,9
117,833	9855,2	11226,8	5892,45	16106,7	18222,5	16998,6	18217,1	15052,7	22583,9	7783,34	16903,2	22132,5
118	9817,63	11185,2	5875,28	16142,5	18200,4	17022,5	18250,8	15067	22616,7	7735,89	16880,6	22085,6
118,167	9786,43	11176,5	5844,92	16149,3	18229,2	16990,7	18291,8	15073,1	22636,3	7733,84	16854,3	22085
118,333	9745,71	11142,1	5835,22	16133,4	18274,2	17059,8	18262	15086,3	22649,5	7716,82	16777,6	22049,7
118,5	9712,85	11119	5796,37	16176,5	18287,1	17044,2	18295,2	15116	22691,9	7675,85	16727,7	22041,4
118,667	9661,11	11095,8	5768,29	16188,9	18302,3	17106,3	18323,1	15107,7	22725,5	7657,73	16720,3	21954,8
118,833	9646,11	11059,2	5724,07	16187,2	18328,2	17095,5	18370	15142,7	22741,4	7616,06	16646,3	21927,2
119	9592,78	11042,5	5714,54	16197,7	18327,9	17112,2	18342,9	15109,4	22740,8	7591,51	16623,1	21906,9
119,167	9560,65	11019,4	5668,78	16236,7	18302,5	17095,2	18401,9	15136,7	22813,8	7581,96	16596,2	21882,8
119,333	9523,14	10975	5659,95	16256,8	18309,2	17130,1	18408	15171,7	22794,6	7564,77	16559	21832,3
119,5	9505,12	10953,7	5639,12	16227,8	18294,9	17134,5	18439,1	15177,8	22854,4	7534,96	16491,3	21768,5
119,667	9467,64	10902,7	5593,5	16258,3	18282,3	17119,7	18431,4	15200	22851,9	7504,12	16450,9	21727,9
119,833	9425,29	10883,3	5579,43	16265,2	18316,1	17186,4	18462,9	15218,4	22901	7445,91	16389,2	21701,1
120	9392,09	10840,8	5562,17	16227,6	18345,9	17168,1	18464,7	15190,6	22949,9	7422,66	16331,9	21635,4
120,167	9344,4	10824	5535,68	16270,5	18291,8	17188,7	18512,2	15255,5	22959	7415,38	16254,6	21588,7
120,333	9311	10783,5	5503,81	16254,4	18321,6	17153,4	18493,7	15208,3	22994,3	7360,16	16222,1	21481,4
120,5	9278,54	10754,8	5480,05	16266,1	18290,9	17182,4	18530,3	15244,1	22980,4	7335,04	16173,3	21454,9
120,667	9216,33	10716	5449,62	16246,3	18303,3	17173,9	18531,9	15236,2	23015,3	7306,15	16109,7	21386,5
120,833	9187,81	10692,4	5423,58	16233,9	18269,1	17212,4	18556,2	15245,1	23021	7270,02	16044,4	21343,8
121	9185,85	10652,1	5403,65	16231	18271,9	17186,4	18574,7	15230,9	23059	7257,14	15986,2	21247
121,167	9145,8	10641,6	5393,84	16253,8	18257,2	17167,9	18584,6	15207,6	23044,5	7217,18	15936	21212,5
121,333	9118,35	10577,5	5342,3	16230,4	18252,7	17163,2	18620,4	15227,2	23094,6	7182,1	15849,9	21112,1
121,5	9091,66	10560,5	5315,48	16220,2	18267,8	17181,3	18560,6	15223,1	23074	7172,66	15772,2	21024,9
121,667	9046,03	10504,9	5281,27	16205,8	18224,1	17164,1	18579,7	15199,1	23091,9	7138,43	15737,3	20973,6
121,833	8987,65	10471,2	5271,38	16155,2	18198,7	17159,9	18585,8	15181,8	23117,4	7089,66	15674,8	20910,2
122	8973,19	10432,3	5247,77	16168,8	18189,3	17103,8	18577,1	15200,1	23131,8	7058,19	15602	20862,7
122,167	8956,78	10409,2	5204,66	16166,2	18140,5	17147,1	18615,9	15174	23147,2	7033,48	15519,9	20801,6
122,333	8915,06	10404,8	5191,17	16153,2	18088,9	17148,7	18634,8	15161	23166,8	6974,63	15453,5	20720,2
122,5	8881,35	10346,9	5150,97	16116,9	18119,2	17090,5	18602,4	15157,4	23161,1	6970,09	15408,5	20609,8
122,667	8876,32	10345,2	5149,96	16115,7	18068,7	17101,6	18613,6	15174,7	23192,9	6930,33	15379,9	20555,7
122,833	8849,97	10299	5115,46	16078,9	18074,7	17115,2	18637,9	15128,3	23176,3	6903,4	15267,1	20531
123	8817,16	10272	5081,91	16081,2	18025,5	17062,9	18603,2	15141,5	23204	6880,43	15221,3	20453,2
123,167	8772,62	10220,5	5059,73	16089,1	18006,2	17048,8	18598,8	15085,1	23168,1	6850,37	15164,5	20347,9
123,333	8766,19	10194,7	5058,19	16064,8	17974,6	17034,3	18610,7	15102,5	23225,3	6817,01	15110,1	20287,6
123,5	8742,19	10141,6	5026,19	16022	17954,4	17046,8	18622,8	15073	23186	6778,66	15014,7	20178,2
123,667	8735,85	10091,4	5002,37	16012,6	17888,4	16987	18586,9	15066,8	23211,1	6744,46	14929,4	20106,8
123,833	8705,6	10095	4980,22	15976,9	17868,4	16962	18562,2	15041,3	23227,7	6711,27	14871,6	20027
124	8654,97	10056,6	4957,51	15912,5	17804,9	16947,1	18552,3	15029,6	23190,3	6677,04	14833,2	19978,8
124,167	8656,67	10026,6	4950,84	15923	17785,5	16933,2	18544,5	15000	23216,1	6637,73	14773,3	19897,4
124,333	8640,76	10004,8	4913,82	15868,1	17719,5	16891,6	18572	14972	23195,4	6626,26	14704,5	19846,5
124,5	8615,18	9984,99	4911,9	15857,5	17737,8	16892	18530,5	14923,7	23174,4	6584,3	14669,6	19758,4
124,667	8595,02	9974,67	4881,11	15868	17676,5	16867,2	18532,1	14916,4	23161,4	6577,84	14578,6	19682,2
124,833	8594,64	9926,63	4874,07	15811,4	17634,4	16822,1	18510,5	14915,5	23128,8	6538,19	14520,8	19631,8
125	8576,97	9882,98	4846,35	15784,1	17606,1	16823,5	18470,6	14854,9	23156,9	6523,15	14477,9	19564,5
125,167	8541,86	9868,37	4834,86	15743,7	17574,4	16781,7	18465,3	14834,4	23143,2	6494,17	14427,5	19446,5
125,333	8540,14	9827,93	4825,05	15735,1	17529,5	16723,3	18472,1	14832,1	23160,1	6461,67	14340	19401,5
125,5	8532,66	9817,67	4815,13	15646,7	17463,8	16691,8	18421	14788,8	23085,7	6416,98	14293,8	19341,7
125,667	8521,36	9807,39	4808,63	15649,5	17433,2	16680,3	18416,9	14769	23117	6423,1	14244,8	19259,5
125,833	8521,22	9756,52	4770,62	15609,9	17395,8	16661,7	18408,3	14713,5	23101,9	6392,02	14171,6	19206,5
126	8491,12	9752,29	4780,44	15587,7	17320,5	16615,9	18355,2	14682	23093,7	6377,75	14121	19129,9
126,167	8495,48	9720,12	4742,76	15551,4	17339,1	16610,4	18350,4	14630,6	23070,1	6352,86	14079,7	19076
126,333	8477,6	9704,08	4755,91	15510,9	17273,6	16557,3	18339,3	14633,4	23029,5	6316,31	14040,9	18998,4
126,5	8497,79	9703,94	4736,96	15469,7	17195,4	16529,7	18285,6	14576,2	23017,3	6293,56	13990,4	18940,7
126,667	8494,03	9677,7	4723,8	15445,4	17195,7	16503,6	18260	14532,4	23015,3	6285,01	13944,6	18899
126,833	8466,49	9647,71	4724,43	15429,3	17126,9	16454,9	18304,5	14543	22975,8	6264,51	13890,5	18829,2
127	8487,33	9651,1	4715,26	15347,1	17045,7	16431	18235,6	14477,3	22918,7	6252,17	13857,6	18771,7
127,167	8464,01	9645,35	4706,88	15366,6	17026,9	16409,3	18211	14449,6	22929,9	6227,35	13830	18708,7
127,333	8452,02	9610,67	4688,93	15289,3	17009,5	16342,5	18172,3	14383,1	22865,7	6211,06	13791,9	18686,1
127,5	8474,63	9584,19	4690,16	15278,5	16952,2	16343,2	18118,6	14367,4	22851,2	6204,17	13736,3	18629,1
127,667	8478,2	9572,61	4694,49	15224,1	16882,3	16283,6	18107,7	14366,6	22855,9	6181,85	13693,1	18569,9
127,833	8457,08	9554,14	4680,84	15203,2	16862,4	16249,2	18084	14306,9	22811,7	6177,95	13667,5	18523,5
128	8481,11	9562,79	4661,53	15178,8	16800,4	16216,9	18042,7	14259,2	22789,9	6150,17	13627,6	18472,1
128,167	8471,56	9539,54	4660,2	15136,5	16775,6	16198,2	18003,5	14206,2	22727,3	6132,37	13598,6	18422,1
128,333	8480,19	9548,58	4658,85	15096,5	16726,7	16183,9	17993,4	14188	22740,2	6114,51	13596,3	18354,7
128,5	8510,2	9494,68	4656,16	15078,6	16682,8	16101,6	17968,2	14163,5	22685,5	6106,83	13528,9	18344,5
128,667	8489,64	9540,76	4648,67	15032,1	16645,1	16074,4	17931,4	14131,9	22629,4	6088,92	13552	18314,9
128,833	8492,68	9509,18	4642,21	14956,3	16576,4	16038,7	17891,3	14080,8	22661,6	6083,39	13465,7	18257
129	8515,43	9494,25	4638,66	14909,6	16584	16015,1	17849,5	14051	22586	6074,57	13468,3	18246,2
129,167	8546,47	9523,23	4641,05	14902,8	16546,4	15991,5	17793,5	14012,3	22531,5	6060,44	13440,4	18192
129,333	8517,24	9509,64	4633,46	14894,5	16465,4	15951,2	17781,2	14004,4	22507,4	6046,17	13442,9	18143,5
129,5	8532,58	9462,15	4637,04	14826,1	16451	15924	17724,1	13964,8	22479,5	6042,62	13425,7	18133,9
129,667	8555,45	9504,76	4638,65	14801,7	16402	15880,8	17709,6	13917,3	22446,2	6024,43	13388,8	18165,7
129,833	8528,11	9482,55	4669,51	14762,6	16342,7	15863,4	17681,5	13888,7	22402	6017,79	13373,7	18104,3
130	8545,91	9486,51	4684,94	14756,4	16298,1	15844,7	17652,4	13840	22354	5998,59	13344,9	18053,9
130,167	8562,06	9477,93	4664,56	14717,2	16276,7	15757,9	17628,4	13812,8	22321,3	5981,87	13342,1	18034,9
130,333	8577,52	9515,25	4659,12	14648,5	16185,7	15790,9	17556,6	13791,1	22268,4	6003,34	13355,5	18019,5
130,5	8569,88	9484,78	4661,11	14649,6	16232,8	15708,3	17506,7	13741,2	22274,8	5985,14	13330,4	17969,4
130,667	8595,35	9493,77	4668,11	14596	16176,4	15694,6	17467,2	13715,3	22199,5	6006,6	13310,3	17976,8
130,833	8614,15	9501,43	4660,6	14548,5	16129,9	15695,3	17449,3	13675,6	22194	5985,6	13197,4	17991,4
131	8616,72	9487,14	4661,83	14562,6	16099	15627,4	17409,9	13617,1	22064,2	5965,15	13300,4	17974,1
131,167	8651,87	9480,75	4649,55	14540,7	16055,4	15594,5	17398,6	13583,2	22072,5	5986,2	13313,4	17944,2
131,333	8640,1	9486,94	4650,86	14498,5	16030,8	15548,1	17333,1	13567,5	22062,5	5961,86	13318	17951,1
131,5	8658,14	9494,07	4659,04	14463,3	16010,2	15559,3	17293,6	13529,6	22014,2	5964,27	13310	17902,7
131,667	8664,66	9504,12	4633,91	14461,1	15979,1	15524,7	17273,3	13498	21944,1	5966,85	13338,2	17914,3
131,833	8650,37	9512,98	4656,34	14406,4	15944	15495,3	17262,4	13474,7	21889	5970,33	13320	17941,4
132	8682,2	9504,84	4651,62	14371,5	15915,4	15465,5	17198	13424,2	21889,4	5952,26	13295,4	17907,9
131,167	8682,78	9539,2	4635,81	14347,3	15902,2	15427	17184,9	13419,4	21844,6	5958,03	13322,6	17863,2
131,333	8708,89	9549,65	4646,17	14356,3	15881,5	15417,9	17171,4	13401,7	21793,4	5943,37	13354,4	17908,7
131,5	8731,7	9535,93	4646,82	14312,6	15863,8	15420,9	17102,5	13353,6	21769,5	5958,38	13329,9	17884,7
131,667	8717	9541,62	4648,19	14311,9	15809,7	15346,6	17037,9	13340,1	21694,8	5959,02	13336,7	17921,2
131,833	8737,87	9522,89	4640,49	14326	15798,7	15357,1	17075,3	13293,7	21669,4	5948,97	13345,8	17909,9
132	8776,74	9558,26	4632,11	14261	15799,5	15346,7	17019,9	13270,7	21650,5	5939,88	13356,9	17923,7
132,167	8762,16	9554,7	4654,36	14255,5	15738,9	15306,8	16946,5	13247,7	21650,9	5941,62	13387,9	17944,7
132,333	8769,87	9568,6	4649,32	14243	15744,4	15293,7	16970,5	13192,9	21589,8	5951,35	13361,5	17925,9
132,5	8794,22	9568,5	4655,99	14201,5	15709,7	15218,6	16945,6	13224,7	21514,9	5939,7	13395,6	17929,6
132,667	8816,85	9577,24	4656,85	14199,5	15723	15224,8	16919,9	13180,6	21476,1	5946,63	13404,6	17989,1
132,833	8798,83	9566,76	4651,38	14164,9	15664,8	15232,5	16887,7	13148,6	21431,4	5942,15	13409,3	17971
133	8833	9590,09	4655,25	14158,5	15661,3	15201,5	16814,3	13156	21435,5	5934,72	13445,9	17980,5
133,167	8809,13	9592,23	4649,25	14167,6	15655,4	15165,9	16785,2	13116,8	21393,2	5963	13462,4	18000,8
133,333	8833,74	9610,32	4656,51	14136,3	15637,5	15191,3	16745,2	13070,4	21305,9	5964,2	13455	17996,4
133,5	8841,9	9621,4	4658,84	14115,5	15633,5	15142,5	16741,6	13090,4	21279,7	5966,57	13472,5	18048,4
133,667	8852,17	9611,26	4652,3	14128,9	15622,5	15144,9	16715,6	13058,9	21268,1	5961,26	13454,5	18049,9
133,833	8843,79	9634,89	4669,03	14086,5	15629,6	15144,2	16691	13032,5	21219,1	5951,05	13499,5	18067,4
134	8862,69	9665,72	4656,06	14114,9	15592,8	15154,5	16673,9	13022	21207,6	5968,19	13509,1	18054,6
134,167	8864,16	9650,75	4643,95	14083,2	15594,7	15072,8	16651,8	12985,6	21155,6	5967,25	13500,9	18078,1
134,333	8848,24	9654,89	4636,33	14100,4	15578,2	15133,6	16632,4	12998,3	21147,2	5950,07	13533,8	18089,5
134,5	8855,53	9631,31	4637,32	14055,2	15585,6	15102	16601,5	12979,8	21122,8	5967,91	13573,6	18121,4
134,667	8853,58	9666,56	4664,93	14048	15588,7	15053	16607,8	12987,3	21122	5972,33	13536,7	18164,8
134,833	8856,83	9671,63	4649,26	14035,9	15549	15051,9	16559	12976,2	21017,4	5956,32	13574,3	18150
135	8891,48	9690,09	4650,54	14046,5	15551,6	15056,5	16503,8	12937,7	21008	5976,25	13576,9	18191,5
135,167	8855,19	9688,19	4644,92	14044,9	15556,1	15067,6	16542,3	12908	21010,3	5963,27	13587,7	18204,7
135,333	8844,58	9702,48	4644,8	14026,4	15550,6	15038,3	16502,7	12901,8	20946,4	5969,71	13602,2	18206,5
135,5	8867,94	9701,59	4629,78	14050	15541,1	15027,6	16474,1	12903,1	20924,6	5971,69	13595,3	18259,4
135,667	8846,66	9712,64	4648,12	14054,1	15537,9	15024,6	16475,1	12912,8	20921,1	5976,05	13628,2	18265,2
135,833	8843,37	9704,91	4663,18	14065	15555,8	15019,1	16441,5	12886,6	20893,6	5978,25	13646,3	18248,8
136	8887,41	9707,46	4640,24	14025,5	15551,4	14996,9	16427,8	12890,4	20847,6	5977,7	13652,6	18300,1
136,167	8854,49	9713,57	4638,59	14036,2	15532,4	15021,1	16408,9	12901,4	20848,5	5965,18	13659,2	18288,8
136,333	8842	9722,35	4645,42	13996,5	15545,7	15006,2	16403,6	12900,1	20801,9	5976,41	13680,8	18298,3
136,5	8858,66	9704,53	4632,43	14026,2	15551,4	15026,5	16389,9	12876,2	20812,8	5981,04	13692,5	18321,2
136,667	8846,36	9715,62	4630,67	14046,5	15552,5	14996,5	16389,8	12884,4	20752,5	5976,41	13667,9	18348
136,833	8834,34	9731,51	4634,3	14047	15538,2	15030,9	16371,7	12883,1	20735,3	5988,4	13675,9	18379,2
137	8802,08	9723,48	4618,59	14037,5	15539	14987,3	16299,3	12865,7	20734,3	5971,81	13646,3	18408,6
137,167	8809,3	9718,71	4623,58	14033,4	15547,8	15029	16349,2	12872,3	20689	5958,06	13668,6	18379,7
137,333	8821,63	9708	4601,98	14037,3	15574,3	15006,6	16330,1	12851,7	20692,8	5974,95	13636,8	18417
137,5	8809,72	9734,27	4604,65	14043,4	15591,3	15016,2	16319,6	12888,1	20654,6	5978,44	13597,7	18420,6
137,667	8775,26	9745,33	4600,75	14055,6	15584,1	15011,9	16308	12856,6	20644,4	5976,54	13617,9	18403,8
137,833	8794,17	9741,45	4592,03	14059,5	15580,1	15035,6	16296,9	12866,9	20638,1	5972,62	13591,3	18476,3
138	8770,86	9708,33	4566,86	14084,2	15574	15018,7	16294,2	12881,3	20634,1	5952,08	13613,4	18438,2
138,167	8766,29	9715,34	4579,91	14087,4	15613,2	14998,7	16284,6	12888	20606,6	5972,63	13572,6	18453
138,333	8758,26	9695,16	4564,37	14064,1	15609,3	15037,8	16297,4	12883,7	20584,7	5939,66	13501,6	18469,3
138,5	8728,34	9727,69	4553,86	14045,2	15619,8	15052,4	16282,7	12885,5	20567,7	5960,46	13492,8	18493,6
138,667	8713,18	9716,48	4551,09	14080,4	15644,5	15050,5	16321,6	12891,4	20565,6	5939,41	13497,7	18495,3
138,833	8704,86	9717,9	4542,78	14071,7	15646	15015,8	16278,9	12873,8	20584,9	5934,99	13451,3	18479,8
139	8713,44	9719,59	4528,05	14099,7	15621,1	15046,6	16312,8	12915,9	20573,6	5945,95	13407	18479,2
139,167	8655,52	9708,2	4515,82	14098,7	15630,1	15039,9	16251,6	12917,5	20553,4	5917,77	13372,1	18490,4
139,333	8644,78	9706,4	4491,21	14123	15647,7	15029,4	16307,2	12899,3	20543,7	5926,01	13330,5	18485,7
139,5	8629,55	9664,9	4493,44	14086,3	15662,7	15029,5	16257,3	12894,9	20522,5	5922,69	13280,2	18514,3
139,667	8617,54	9670,18	4489,37	14111	15670	15106,6	16243,4	12892	20516,6	5925,89	13258,6	18484
139,833	8604,49	9656,44	4449,37	14115,8	15661	15042,4	16281,7	12926,7	20523,7	5911,16	13204,4	18500,4
140	8560,72	9645,34	4460,74	14128,3	15664,6	15063,2	16234,7	12915,2	20524,5	5879,15	13156	18500,5
140,167	8557,85	9638,1	4444,69	14131,9	15698,2	15090,5	16310,4	12951,4	20511,6	5880,57	13109,9	18497,5
140,333	8556,79	9621,74	4441,57	14146,6	15691,3	15111,1	16296,2	12918,6	20515,7	5891,84	13048	18477,8
140,5	8529,71	9617,04	4417,62	14131,4	15696,6	15066,5	16281,7	12942,7	20512,9	5872,96	13026,4	18454,4
140,667	8509,22	9601,99	4389,97	14183,1	15695,1	15078,2	16294,9	12956,7	20537,1	5857,67	12933,4	18475,3
140,833	8481,43	9573,36	4394,9	14154,3	15696	15115,5	16264,9	12950,6	20452,9	5844,97	12899,4	18442,2
141	8492,52	9578,97	4386,25	14164,7	15736,1	15105,8	16305,4	12957,4	20480,6	5826,17	12852,3	18438,7
141,167	8469,89	9579,24	4361,95	14166,9	15734,3	15104,3	16273,8	12947,5	20457,9	5824,65	12765,5	18431,2
141,333	8429,31	9556,29	4357,91	14178,1	15754,8	15161,2	16317,7	12977,4	20513,3	5826,83	12721,1	18427,9
141,5	8427,33	9535,01	4341,26	14178,8	15745,8	15128,7	16301,5	12974,9	20513,4	5821,68	12648,9	18420,5
141,667	8403,98	9549,51	4337,23	14184,5	15741,8	15111,5	16299,6	12983,8	20499,3	5793,08	12570	18394
141,833	8391,06	9531,04	4311,64	14207,8	15751,9	15147,9	16336,6	13020,2	20484,3	5782,17	12512,7	18390,1
142	8360,8	9499,73	4287,14	14195,1	15740	15132,3	16294,3	12995,6	20489,2	5772,03	12432	18353,8
142,167	8321,26	9472,22	4283,26	14203,4	15736,9	15155,2	16335,2	13024,6	20498,6	5763,68	12383,4	18374,8
142,333	8306,21	9475,68	4255,83	14193,4	15748,7	15156,3	16341	13008	20495	5741,07	12277	18306,5
142,5	8293,99	9463,48	4232,49	14231,6	15766,9	15136,7	16312,5	13023,4	20532	5716,26	12202,2	18266
142,667	8270,1	9438,13	4225,06	14228	15737,7	15134,3	16311,5	13026,3	20530,8	5699,85	12140,3	18261,8
142,833	8235,82	9438,1	4209,5	14214	15757,8	15152,6	16343,1	13021,3	20510,9	5693,77	12052,7	18236,6
143	8224,42	9414,93	4198,88	14214,9	15768,2	15159,9	16353,9	13020,9	20488,5	5669,65	11972,1	18174
143,167	8186,58	9381,78	4180,15	14200,7	15765,3	15150,6	16329,7	13039,6	20569,3	5679,31	11891,5	18142,9
143,333	8200,02	9371,43	4156,5	14209,8	15786,7	15146,8	16362	13035,3	20512,7
143,5	8144,22	9366,17	4129,61	14224,3	15729,2	15176,3	16340,6	13026,2	20554
143,667	8136,33	9360,1	4152,06	14214,5	15759,2	15166,4	16364,1	13040,2	20562,8
143,833	8146,17	9306,42	4124,09	14225,3	15725,8	15184,1	16374,2	13059,3	20548,7
144	8093,64	9293,33	4116,63	14203	15739,4	15170,1	16373,3	13033,2	20554,5
144,167	8075,22	9287,27	4118,02	14213,4	15776,4	15182,1	16391,5	13048,2	20545,5
144,333	8067,98	9241,53	4099,7	14206,3	15735,8	15133,2	16387,5	13072,5	20540
144,5	8032,26	9257,74	4066	14230,8	15755,8	15172	16397,1	13047,6	20628,5
144,667	7990,99	9231,51	4058,6	14229,2	15728,4	15169	16383,9	13038,6	20575,2
144,833	8000,45	9190,8	4039,34	14228,2	15705,3	15141,9	16384,7	13044,5	20544,8
145	7970,98	9171,89	4029,18	14223,3	15720,2	15155,6	16392,6	13072,3	20599,9
145,167	7969,28	9153,56	4014,51	14222,4	15734,9	15164,5	16411,7	13036,5	20554,9
145,333	7946,95	9150,87	4001,41	14211,7	15707,5	15152,2	16422,9	13042,8	20587,8
145,5	7911,41	9121,89	3990,94	14183,2	15703,9	15162,6	16422,1	13045,4	20590,1
145,667	7918,9	9111,17	3982,62	14182,2	15674	15158,9	16429,4	13043,2	20605,7
145,833	7890,01	9078,39	3968,17	14187,8	15644,1	15149,8	16426,8	13057,3	20611,2
146	7880,36	9081,25	3959,17	14185,2	15680,4	15161,3	16422,9	13025,6	20601,3
146,167	7863,98	9053,13	3941,26	14187,5	15627,8	15164,6	16446,8	13045,3	20553,2
146,333	7848,94	9020,91	3937,07	14178,2	15627	15183,1	16407,1	13065,3	20605,7
146,5	7840,11	9023,42	3927,88	14157,4	15633,4	15153,7	16426,3	13045,5	20591,9
146,667	7819,79	8992,28	3902,32	14180,6	15600,2	15135,3	16418,8	13028,5	20626,1
146,833	7792,63	8952,69	3885,89	14150,3	15592,3	15150	16430,8	13015,3	20619
147	7797,54	8928,56	3877,01	14138,6	15582,7	15117,7	16400,9	12999,7	20614,9
147,167	7775,33	8942,94	3864,44	14164,9	15553,5	15131,1	16437,9	12985,6	20600
147,333	7771,93	8937,75	3851,87	14141,2	15565,7	15099,9	16420,7	13000	20626,9
147,5	7748,58	8902,41	3846,89	14105,6	15545,6	15077,4	16368,7	12991	20618,6
147,667	7739,64	8863,29	3837,76	14129,9	15530,1	15071,8	16389	12968,7	20574,8
147,833	7703,47	8867,02	3827,65	14103,1	15505,2	15040,8	16398,1	12990,3	20610,4
148	7718,78	8859,23	3808,55	14108	15483,8	15030,2	16390,7	12969,6	20579,8
148,167	7715,15	8817,64	3790,09	14085,9	15458,4	15044,1	16373,2	12928,6	20640,8
148,333	7676,57	8804,85	3790,47	14055,1	15441,7	15030,5	16358,1	12954,1	20665,1
148,5	7673,39	8783,79	3780,15	14057,5	15452	15020,7	16351,8	12904	20633,8
148,667	7665,79	8765,12	3778,45	14043,3	15406,8	15021	16342,6	12896,1	20618,5
148,833	7647,44	8772,31	3757,73	14024,2	15419,1	14992,2	16370,3	12913,7	20585,8
149	7655,85	8737,3	3771,83	14013,3	15388,6	14978,6	16347,8	12881,2	20603,9
149,167	7661,71	8739,96	3773,95	14005,1	15348,9	14980,7	16332,6	12842,1	20587,2
149,333	7642,9	8726,07	3740,79	13967,1	15339,2	14971,6	16334,2	12850,8	20576,7
149,5	7631,33	8708,76	3737,25	13980,4	15271,2	14930	16365,3	12832,3	20596,1
149,667	7631,42	8653,57	3732,33	13938,1	15258,3	14942,3	16297,4	12812,4	20549,8
149,833	7606,84	8666,2	3718,44	13930,6	15240,5	14902,6	16303,1	12805	20529,5
150	7609,29	8672,12	3719,13	13916,7	15255	14866,4	16281	12763	20538,1
150,167	7618,48	8643,83	3706,64	13931,7	15227,1	14853,3	16292,6	12752,5	20541,1
150,333	7626,49	8639,57	3692,56	13884,9	15171,3	14837,7	16266,8	12752,1	20572,9
150,5	7593,29	8610,62	3693,84	13875,6	15158,1	14861,7	16264,3	12706,2	20527,5
150,667	7601,78	8579,94	3684,71	13852,8	15121	14830,5	16252,5	12695,1	20528,6
150,833	7612,93	8591,59	3687,73	13818,4	15110,8	14801,2	16252,4	12699	20463,6
151	7579,86	8586,35	3667,89	13830,5	15079,7	14802,9	16207,2	12674,5	20471,2
151,167	7584,82	8556,3	3668,28	13782,4	15072,7	14749,7	16168,9	12648,3	20499,7
151,333	7600,63	8539,26	3659,3	13779,9	15034,9	14761,7	16187,4	12633,3	20459,2
151,5	7578,76	8557,68	3650,31	13768,5	15028,8	14695,3	16156,9	12603	20447,1
151,667	7587,3	8546	3637,88	13743,1	15002,8	14713	16159,2	12560,1	20425,2
151,833	7592,51	8521,37	3656,53	13723,2	14974,8	14709,5	16140,6	12572	20428,6
152	7596,85	8528,27	3654,54	13713,9	14931,2	14671,4	16113,6	12532,3	20357,9
152,167	7584,96	8492,01	3631,47	13666,8	14884,6	14665,8	16084,2	12523,1	20369
152,333	7580,54	8487,65	3628,86	13672,5	14872,4	14623,3	16071,5	12492,7	20350,5
152,5	7617,91	8472,9	3623,95	13640,3	14884,7	14593,8	16052,7	12473,3	20360,2
152,667	7587,02	8468,43	3614,35	13611,8	14837,1	14579,6	16017,8	12452,7	20294,9
152,833	7589,29	8489,18	3605,41	13622,6	14808,6	14562,9	16013,2	12422,3	20312,7
153	7601,99	8482,6	3603,02	13580,4	14785,8	14542,7	16001,4	12405,9	20301,7
153,167	7590,48	8457,39	3606,94	13525,5	14780,8	14537,9	15962	12388,3	20256
153,333	7590,97	8444,78	3591,7	13510,5	14743,9	14502,7	15958,8	12355,8	20280,2
153,5	7588,2	8436,67	3597,01	13509,1	14719	14462,9	15933,3	12328,7	20252,6
153,667	7599,32	8447,67	3587,27	13474,5	14688,1	14467,5	15923,6	12297	20175,7
153,833	7622,02	8417,54	3591,01	13473	14693	14431,2	15873,7	12292,1	20170,2
154	7613,59	8431,74	3608,27	13466	14631,4	14427,6	15842,5	12269,5	20157,6
154,167	7602,96	8430,16	3577,91	13448,5	14620,7	14370	15831,7	12214,8	20122,1
154,333	7593,1	8419,13	3580,58	13400,9	14591,4	14359,4	15812,3	12220,7	20078,7
154,5	7606,35	8430,24	3572,7	13403,5	14547,7	14361,7	15748	12174,6	20096,6
154,667	7603,14	8410,39	3580,84	13365,1	14525,1	14314,7	15760,3	12166,2	20062,7
154,833	7602,33	8420,54	3571,61	13346,8	14516,9	14279,7	15706,5	12135,4	20019,9
155	7614,62	8408,81	3583,48	13321,5	14499	14288,1	15731,5	12130,6	20032,9
155,167	7626,38	8420,63	3579,3	13311,9	14459,2	14270,3	15703,5	12101,4	20001,8
155,333	7603,4	8410,57	3578,12	13294,1	14434,2	14260,3	15674,5	12084,2	19956,9
155,5	7597,73	8404,99	3569,06	13263,8	14448,5	14214	15650,7	12036,9	19916,5
155,667	7605,56	8372,15	3566,42	13242,7	14415,3	14211,1	15609,8	12007,4	19881,8
155,833	7622,96	8378,7	3550,58	13249	14389,4	14184,9	15583,6	11998,3	19884,8
156	7635,3	8405,78	3561,37	13211,6	14383,5	14144,5	15560	11957,2	19858,4
156,167	7619,56	8384,97	3542,16	13179,8	14347,3	14158,4	15527,7	11949,4	19815,9
156,333	7645,41	8386,69	3557,65	13194,3	14320,6	14114,9	15528,7	11918,1	19807
156,5	7628,4	8380,5	3556,37	13161,5	14305,1	14107,2	15481,1	11893,4	19782,1
156,667	7614,6	8384,62	3560,81	13162,2	14307,6	14103,9	15450,8	11880,7	19715,7
156,833	7646,37	8376,73	3549,41	13156,8	14258,6	14070,2	15436,6	11870,2	19680,2
157	7626,16	8393,11	3556,56	13119	14266,1	14077,2	15408	11857,1	19658
157,167	7632,14	8396,84	3536,95	13103,6	14240,9	14054,4	15382,6	11821,2	19630,7
157,333	7637,7	8377,47	3544,91	13092,2	14230	14030,6	15364	11806,1	19618,1
157,5	7633,56	8380,4	3535,87	13073,6	14195,3	14022,5	15322,6	11786,2	19572,5
157,667	7618,31	8374,61	3543,46	13069,6	14176,8	13975,3	15279,7	11756,2	19544,7
157,833	7610,68	8374,25	3528,02	13047,4	14169,1	13952,6	15299,2	11740,5	19527,6
158	7630,41	8361,55	3541,18	13008,4	14137,1	13970,7	15242	11721	19484,8
158,167	7626,59	8379,9	3520,11	13024,2	14125,7	13928,2	15217,8	11718,7	19438,7
158,333	7606,2	8371,22	3523,04	12990,5	14113,2	13924,9	15200,6	11676	19443
158,5	7607,35	8351,75	3526,8	12978,2	14128	13922,9	15156,9	11683,5	19411,1
158,667	7589,35	8368,65	3510,89	12954,1	14073,8	13909,1	15162,7	11661,8	19368,1
158,833	7613,23	8365,54	3527,81	12955	14090,3	13897,9	15129,8	11635,1	19327,9
159	7616,34	8349,5	3518,82	12972,3	14051,9	13828	15097,5	11625,3	19322,4
159,167	7593,94	8353,41	3513,86	12923,6	14047,4	13847,5	15092,7	11583,7	19273,9
159,333	7582,94	8361,91	3513,71	12922,3	14043,2	13816,3	15081,9	11571,2	19275
159,5	7590,64	8391,21	3500,22	12901,5	14045,7	13831,2	15023,6	11534,8	19204,4
159,667	7588,66	8376,96	3519,44	12895,5	14016,8	13807,9	15005,3	11547,2	19186,8
159,833	7569,34	8376,14	3490,67	12882,3	14025,9	13796,4	14979,3	11530,8	19170,1
160	7571,95	8378,69	3499,43	12864,5	14027,3	13800,7	14951	11523,7	19101,4
160,167	7581,72	8349,99	3491,91	12847,1	13975	13779,3	14936,3	11511,1	19110,4
160,333	7586,42	8360,47	3491,37	12840,1	13962,3	13760,8	14929,7	11481,6	19069,5
160,5	7572,11	8365,07	3483,62	12844,4	13981,7	13733,4	14899	11468,8	19061,6
160,667	7540,3	8366,24	3487,78	12844,3	13965,4	13742,4	14889,9	11426,5	19005,6
160,833	7546,85	8362,72	3489,79	12814,1	13958,4	13715,4	14836,7	11467,6	18977,2
161	7546,42	8339,85	3489,11	12802,5	13952,2	13721,1	14844	11428,7	18971,1
161,167	7516,06	8360,53	3484,98	12803	13946,3	13737,4	14834,1	11424,4	18916,6
161,333	7538,66	8341,15	3473,95	12824,4	13930,7	13688,4	14800,3	11429,1	18867,1
161,5	7507,54	8372,06	3465,64	12801,5	13915,5	13687,5	14773,5	11403,2	18868,6
161,667	7503,7	8338,31	3473,73	12764,1	13915	13673,6	14753	11381,6	18829,9
161,833	7492,35	8335,33	3463,41	12788,4	13921,6	13681,9	14752,4	11386,8	18779,8
162	7509,81	8338,78	3466,96	12761,5	13895,7	13627,8	14758,9	11358,2	18756,1
162,167	7490,74	8316,24	3455,85	12770,1	13914,3	13653,9	14734,1	11357,2	18774
162,333	7465,08	8336,13	3443,23	12759,5	13885,8	13652,2	14689,1	11368,3	18708,5
162,5	7451,14	8333,99	3442,01	12742,8	13881	13653	14656	11350,2	18667,4
162,667	7462	8320,09	3434,71	12763,3	13868,3	13656	14649,1	11371,2	18643,2
162,833	7428,09	8300,78	3425,38	12717,8	13851,4	13627,9	14639,5	11339,3	18606,4
163	7413,81	8322,91	3410,84	12735,3	13866,9	13628,7	14591,6	11320,3	18586
163,167	7410,48	8300,52	3421,05	12733,5	13845,8	13621,6	14600,6	11305,9	18530,4
163,333	7406,51	8318,14	3412,08	12717,3	13835	13611,2	14593,1	11294,1	18539,1
163,5	7389,4	8318,26	3405,88	12717,7	13857,4	13613	14547,6	11300,9	18516,4
163,667	7371,26	8271,09	3414,99	12691,8	13813,2	13564,5	14547,2	11290,2	18470,6
163,833	7340,25	8286,88	3402,91	12699,4	13832,5	13567,8	14549,5	11316,4	18422,7
164	7334,72	8257,61	3400,9	12708,4	13823,9	13579,4	14548	11291,3	18409,6
164,167	7329,76	8282,72	3397,72	12673,3	13795,7	13563,5	14506,6	11258,7	18351,2
164,333	7306,23	8239,05	3371,04	12681,4	13805,9	13553,9	14519,4	11269,4	18334,5
164,5	7302,46	8249,54	3376,04	12685,7	13811,8	13550,5	14481,9	11262,6	18339,7
164,667	7284,55	8238,44	3362,07	12679,5	13810	13546,8	14469,9	11283,8	18246,4
164,833	7279,73	8239,76	3445,62	12665,2	13819,7	13527	14467,8	11256,3	18294,7
165	7250,42	8226,2	3442,93	12675	13768,8	13556	14451,6	11245,8	18211,3
165,167	7218,79	8222,73	3437,58	12668,7	13795,3	13537	14422,3	11229,6	18171,8
165,333	7233,09	8223,05	3433,24	12657,6	13789,4	13533,5	14418,4	11247,6	18126,3
165,5	7213,34	8226,92	3412,72	12650,2	13772,3	13537,1	14398,1	11253	18096,8
165,667	7190,42	8212,3	3398,14	12651,7	13781	13513,2	14376,7	11228,8	18091,2
165,833	7174,62	8192,88	3375,07	12645,5	13799,8	13480,2	14376,5	11221,8	18058,2
166	7164,94	8185,78	3379,35	12666,6	13758,8	13505,3	14290,1	11232,9	18004,6
166,167	7148,8	8164,14	3371,93	12625,3	13766,2	13510,7	14326,7	11201,5	17956,7
166,333	7132,67	8151,64	3360,56	12657	13754,5	13499,6	14323,6	11188,5	17905,4
166,5	7109,3	8146,97	3354,71	12657,4	13742,8	13478,7	14288,1	11194,5	17880,2
166,667	7094,99	8122,38	3336,98	12617,4	13761,5	13490,3	14282,3	11209,1	17848,1
166,833	7059,67	8134,76	3333,31	12637	13753,3	13479,7	14245,4	11175,3	17792,3
167	7046,36	8129,83	3315,44	12609,8	13728,8	13470,8	14242,9	11186,9	17767,7
167,167	7037,95	8086,22	3321,2	12605,9	13724,9	13458,5	14230,3	11205,7	17733
167,333	7011,42	8075,71	3304,8	12625,8	13743,4	13467,7	14208,7	11194,5	17695,1
167,5	6985,5	8092,07	3302,08	12630,2	13724,3	13480,5	14202,4	11169,3	17630,7
167,667	6968,2	8050,79	3277,49	12625,5	13707,7	13471,7	14222,4	11201,9	17641,3
167,833	6944,73	8053,82	3266,56	12589,3	13709,1	13465,9	14144,2	11188,9	17597,1
168	6919,14	8015,57	3252,3	12602,5	13700,1	13455,5	14157,3	11172,6	17559,6
168,167	6901,42	7989,83	3263,84	12614,1	13710,5	13460,2	14128,5	11187,4	17492,4
168,333	6882,97	7978,32	3242,28	12606,7	13678,7	13444,8	14090	11194,2	17462,9
168,5	6862,77	7986,03	3241,41	12577,1	13680,4	13425,6	14062,7	11167	17448,1
168,667	6851,51	7953,13	3227,64	12571,5	13660,8	13458,4	14072,2	11153,5	17356,8
168,833	6816,05	7911,74	3225,71	12577,1	13661,5	13430	14041,4	11176,1	17327,5
169	6790,55	7910,72	3202,31	12543,6	13651,1	13445,9	14003,2	11177,8	17323,6
169,167	6766,71	7881,28	3193,83	12570,5	13645,6	13404	14002	11156,9	17253,5
169,333	6750,32	7871,67	3184,7	12549	13651,2	13414,2	13962,9	11143,7	17214,4
169,5	6717,9	7851,65	3185,06	12542,7	13604,6	13413,8	13923,2	11144,5	17144,3
169,667	6682,83	7831,7	3173,53	12526,8	13617,7	13397,6	13920,3	11129,4	17103,7
169,833	6668,23	7796,94	3151,24	12555,8	13619,6	13396,1	13895,4	11144,2	17057,5
170	6636,27	7787,35	3157,18	12525,7	13618,5	13402,5	13850,7	11125,2	17034,7
170,167	6601,8	7749,22	3134,48	12527	13611,6	13380,7	13838	11143	16988
170,333	6576,05	7749,73	3126,77	12483,1	13607,4	13395,3	13832,5	11144,8	16905,3
170,5	6546,55	7725,83	3115,24	12495,4	13578,6	13371,1	13798,6	11114,1	16881,2
170,667	6508,93	7695,37	3110,09	12505,2	13577	13372,3	13704,9	11111,4	16823,9
170,833	6492,12	7667,28	3102,6	12507	13563,9	13349,2	13713,4	11115	16777,6
171	6455,54	7641,16	3092,64	12506,2	13579,6	13352,2	13670,1	11107,2	16738,4
171,167	6402,98	7613,6	3094	12515,5	13530,9	13315,2	13658,1	11109,5	16660,7
171,333	6389,83	7589,81	3077,71	12476,4	13514,1	13327,5	13618,8	11093,1	16638,6
171,5	6342,52	7562,54	3062,15	12444	13516,8	13327,5	13611,6	11051,6	16556,7
171,667	6306,44	7527,71	3068,72	12454,5	13505,8	13303,5	13539,5	11088,3	16524,6
171,833	6282,65	7506,76	3070,9	12442,7	13491,9	13300,1	13505,2	11089,3	16462,9
172	6236,68	7479,79	3057,08	12449,9	13478,2	13292,7	13466,4	11052,1	16439,7
172,167	6194,3	7426,09	3052,94	12415,3	13470,8	13296,2	13442,8	11046,3	16387,6
172,333	6180,61	7414,6	3040,93	12412,7	13463,4	13306,3	13427,7	11070,7	16316,3
172,5	6138,9	7377,47	3054,37	12408,9	13427,5	13288,3	13376,2	11047,7	16268,2
172,667	6103,21	7341,39	3040,48	12402,3	13445	13281,5	13370,9	11025,8	16231
172,833	6053,63	7297,98	3036,34	12381,5	13420,8	13256,7	13318,9	11007,7	16140,1
173	6050,29	7273,64	3035,26	12380,9	13402,2	13227,9	13262,5	10992,5	16112,6
173,167	6005,48	7246,75	3025,67	12348,9	13404,8	13231,7	13248,5	11018	16042,6
173,333	5961,84	7194,33	3022,57	12361,4	13399,3	13243,6	13199	11004,8	15990,7
173,5	5933,48	7172,68	3031,9	12314,9	13359,6	13206,8	13198	10982,3	15948,5
173,667	5896,22	7141,4	3025,3	12338,7	13375,7	13195,7	13118,7	10960,7	15906,9
173,833	5874,29	7096,72	3018,34	12292	13310,7	13192,2	13099,2	10973,8	15843,9
174	5838,65	7073,9	3025,94	12257,8	13291,9	13186	13030,8	10937,5	15773,1
174,167	5795,94	7030,85	3010,38	12231,7	13304,4	13134,5	12988,1	10941,2	15740,3
174,333	5773,84	7003,44	3022,01	12241,1	13304	13166,5	12947,6	10933,9	15658,2
174,5	5725,54	6960,43	3006,24	12209,9	13259,3	13134,5	12940,2	10924,7	15599
174,667	5709,51	6901,54	2999,58	12198,1	13259,8	13118,7	12889,9	10910,9	15596
174,833	5667,57	6889,63	2989,43	12154,8	13235,3	13115,7	12832,8	10899,7	15527,2
175	5649,62	6877,96	2984,05	12138,2	13208,1	13138,3	12818,6	10902,9	15464,3
175,167	5603,87	6823,48	2982,47	12137,4	13208,3	13110	12755,1	10900,4	15412,5
175,333	5576,62	6790,75	2983,16	12096,4	13218,2	13074,4	12705,3	10873,2	15363,8
175,5	5546,99	6749,62	2976,07	12063,9	13189,9	13059,8	12658,9	10842,1	15326,2
175,667	5516,15	6709,98	2965,87	12028,2	13161,8	13075,8	12625,4	10817,3	15277
175,833	5494,94	6688,42	2979,35	12000,3	13101,8	13062,9	12560,2	10809,3	15227,5
176	5439,55	6653,71	2970,65	11952	13124,1	13043,3	12544,4	10788	15147,6
176,167	5416,15	6626,99	2966,61	11954,3	13084	13028,6	12484,9	10792,8	15083,6
176,333	5405,86	6568,01	2968,53	11912,2	13078,3	13008,3	12457,2	10765	15051,6
176,5	5360,26	6554,72	2978,14	11848,1	13017,6	12996,6	12412,8	10772,2	15036,7
176,667	5341,63	6511,79	2965,83	11827	13035,2	12986,8	12370,6	10759,1	14941,3
176,833	5297,13	6483,38	2956,67	11790,6	13011,7	12974,8	12331,6	10724,6	14876,6
177	5262,24	6454,02	2956,71	11762,4	13022,5	12933,2	12256,9	10706,5	14823,2
177,167	5237,47	6410,15	2968,49	11701,9	12971,1	12920	12213,5	10713,1	14784,5
177,333	5210,07	6371,08	2959,29	11692,8	12954,4	12912,7	12172,7	10657,2	14712
177,5	5169	6341,11	2950,75	11650,4	12940,5	12873,1	12122,9	10659,2	14677,9
177,667	5160,94	6313,82	2944,58	11595,8	12923,6	12859,4	12061,6	10640,6	14608,2
177,833	5134,37	6284,25	2951,49	11580,2	12909,5	12883,8	12032,2	10598,5	14559,2
178	5108,35	6255,34	2954,76	11528,6	12897,1	12848,3	11976,8	10603,3	14516
178,167	5066,93	6236,55	2944,84	11491,2	12844,7	12854,7	11959,5	10585,9	14452,6
178,333	5052,11	6203,16	2938,97	11455,7	12839,1	12844,8	11893	10578,9	14423,8
178,5	5031,33	6166,42	2949,2	11416	12802,3	12797,5	11841,7	10545,9	14333,1
178,667	4987,85	6117,51	2960,88	11360,4	12796,9	12771,9	11818	10507,5	14285,3
178,833	4970,15	6080,33	2944,56	11306,7	12754,1	12784,3	11788,9	10499,8	14274
179	4928,01	6066,29	2941,2	11275,6	12753,8	12753,7	11709,6	10500,5	14211,7
179,167	4897,99	6051,67	2939,6	11230,4	12673,5	12745,2	11688,6	10499,2	14138,6
179,333	4888,99	6009,76	2931,67	11180	12682,4	12728,5	11624	10439,3	14087,6
179,5	4844,84	5986,63	2943,63	11143	12640	12727,6	11570	10436,4	14046,7
179,667	4816,44	5958,9	2930,05	11101,6	12631	12683,7	11537,8	10406,6	13972,5
179,833	4787,88	5940,14	2928,52	11034,7	12568,8	12679	11478	10382,5	13944,6
180	4764,52	5913,32	2933,86	10994,7	12555	12655,1	11434,5	10387,2	13897,1
180,167	4754,01	5886,67	2932,05	10969,1	12530	12624,9	11391,4	10376,4	13827,3
180,333	4704	5865,95	2921,79	10884	12487,7	12644	11356,1	10330	13784,8
180,5	4675,89	5826,14	2929,63	10849,3	12447,7	12599	11293,2	10314,6	13728,8
180,667	4658,15	5790,65	2927,89	10804,3	12402,8	12582,6	11243,7	10278	13650,3
180,833	4640,77	5764,93	2928,97	10752,6	12371,7	12538,5	11221	10255,7	13623
181	4627,11	5762,32	2917,31	10696,3	12339,4	12540,3	11174,5	10234,8	13552,1
181,167	4595,62	5723,51	2929,26	10624,5	12293,9	12511,5	11125,9	10223,3	13534,1
181,333	4568,17	5707,88	2917,23	10602,5	12276,5	12506,9	11106	10207,6	13466,5
181,5	4539,76	5658,47	2926,59	10541,5	12249,7	12466,8	11034,6	10148,6	13400,3
181,667	4508,88	5649,63	2906,18	10494,7	12175,9	12431,5	10987,5	10154,9	13367,2
181,833	4494,7	5615,58	2912,26	10435,5	12135,3	12406,9	10936,3	10121,6	13302
182	4473,67	5585,28	2909,32	10416,8	12091,7	12373,7	10891,6	10078,2	13258,8
182,167	4429,75	5570,19	2905,02	10342,8	12084,2	12365,8	10848,5	10065,8	13188,4
182,333	4414,75	5544,39	2902,68	10285,7	12004,5	12339	10820,8	10033,4	13132,6
182,5	4390,29	5522,67	2907,55	10256,4	11982,5	12309,6	10790,1	10028,9	13076,1
182,667	4365,23	5505,76	2896,18	10178,6	11908,5	12273,4	10730,1	9979,79	13063,4
182,833	4352,43	5467,33	2894,91	10158,7	11881,2	12243,7	10692,1	9967,75	12981,7
183	4316,95	5454,69	2898,12	10106,2	11886	12208,5	10649,2	9933,94	12951,5
183,167	4298,89	5435,79	2898,41	10040,4	11818,1	12144,9	10593	9921,46	12857,2
183,333	4283,69	5411,47	2888,36	10009,7	11763,8	12133,1	10569,5	9892,53	12845,3
183,5	4234,42	5403,21	2895,95	9935,69	11717,4	12124,9	10505,3	9862,18	12794,4
183,667	4228,7	5356,08	2887,53	9912,75	11701,1	12070,2	10463,6	9831,3	12718,2
183,833	4215,19	5352,49	2895,48	9842,44	11658,3	12034,5	10424,8	9830,01	12649,3
184	4183,94	5320,17	2881,82	9787,77	11603,9	12020,5	10370,9	9784,85	12662,5
184,167	4166,08	5300,46	2895,27	9751,83	11546,9	11943,5	10354,7	9738,18	12598,5
184,333	4131,21	5278,44	2892,9	9688,36	11502,6	11904,2	10277	9717,32	12496,4
184,5	4117,86	5242,42	2897,62	9652,35	11466,5	11889,1	10263,9	9674,44	12456,1
184,667	4091,67	5227,79	2896	9594,36	11415,1	11839,5	10206,9	9680,67	12409,3
184,833	4067,39	5220,13	2889,03	9533,42	11363,7	11825,5	10151	9632,95	12347,5
185	4055,03	5181,41	2893,59	9492,05	11297,7	11772,6	10125,9	9617,94	12317,4
185,167	4025,43	5162,25	2890,98	9457,7	11258,2	11738,8	10059,6	9601,97	12272,3
185,333	4021,48	5157,67	2891,07	9391,67	11225,7	11694,9	10039,9	9537,73	12215,8
185,5	3982,9	5113,88	2875,13	9371,21	11191,8	11666,5	9990,18	9531,97	12147,7
185,667	3949,29	5099,87	2889,21	9328,94	11140,1	11601,9	9939,93	9498,84	12124,9
185,833	3920,99	5091,51	2877	9282,46	11072,7	11559,7	9914,64	9480,93	12061,5
186	3931,35	5066,67	2874,66	9221,55	11041,9	11522,9	9858,63	9456,63	12009,7
186,167	3897,23	5042,65	2874,89	9159,73	10944,3	11477,4	9844,4	9434,71	11965,1
186,333	3886,06	5025,68	2871,78	9129,23	10942,7	11441,5	9778,08	9404,56	11913,1
186,5	3862,4	5021,61	2877,98	9095,24	10883,5	11406,3	9740,59	9360,78	11856,6
186,667	3846,19	4981,08	2859,5	9059,2	10830,1	11365,2	9697,08	9334,23	11811,6
186,833	3818,48	4960,05	2872,26	8984,6	10768,3	11321,5	9653,06	9294,44	11744,8
187	3800,48	4935,45	2867,89	8979,96	10714,2	11264,4	9604,87	9288,2	11724,7
187,167	3765,9	4925,49	2853,32	8924,97	10703,6	11218,5	9570,63	9246,48	11656,6
187,333	3761,03	4917,48	2851,19	8864,57	10648,9	11132	9520,14	9236,1	11611,9
187,5	3747,15	4875,13	2848,08	8815,47	10572,6	11139,3	9501,91	9211,53	11575,4
187,667	3719,86	4852,34	2848,77	8756,03	10519,9	11052	9441,1	9154,64	11502,5
187,833	3703,14	4866,31	2847,33	8727,4	10483	11031,2	9410,35	9148,17	11469,2
188	3670,82	4820,79	2847,85	8688,46	10440,3	10959,8	9391,34	9104,79	11373,9
188,167	3664,87	4819,88	2838,34	8663,56	10379,5	10930,5	9341,91	9077,07	11393,9
188,333	3628,83	4783,84	2839,5	8596,83	10331,5	10862,3	9295,98	9049,77	11357
188,5	3625,31	4766,14	2832,49	8565,92	10291,4	10834,1	9258,51	9026,28	11295,8
188,667	3601,73	4755,9	2822,71	8531,38	10248,5	10773,3	9252,07	8992,04	11240,3
188,833	3588,13	4731,01	2829,84	5,79981	10190,8	10720,8	9191,66	8957,95	11167,5
189,167
