# Supplementary material for: Alternative polyadenylation factor CPSF6 regulates temperature compensation of the mammalian circadian clock
Source: PLoS Biol. 2023 Jun 28;21(6):e3002164. doi: 10.1371/journal.pbio.3002164 (PMC10335657; doi:10.1371/journal.pbio.3002164)
Supplement: S2 Data — Separate csv files containing the data underlying all subpanels of S1 Fig. (ZIP) [file pbio.3002164.s028.zip › Figure S1 B.csv]

control	CPSF6-KD 1	CPSF6-KD 2	CPSF6-KD 3
95,42	6,2214	14,923	29,521
104,58	5,6091	15,864	29,108
100	6	15	29
