# Supplementary material for: Alternative polyadenylation factor CPSF6 regulates temperature compensation of the mammalian circadian clock
Source: PLoS Biol. 2023 Jun 28;21(6):e3002164. doi: 10.1371/journal.pbio.3002164 (PMC10335657; doi:10.1371/journal.pbio.3002164)
Supplement: S2 Data — Separate csv files containing the data underlying all subpanels of S1 Fig. (ZIP) [file pbio.3002164.s028.zip › Figure S1 C - detrended data.csv]

time	control	control	control	CPSF6-KD 1	CPSF6-KD 1	CPSF6-KD 1	CPSF6-KD 2	CPSF6-KD 2	CPSF6-KD 2	CPSF6-KD 3	CPSF6-KD 3	CPSF6-KD 3
0
0,166667
0,333333
0,5
0,666667
0,833333
1
1,16667
1,33333
1,5
1,66667
1,83333
2
2,16667
2,33333
2,5
2,66667
2,83333
3
3,16667
3,33333
3,5
3,66667
3,83333
4
4,16667
4,33333
4,5
4,66667
4,83333
5
5,16667
5,33333
5,5
5,66667
5,83333
6
6,16667
6,33333
6,5
6,66667
6,83333
7
7,16667
7,33333
7,5
7,66667
7,83333
8
8,16667
8,33333
8,5
8,66667
8,83333
9
9,16667
9,33333
9,5
9,66667
9,83333
10
10,1667
10,3333
10,5
10,6667
10,8333
11
11,1667
11,3333
11,5
11,6667
11,8333
12	0,965927	0,955151	0,977049	1,07275	1,02432	1,09043	1,27572	1,20095	1,23287	1,1022	1,1219	1,0605
12,1667	0,950769	0,94119	0,965057	1,05421	1,01342	1,07991	1,26406	1,18834	1,22179	1,08175	1,09661	1,04695
12,3333	0,934375	0,929	0,945655	1,04017	0,998988	1,0582	1,25289	1,17905	1,20961	1,07361	1,07383	1,02918
12,5	0,920712	0,914575	0,929448	1,02797	0,983205	1,04303	1,23658	1,16161	1,19446	1,05232	1,05457	1,00868
12,6667	0,905201	0,898377	0,91639	1,01171	0,970403	1,02455	1,21779	1,14727	1,18408	1,02837	1,03197	0,989328
12,8333	0,891113	0,883548	0,902632	0,994701	0,957265	1,00832	1,20352	1,12945	1,16495	1,0227	1,01093	0,97384
13	0,878809	0,874219	0,885111	0,97946	0,944291	1,00023	1,18741	1,11032	1,15066	1,00295	0,983976	0,952226
13,1667	0,864905	0,860974	0,871463	0,965243	0,923966	0,976712	1,1664	1,09639	1,13488	0,980632	0,965223	0,935404
13,3333	0,850675	0,848599	0,858137	0,946618	0,914631	0,954995	1,14973	1,07998	1,11921	0,965877	0,942844	0,917751
13,5	0,838024	0,834522	0,837569	0,935744	0,898501	0,944178	1,12807	1,05999	1,1018	0,94965	0,919184	0,903584
13,6667	0,825028	0,823363	0,829234	0,914251	0,883031	0,929776	1,1075	1,04105	1,08396	0,928658	0,899446	0,87757
13,8333	0,81542	0,813517	0,815348	0,901013	0,871442	0,909747	1,08875	1,02618	1,0685	0,915979	0,881535	0,864335
14	0,80213	0,803262	0,80439	0,884899	0,851563	0,894417	1,06915	1,01049	1,04862	0,897965	0,860592	0,846234
14,1667	0,794381	0,793987	0,793454	0,865274	0,839701	0,875176	1,05354	0,990014	1,03459	0,879457	0,837824	0,831032
14,3333	0,786428	0,783944	0,781824	0,853297	0,823437	0,85349	1,03121	0,974406	1,01396	0,865294	0,823298	0,815495
14,5	0,776318	0,775857	0,773837	0,82926	0,811984	0,843856	1,01182	0,960859	0,998621	0,850972	0,805909	0,808923
14,6667	0,768348	0,768633	0,763187	0,821687	0,795293	0,821128	0,996582	0,94089	0,981061	0,82957	0,786428	0,790564
14,8333	0,759713	0,760579	0,754677	0,801699	0,789897	0,808067	0,975278	0,925375	0,966793	0,823869	0,773725	0,778692
15	0,75223	0,754997	0,751182	0,790753	0,777371	0,796685	0,957336	0,913723	0,948134	0,806261	0,753523	0,763802
15,1667	0,745314	0,751254	0,741464	0,780789	0,762003	0,786146	0,941417	0,897682	0,933743	0,788538	0,73999	0,753325
15,3333	0,741077	0,74423	0,733999	0,764342	0,748667	0,767146	0,921295	0,883943	0,918754	0,78453	0,729667	0,741146
15,5	0,73254	0,738473	0,729592	0,756363	0,740579	0,751877	0,909071	0,866272	0,905625	0,772094	0,717017	0,729897
15,6667	0,728673	0,733363	0,715563	0,737898	0,729788	0,731977	0,890784	0,85154	0,888084	0,754721	0,704519	0,722917
15,8333	0,723922	0,731028	0,716333	0,736571	0,720324	0,72927	0,873495	0,840168	0,872244	0,746773	0,692811	0,712682
16	0,721666	0,723652	0,710326	0,719106	0,711095	0,716507	0,855297	0,829931	0,861766	0,739444	0,680138	0,706465
16,1667	0,717753	0,724384	0,706437	0,709519	0,700792	0,706296	0,846441	0,816537	0,846455	0,724779	0,670843	0,694851
16,3333	0,716172	0,721018	0,704325	0,703951	0,696871	0,694905	0,829471	0,803854	0,835516	0,715431	0,656941	0,687541
16,5	0,713687	0,719353	0,698365	0,695713	0,686895	0,684369	0,819795	0,792715	0,81962	0,705566	0,648829	0,683219
16,6667	0,711134	0,716528	0,696108	0,685045	0,681285	0,67813	0,801203	0,781079	0,808969	0,695858	0,641668	0,674082
16,8333	0,710813	0,713436	0,693885	0,674169	0,679613	0,662887	0,789626	0,772307	0,799643	0,686775	0,638971	0,669308
17	0,707365	0,714229	0,692734	0,672154	0,668377	0,660066	0,773391	0,759404	0,788377	0,685699	0,628417	0,661419
17,1667	0,708936	0,711025	0,691518	0,662618	0,667667	0,652987	0,763496	0,750552	0,776062	0,675704	0,621527	0,652317
17,3333	0,705656	0,712881	0,689748	0,658581	0,656779	0,646538	0,754111	0,743955	0,767745	0,675654	0,618017	0,653075
17,5	0,705895	0,713061	0,689339	0,655137	0,659468	0,635106	0,745898	0,737934	0,760515	0,668421	0,612853	0,647862
17,6667	0,706496	0,714985	0,687859	0,648316	0,652164	0,62904	0,729905	0,730369	0,748802	0,658349	0,606841	0,647397
17,8333	0,71064	0,71636	0,690125	0,647066	0,650664	0,62566	0,721838	0,72218	0,743026	0,65934	0,607435	0,645817
18	0,708522	0,718838	0,690295	0,641601	0,648023	0,623433	0,718345	0,720276	0,737934	0,663134	0,599685	0,643262
18,1667	0,712064	0,721518	0,692946	0,638204	0,645521	0,617033	0,711514	0,712311	0,730458	0,651265	0,600725	0,640315
18,3333	0,717817	0,725004	0,69529	0,634613	0,644152	0,618414	0,703052	0,709671	0,724034	0,652863	0,595488	0,638416
18,5	0,722043	0,729471	0,698093	0,630566	0,642899	0,615299	0,696486	0,703041	0,716031	0,648457	0,598844	0,640269
18,6667	0,724739	0,733824	0,706695	0,628074	0,642549	0,606723	0,688598	0,700849	0,714014	0,642308	0,597617	0,642297
18,8333	0,729329	0,738388	0,70721	0,630704	0,640162	0,609771	0,682762	0,697282	0,712184	0,644976	0,597744	0,638506
19	0,729584	0,739514	0,713002	0,629492	0,638162	0,601025	0,679929	0,695796	0,702836	0,646437	0,599736	0,641645
19,1667	0,73899	0,748496	0,714939	0,628488	0,647339	0,607109	0,674725	0,696045	0,70465	0,64468	0,600043	0,643033
19,3333	0,745377	0,754782	0,721423	0,629198	0,643025	0,59983	0,671836	0,693915	0,695317	0,647536	0,603563	0,644564
19,5	0,752655	0,762579	0,727208	0,629013	0,647505	0,602345	0,669258	0,694133	0,694737	0,648224	0,602955	0,647774
19,6667	0,760625	0,769596	0,73589	0,631328	0,649138	0,605294	0,665075	0,692232	0,695097	0,646443	0,60302	0,653997
19,8333	0,769229	0,777775	0,738107	0,633526	0,649331	0,600057	0,665988	0,691913	0,692393	0,652634	0,616189	0,655782
20	0,775573	0,784085	0,749412	0,632244	0,651751	0,610189	0,669439	0,693639	0,695267	0,657845	0,615138	0,659985
20,1667	0,7832	0,796422	0,755915	0,636864	0,661891	0,610082	0,66583	0,692709	0,694866	0,653044	0,617064	0,666375
20,3333	0,792389	0,804426	0,76671	0,639674	0,664664	0,609471	0,667988	0,697303	0,692718	0,662761	0,625228	0,673623
20,5	0,801332	0,81443	0,777096	0,64671	0,67211	0,615185	0,66748	0,699904	0,69264	0,664811	0,629658	0,678506
20,6667	0,813244	0,826701	0,783173	0,643731	0,677003	0,62315	0,669655	0,700812	0,697142	0,670249	0,634424	0,687075
20,8333	0,823415	0,836648	0,794117	0,658479	0,683546	0,624304	0,672334	0,706733	0,699745	0,679344	0,648566	0,693459
21	0,833834	0,848859	0,808112	0,658125	0,685433	0,630657	0,673286	0,706751	0,701274	0,687477	0,653668	0,697773
21,1667	0,845177	0,861965	0,817329	0,663654	0,695211	0,636237	0,676997	0,715838	0,704476	0,68659	0,661914	0,707825
21,3333	0,858163	0,87255	0,829752	0,67088	0,7039	0,641061	0,68066	0,719817	0,71202	0,696112	0,670622	0,715379
21,5	0,872237	0,886467	0,843272	0,682889	0,714006	0,646739	0,688056	0,727197	0,713579	0,701457	0,680309	0,72789
21,6667	0,88421	0,897289	0,857958	0,687066	0,72355	0,663852	0,69229	0,734071	0,721068	0,70753	0,689956	0,738575
21,8333	0,897309	0,910774	0,870584	0,700126	0,74141	0,665415	0,698633	0,740151	0,726022	0,720288	0,704244	0,749993
22	0,911386	0,926967	0,884311	0,709946	0,748101	0,679131	0,704058	0,746227	0,729995	0,726721	0,713114	0,757979
22,1667	0,924905	0,942163	0,893709	0,714996	0,758412	0,687983	0,712352	0,758161	0,737246	0,736389	0,725554	0,77197
22,3333	0,938197	0,954871	0,911435	0,731703	0,769204	0,696698	0,717637	0,761376	0,74271	0,749284	0,739402	0,785236
22,5	0,954022	0,972056	0,921454	0,740624	0,779441	0,701484	0,726022	0,770784	0,751492	0,75957	0,751551	0,793254
22,6667	0,9717	0,988229	0,935644	0,752853	0,794143	0,722803	0,733877	0,780172	0,761786	0,770087	0,764291	0,800508
22,8333	0,985161	1,00148	0,952543	0,768011	0,808695	0,730821	0,748411	0,792225	0,768921	0,783305	0,778996	0,819557
23	0,9995	1,01988	0,97206	0,781419	0,825802	0,738551	0,754821	0,7984	0,779417	0,80117	0,798531	0,838276
23,1667	1,01929	1,03394	0,985324	0,797824	0,838884	0,754466	0,764099	0,811104	0,793496	0,815432	0,809958	0,846249
23,3333	1,03613	1,05218	1,00408	0,81895	0,852331	0,776314	0,77651	0,820982	0,800699	0,827658	0,827414	0,867192
23,5	1,04531	1,0641	1,02434	0,829587	0,870016	0,783097	0,788913	0,829891	0,80727	0,83955	0,840668	0,879625
23,6667	1,06598	1,07984	1,0379	0,849792	0,89143	0,801381	0,801655	0,847044	0,816702	0,839604	0,860789	0,896383
23,8333	1,08047	1,09576	1,05336	0,86051	0,903095	0,821294	0,811156	0,85395	0,832398	0,865601	0,878164	0,914152
24	1,09248	1,1089	1,07354	0,888135	0,917581	0,836769	0,826061	0,870411	0,840432	0,881154	0,896389	0,924636
24,1667	1,1064	1,1291	1,09048	0,898869	0,941788	0,854877	0,838999	0,881443	0,853198	0,891248	0,917793	0,946903
24,3333	1,12818	1,14776	1,10603	0,92101	0,95724	0,875036	0,852891	0,891629	0,864182	0,908399	0,93046	0,964276
24,5	1,13908	1,15357	1,12427	0,939403	0,97286	0,898475	0,869029	0,901429	0,872618	0,924973	0,955379	0,97594
24,6667	1,15752	1,17076	1,14168	0,961727	0,992661	0,920708	0,881688	0,915045	0,891882	0,940073	0,973676	0,992372
24,8333	1,1683	1,18494	1,15942	0,976611	1,0113	0,936955	0,891232	0,932233	0,901728	0,957659	0,997002	1,01802
25	1,18109	1,2032	1,17439	0,999611	1,03403	0,957218	0,907823	0,941555	0,91974	0,974657	1,011	1,02874
25,1667	1,19605	1,21298	1,19226	1,01704	1,04768	0,97493	0,926012	0,959472	0,929871	0,989358	1,03497	1,04705
25,3333	1,2121	1,22283	1,20608	1,03394	1,06486	1,00657	0,939569	0,975285	0,942872	1,0194	1,05676	1,06756
25,5	1,22144	1,24012	1,22129	1,05964	1,08468	1,0212	0,955221	0,987159	0,957949	1,02855	1,07251	1,08316
25,6667	1,23009	1,24817	1,23078	1,08008	1,10171	1,04498	0,973084	1,00026	0,969646	1,0441	1,09571	1,09781
25,8333	1,24276	1,26242	1,24655	1,10015	1,11958	1,07012	0,982037	1,01579	0,983476	1,06327	1,11519	1,11807
26	1,25352	1,27134	1,25594	1,12158	1,14258	1,09327	0,999558	1,03189	0,998886	1,08147	1,13753	1,13334
26,1667	1,26676	1,2839	1,27278	1,14528	1,15845	1,10453	1,01524	1,04317	1,01463	1,09178	1,1601	1,14832
26,3333	1,2669	1,29025	1,27741	1,15669	1,18011	1,14127	1,0317	1,0578	1,02935	1,11158	1,17664	1,17036
26,5	1,2781	1,30177	1,28907	1,18139	1,20003	1,15513	1,04728	1,06921	1,04306	1,12926	1,19975	1,17601
26,6667	1,28518	1,3083	1,3046	1,19706	1,20768	1,18254	1,06266	1,08617	1,05821	1,13989	1,21366	1,19454
26,8333	1,29472	1,31184	1,3106	1,22138	1,23372	1,19725	1,0769	1,09656	1,06853	1,16232	1,23965	1,21107
27	1,30238	1,31665	1,31733	1,23713	1,25022	1,21507	1,09121	1,10743	1,08541	1,18183	1,25638	1,2274
27,1667	1,30659	1,32453	1,32682	1,25096	1,26507	1,23792	1,10253	1,12128	1,09596	1,19157	1,26842	1,24386
27,3333	1,31231	1,32736	1,32947	1,27757	1,28399	1,26223	1,12145	1,13329	1,10713	1,21496	1,28834	1,25829
27,5	1,31305	1,32825	1,33286	1,29401	1,29398	1,2911	1,13474	1,14045	1,12111	1,21664	1,3026	1,26963
27,6667	1,31564	1,33954	1,34143	1,30209	1,30915	1,30711	1,14791	1,1539	1,13252	1,23045	1,3237	1,27952
27,8333	1,32267	1,33234	1,3482	1,31745	1,32493	1,32639	1,15811	1,16458	1,14815	1,25035	1,33105	1,29422
28	1,31968	1,33595	1,34782	1,33896	1,3424	1,34121	1,16846	1,17434	1,15482	1,26542	1,3505	1,30597
28,1667	1,31636	1,33682	1,35106	1,35247	1,34283	1,36381	1,18058	1,18481	1,16897	1,27984	1,36411	1,31211
28,3333	1,32029	1,33494	1,34964	1,36506	1,3617	1,37392	1,19361	1,1979	1,17431	1,28886	1,37529	1,32349
28,5	1,32191	1,33314	1,3511	1,37973	1,36731	1,39586	1,20582	1,2035	1,18793	1,30469	1,38715	1,33452
28,6667	1,31452	1,32941	1,35173	1,39867	1,38562	1,41172	1,21729	1,21172	1,195	1,31206	1,40049	1,34158
28,8333	1,31957	1,33095	1,34819	1,4059	1,39059	1,42058	1,2274	1,22353	1,20396	1,32566	1,40813	1,34975
29	1,31088	1,32207	1,34492	1,41075	1,40036	1,43079	1,23429	1,22642	1,21377	1,33369	1,41303	1,35771
29,1667	1,30734	1,32036	1,34333	1,42563	1,40222	1,44642	1,23939	1,23287	1,22187	1,34051	1,42565	1,3653
29,3333	1,30342	1,31351	1,33892	1,43195	1,40938	1,45636	1,25348	1,24279	1,22746	1,35238	1,42563	1,37088
29,5	1,29946	1,31097	1,33319	1,43975	1,41249	1,46957	1,25996	1,24568	1,2311	1,35356	1,43846	1,37027
29,6667	1,29026	1,30632	1,32689	1,44802	1,4185	1,48225	1,274	1,25506	1,23854	1,35978	1,44201	1,37701
29,8333	1,2841	1,29215	1,31381	1,45598	1,43105	1,49532	1,27042	1,25224	1,24566	1,36663	1,44744	1,3818
30	1,27881	1,28782	1,30519	1,45177	1,42969	1,48059	1,28012	1,26189	1,24871	1,36694	1,44732	1,3815
30,1667	1,27354	1,27967	1,30305	1,46483	1,43073	1,49402	1,28598	1,26475	1,25643	1,37007	1,4483	1,38501
30,3333	1,26289	1,26965	1,29669	1,46295	1,42715	1,50269	1,2921	1,26621	1,25627	1,37725	1,45175	1,3926
30,5	1,25298	1,26069	1,28688	1,46134	1,42477	1,49748	1,29593	1,26755	1,26431	1,38181	1,45373	1,39295
30,6667	1,24689	1,25262	1,27994	1,45551	1,42043	1,50795	1,29881	1,276	1,26751	1,38225	1,45422	1,38675
30,8333	1,23904	1,24194	1,26632	1,45985	1,42143	1,51179	1,30244	1,27873	1,26656	1,38761	1,44725	1,39262
31	1,22928	1,23272	1,25756	1,45609	1,41711	1,51178	1,30545	1,27855	1,27196	1,38995	1,45321	1,38431
31,1667	1,22339	1,22361	1,24543	1,44909	1,42305	1,49729	1,30234	1,28166	1,27448	1,38718	1,45378	1,38413
31,3333	1,21149	1,20868	1,23318	1,45288	1,41523	1,48971	1,30695	1,2763	1,27296	1,3911	1,44522	1,37859
31,5	1,20116	1,1985	1,22508	1,45225	1,40149	1,48905	1,30676	1,28061	1,27648	1,3764	1,43568	1,37672
31,6667	1,18719	1,18716	1,21509	1,4354	1,40188	1,48148	1,30935	1,2804	1,27768	1,38369	1,43086	1,36676
31,8333	1,17464	1,17459	1,20253	1,43319	1,39176	1,47358	1,30702	1,28122	1,2734	1,37629	1,42722	1,3664
32	1,16575	1,16607	1,18877	1,42904	1,38664	1,47691	1,30488	1,27716	1,27052	1,36786	1,41761	1,36107
32,1667	1,16121	1,15262	1,17547	1,41946	1,37389	1,47719	1,3033	1,27175	1,27495	1,36592	1,41342	1,36375
32,3333	1,14242	1,14433	1,16471	1,41961	1,36665	1,45721	1,30242	1,27006	1,27196	1,37466	1,40288	1,34683
32,5	1,135	1,13051	1,15587	1,40794	1,35371	1,45001	1,29569	1,26746	1,27214	1,35654	1,40427	1,34125
32,6667	1,12299	1,1217	1,14326	1,39291	1,34204	1,42964	1,29207	1,26373	1,26761	1,35054	1,38962	1,33526
32,8333	1,11183	1,10944	1,13089	1,38228	1,33319	1,4312	1,29557	1,26189	1,26772	1,34725	1,3759	1,32503
33	1,10584	1,09665	1,11232	1,37401	1,32457	1,4104	1,28787	1,25661	1,26906	1,33994	1,37096	1,31737
33,1667	1,08986	1,08692	1,10482	1,35797	1,31178	1,39809	1,28299	1,25294	1,26413	1,33783	1,35791	1,30712
33,3333	1,07952	1,07324	1,09073	1,34294	1,30334	1,39486	1,27767	1,24662	1,26149	1,33714	1,34738	1,29679
33,5	1,07088	1,06535	1,08289	1,33373	1,28619	1,38196	1,27676	1,24024	1,24957	1,31254	1,33178	1,28595
33,6667	1,05611	1,05058	1,06903	1,32325	1,27383	1,36322	1,27142	1,23262	1,24599	1,30761	1,32489	1,27396
33,8333	1,0489	1,04006	1,05475	1,30537	1,26412	1,35366	1,26356	1,22904	1,24423	1,30774	1,31445	1,26926
34	1,0375	1,03112	1,04419	1,28313	1,24586	1,32468	1,26045	1,22909	1,23549	1,29227	1,29475	1,2509
34,1667	1,02357	1,01837	1,02807	1,27572	1,22996	1,31951	1,25135	1,21837	1,22814	1,28388	1,28455	1,24443
34,3333	1,01711	1,01174	1,01506	1,2688	1,22241	1,31127	1,24551	1,20817	1,22541	1,27131	1,26554	1,23517
34,5	1,00475	0,99847	1,00816	1,24567	1,20316	1,28664	1,23764	1,20489	1,21895	1,26739	1,25346	1,22217
34,6667	0,994864	0,985202	0,994636	1,23227	1,1923	1,27595	1,22633	1,19507	1,21277	1,25288	1,2483	1,20812
34,8333	0,986415	0,98047	0,983234	1,22313	1,1815	1,26355	1,22566	1,18999	1,20204	1,24982	1,22921	1,19532
35	0,971547	0,972114	0,971366	1,20046	1,17062	1,23923	1,21302	1,18348	1,19637	1,23574	1,21528	1,1898
35,1667	0,966336	0,958555	0,960958	1,19379	1,15488	1,2304	1,20638	1,17772	1,19346	1,22277	1,20684	1,17435
35,3333	0,954262	0,954794	0,946516	1,16921	1,13601	1,21686	1,19689	1,16824	1,17556	1,21267	1,19266	1,16301
35,5	0,947365	0,941114	0,940486	1,16054	1,12189	1,19795	1,18678	1,15709	1,1731	1,20124	1,1788	1,14929
35,6667	0,936115	0,935909	0,931273	1,1409	1,10964	1,1822	1,17763	1,14855	1,16918	1,18755	1,16205	1,14323
35,8333	0,931179	0,923383	0,919474	1,13387	1,09169	1,16205	1,17262	1,14832	1,15428	1,17863	1,14759	1,12352
36	0,919661	0,913947	0,910851	1,11033	1,07006	1,14099	1,1537	1,13383	1,14785	1,16481	1,13158	1,1086
36,1667	0,912835	0,908228	0,90453	1,0974	1,06681	1,12745	1,15001	1,12712	1,1392	1,15418	1,12322	1,09892
36,3333	0,906344	0,901256	0,894981	1,08338	1,05489	1,11523	1,13704	1,12091	1,13235	1,13669	1,10605	1,08937
36,5	0,899148	0,896384	0,882177	1,07014	1,03874	1,09963	1,13125	1,10948	1,12154	1,12304	1,09133	1,08246
36,6667	0,894148	0,886749	0,877389	1,05605	1,02647	1,08602	1,12055	1,09854	1,11753	1,12	1,07621	1,06654
36,8333	0,883786	0,878163	0,863685	1,03747	1,00862	1,07941	1,11386	1,09215	1,10767	1,10345	1,06576	1,0514
37	0,875351	0,876004	0,864004	1,01875	0,999767	1,04691	1,10303	1,08188	1,09952	1,09712	1,04391	1,04009
37,1667	0,873797	0,868403	0,85333	1,0122	0,983983	1,0462	1,09247	1,07509	1,09114	1,08154	1,03784	1,02625
37,3333	0,864961	0,85884	0,847368	1,00221	0,974048	1,02591	1,08237	1,06881	1,08356	1,07662	1,02527	1,01252
37,5	0,858806	0,856509	0,837979	0,981796	0,959156	1,0009	1,06955	1,05749	1,0736	1,05327	1,01117	1,00168
37,6667	0,853201	0,85343	0,832348	0,974719	0,948926	0,99359	1,06246	1,04876	1,06087	1,04972	1,00195	0,986608
37,8333	0,850885	0,846706	0,82814	0,964436	0,940784	0,979046	1,05484	1,03811	1,05241	1,03395	0,984225	0,985465
38	0,843415	0,844836	0,823836	0,943112	0,927055	0,962819	1,0445	1,03037	1,04746	1,02364	0,968383	0,972677
38,1667	0,842748	0,838394	0,822026	0,935042	0,915354	0,949526	1,03837	1,02091	1,03261	1,0103	0,959946	0,956052
38,3333	0,838944	0,834248	0,813809	0,919587	0,90919	0,946152	1,02694	1,0153	1,02516	1,00225	0,954458	0,943422
38,5	0,833799	0,832278	0,810168	0,912248	0,89252	0,92892	1,01597	1,00871	1,02176	0,991361	0,938318	0,938002
38,6667	0,833038	0,829105	0,811337	0,896118	0,880036	0,912082	1,00417	0,999074	1,01223	0,980756	0,925247	0,924466
38,8333	0,826599	0,824883	0,804196	0,890311	0,876377	0,908602	0,998353	0,992748	1,00137	0,972552	0,917273	0,922639
39	0,821323	0,829153	0,80162	0,879614	0,862654	0,896294	0,996852	0,985343	0,9947	0,953167	0,906614	0,902595
39,1667	0,824767	0,824184	0,800434	0,864509	0,85825	0,883189	0,978876	0,972877	0,983311	0,947052	0,895125	0,898211
39,3333	0,820354	0,823008	0,796179	0,856728	0,852072	0,871361	0,97199	0,962781	0,971292	0,941588	0,879238	0,889933
39,5	0,815128	0,82233	0,795627	0,843627	0,840305	0,859568	0,963649	0,959859	0,969839	0,927408	0,87201	0,878999
39,6667	0,818255	0,817784	0,79255	0,840172	0,841895	0,854291	0,957789	0,954159	0,967391	0,921777	0,859619	0,873916
39,8333	0,816037	0,819007	0,789706	0,832711	0,8251	0,838618	0,948616	0,942302	0,954793	0,915314	0,853618	0,860133
40	0,817336	0,819672	0,791204	0,813776	0,821409	0,830425	0,93869	0,93812	0,956257	0,903213	0,843336	0,85292
40,1667	0,816871	0,818541	0,791041	0,815868	0,809328	0,826377	0,935582	0,932039	0,938332	0,899304	0,835332	0,845109
40,3333	0,816221	0,818655	0,79099	0,802308	0,804757	0,812988	0,925894	0,926391	0,937777	0,885899	0,831757	0,839852
40,5	0,81371	0,818335	0,791384	0,799723	0,801094	0,803927	0,918741	0,922003	0,929028	0,872805	0,822797	0,82981
40,6667	0,813855	0,819916	0,792147	0,789383	0,797572	0,793255	0,911405	0,915776	0,923944	0,865508	0,812603	0,825767
40,8333	0,818042	0,819754	0,793285	0,791895	0,786093	0,789147	0,908046	0,905461	0,918058	0,864173	0,806374	0,818613
41	0,813774	0,824218	0,79975	0,778594	0,779718	0,779512	0,905279	0,903762	0,908053	0,852957	0,795101	0,811996
41,1667	0,816898	0,823418	0,797546	0,773312	0,777498	0,772235	0,895804	0,897334	0,904697	0,848462	0,794969	0,810142
41,3333	0,816854	0,82306	0,801218	0,770719	0,776397	0,777845	0,888441	0,89519	0,896732	0,843416	0,789799	0,799024
41,5	0,820702	0,825372	0,804753	0,757484	0,768454	0,757989	0,883781	0,886417	0,892671	0,831182	0,779702	0,799897
41,6667	0,821771	0,83185	0,805655	0,75473	0,766172	0,760824	0,879312	0,883712	0,887595	0,829476	0,775617	0,795302
41,8333	0,823519	0,837413	0,807182	0,752127	0,760422	0,758036	0,874934	0,874797	0,884558	0,821099	0,771246	0,787455
42	0,825931	0,836759	0,816786	0,74639	0,762458	0,749785	0,870065	0,877703	0,881328	0,816601	0,763053	0,787782
42,1667	0,8256	0,841321	0,819746	0,74176	0,761371	0,740542	0,865943	0,874429	0,875488	0,809657	0,760328	0,782998
42,3333	0,829534	0,843768	0,823332	0,743893	0,75363	0,739937	0,865089	0,869614	0,87183	0,808675	0,76383	0,782627
42,5	0,834785	0,848523	0,830403	0,736385	0,751979	0,741362	0,858481	0,861333	0,867669	0,800247	0,753858	0,78181
42,6667	0,838183	0,852799	0,835808	0,73621	0,746324	0,733967	0,854021	0,865071	0,86752	0,796722	0,755175	0,776124
42,8333	0,844455	0,855869	0,846385	0,73689	0,752354	0,730647	0,850732	0,860541	0,866347	0,796807	0,747217	0,770727
43	0,846859	0,85976	0,846967	0,732591	0,759224	0,730526	0,849117	0,858759	0,858577	0,787425	0,747096	0,770921
43,1667	0,849905	0,862874	0,854003	0,735181	0,75302	0,729027	0,844549	0,859467	0,855947	0,785762	0,740615	0,766682
43,3333	0,859224	0,866382	0,859678	0,732724	0,751061	0,731207	0,843265	0,85385	0,850571	0,787953	0,745914	0,774512
43,5	0,858114	0,870878	0,864481	0,733778	0,748445	0,723979	0,843778	0,853324	0,853672	0,781478	0,744825	0,767877
43,6667	0,863263	0,881596	0,877343	0,739703	0,754977	0,73048	0,8424	0,853522	0,854968	0,777583	0,742176	0,765764
43,8333	0,869693	0,884429	0,881849	0,738089	0,756816	0,723377	0,841826	0,850817	0,849709	0,781377	0,744349	0,770916
44	0,872822	0,888261	0,891686	0,734942	0,754361	0,72503	0,836278	0,848062	0,85235	0,778245	0,737758	0,766423
44,1667	0,880192	0,893051	0,898538	0,741198	0,762422	0,726057	0,838771	0,849831	0,852489	0,77841	0,743143	0,76698
44,3333	0,886308	0,900594	0,900364	0,742591	0,754856	0,733834	0,839853	0,85501	0,848666	0,775462	0,75272	0,76954
44,5	0,892753	0,903814	0,914744	0,741233	0,763278	0,733056	0,841541	0,852479	0,851412	0,774164	0,749363	0,769738
44,6667	0,901458	0,907954	0,918676	0,747112	0,768999	0,726876	0,842137	0,855611	0,849002	0,776593	0,74943	0,77429
44,8333	0,905427	0,919059	0,925385	0,747437	0,770788	0,7357	0,839975	0,857471	0,84902	0,771835	0,754354	0,772567
45	0,910412	0,92493	0,934105	0,74959	0,770012	0,731194	0,84217	0,852908	0,851692	0,773732	0,752494	0,771768
45,1667	0,915394	0,930696	0,945086	0,756247	0,774494	0,743878	0,846804	0,858502	0,851352	0,772128	0,755386	0,776446
45,3333	0,929973	0,935331	0,949588	0,75991	0,786863	0,745037	0,843532	0,858055	0,850039	0,776095	0,759022	0,783071
45,5	0,933253	0,940273	0,957721	0,769987	0,783323	0,743969	0,847915	0,858878	0,853992	0,781317	0,764116	0,782046
45,6667	0,939617	0,952293	0,965785	0,77648	0,791935	0,754538	0,848216	0,864672	0,854809	0,783494	0,767329	0,79001
45,8333	0,948866	0,955005	0,976257	0,776147	0,802147	0,765763	0,8498	0,866664	0,858897	0,786367	0,771905	0,795221
46	0,957198	0,96415	0,980955	0,7789	0,807143	0,764695	0,853892	0,867901	0,858338	0,787511	0,777213	0,796019
46,1667	0,960279	0,965882	0,992471	0,784502	0,811694	0,772648	0,858501	0,870104	0,863018	0,789975	0,778679	0,803923
46,3333	0,972012	0,973116	1,00223	0,791813	0,820337	0,780361	0,859407	0,87404	0,861356	0,794886	0,788477	0,813992
46,5	0,975654	0,978046	1,01282	0,801232	0,8278	0,782658	0,857532	0,877598	0,868174	0,796426	0,790152	0,812896
46,6667	0,985458	0,988077	1,02494	0,806108	0,835073	0,795453	0,866218	0,883662	0,868316	0,796353	0,795892	0,82344
46,8333	0,995915	0,991882	1,02415	0,814381	0,84064	0,802696	0,870648	0,882352	0,871279	0,808723	0,799027	0,829108
47	0,999261	1,00102	1,03874	0,82368	0,854438	0,80585	0,875297	0,887241	0,875448	0,804263	0,807876	0,831351
47,1667	1,00889	1,00531	1,0421	0,832637	0,856996	0,81072	0,881073	0,891389	0,87919	0,818848	0,816687	0,837609
47,3333	1,01367	1,01226	1,05313	0,840077	0,863708	0,82186	0,880995	0,896215	0,884845	0,81928	0,826199	0,841808
47,5	1,02189	1,01738	1,05731	0,851465	0,882666	0,829426	0,884095	0,895985	0,889522	0,822519	0,833077	0,845491
47,6667	1,03131	1,02346	1,06435	0,860534	0,880547	0,832122	0,892357	0,908017	0,89181	0,830927	0,837984	0,861646
47,8333	1,03573	1,02593	1,07518	0,864425	0,894836	0,847835	0,896887	0,909573	0,895959	0,837068	0,84456	0,863174
48	1,0437	1,03362	1,08145	0,873065	0,906104	0,856057	0,899157	0,911502	0,902913	0,839579	0,856768	0,871545
48,1667	1,05008	1,03962	1,0862	0,888437	0,90796	0,860936	0,90714	0,919768	0,908955	0,846619	0,858215	0,881831
48,3333	1,05214	1,04179	1,09249	0,895136	0,923629	0,875002	0,909712	0,921365	0,916822	0,858591	0,870476	0,897688
48,5	1,06308	1,04982	1,1076	0,912521	0,931457	0,880998	0,916008	0,928368	0,917458	0,864347	0,882777	0,904284
48,6667	1,06541	1,05285	1,11086	0,917184	0,938458	0,891591	0,920907	0,926901	0,928144	0,870158	0,883152	0,906969
48,8333	1,07765	1,06237	1,1158	0,931557	0,949053	0,894774	0,922468	0,935967	0,930773	0,875654	0,897555	0,917263
49	1,08633	1,06391	1,11739	0,936056	0,959673	0,919165	0,93006	0,945093	0,933664	0,87702	0,902149	0,925945
49,1667	1,08481	1,06548	1,12609	0,946365	0,974783	0,924241	0,934779	0,950853	0,942899	0,884157	0,908747	0,931517
49,3333	1,09188	1,07334	1,12744	0,958749	0,985275	0,939823	0,945023	0,953149	0,943246	0,897024	0,929648	0,946676
49,5	1,09163	1,07445	1,12709	0,978988	0,996275	0,939534	0,948892	0,959656	0,950651	0,90522	0,931082	0,951724
49,6667	1,09913	1,08137	1,13724	0,982947	0,997176	0,954582	0,955294	0,960247	0,952107	0,912167	0,947152	0,960102
49,8333	1,10453	1,08277	1,14254	0,999744	1,00621	0,968041	0,960976	0,967588	0,958772	0,919425	0,955836	0,969793
50	1,1053	1,09049	1,14685	1,0107	1,0169	0,97931	0,966569	0,974762	0,973703	0,923653	0,962387	0,978042
50,1667	1,11521	1,09023	1,14953	1,01496	1,02219	0,988109	0,97184	0,977604	0,977838	0,934358	0,970947	0,986363
50,3333	1,11288	1,09197	1,1526	1,0308	1,03774	1,00539	0,977742	0,98557	0,979934	0,949988	0,980758	0,994441
50,5	1,12223	1,09321	1,14682	1,03937	1,04376	1,01749	0,981882	0,990239	0,98467	0,954929	0,991018	1,00577
50,6667	1,12295	1,10196	1,1557	1,04789	1,0595	1,02294	0,988881	0,994211	0,989466	0,962518	1,00276	1,01457
50,8333	1,12893	1,1026	1,16105	1,05228	1,06281	1,04813	0,999622	0,997882	0,992514	0,967007	1,01038	1,02169
51	1,12851	1,10039	1,16191	1,07191	1,07885	1,05453	0,998403	1,00551	1,00285	0,975712	1,02609	1,02788
51,1667	1,13113	1,11036	1,16468	1,0717	1,07929	1,07219	1,0054	1,0068	1,00373	0,988129	1,03188	1,03744
51,3333	1,13152	1,11156	1,16449	1,08787	1,08749	1,0659	1,01445	1,01598	1,01088	0,996096	1,04295	1,04637
51,5	1,13632	1,11354	1,16598	1,09195	1,10346	1,0823	1,01809	1,02026	1,02001	0,9995	1,0577	1,06283
51,6667	1,136	1,10918	1,16791	1,11194	1,11838	1,09385	1,02599	1,02852	1,01929	1,01666	1,05823	1,06618
51,8333	1,14318	1,11238	1,17197	1,10994	1,11502	1,10451	1,0238	1,03284	1,02619	1,01703	1,07478	1,07973
52	1,1417	1,11491	1,17007	1,12404	1,12278	1,11241	1,03253	1,03438	1,03379	1,02996	1,07677	1,08466
52,1667	1,13997	1,11441	1,16628	1,1339	1,13393	1,12107	1,0368	1,03547	1,03093	1,04307	1,08611	1,08747
52,3333	1,13943	1,11336	1,17085	1,14227	1,13778	1,13568	1,04334	1,03622	1,04208	1,04839	1,09461	1,09897
52,5	1,13903	1,11334	1,16913	1,147	1,14686	1,14271	1,05074	1,04617	1,04904	1,05564	1,1087	1,10556
52,6667	1,14245	1,10947	1,17125	1,16313	1,1577	1,15932	1,05178	1,0465	1,0505	1,06141	1,113	1,10435
52,8333	1,14038	1,11548	1,16374	1,16886	1,15904	1,15355	1,05565	1,05444	1,05214	1,07199	1,11984	1,11886
53	1,13847	1,1141	1,16625	1,17034	1,16672	1,15027	1,06093	1,05523	1,06442	1,07717	1,13102	1,12438
53,1667	1,13851	1,10845	1,16281	1,18429	1,17423	1,17292	1,06903	1,06052	1,05499	1,08577	1,13982	1,1324
53,3333	1,13643	1,10547	1,15921	1,18565	1,18237	1,17708	1,06795	1,06145	1,05954	1,09578	1,14439	1,13781
53,5	1,12843	1,10477	1,15844	1,18791	1,18484	1,19821	1,07347	1,0674	1,06581	1,09672	1,14845	1,13377
53,6667	1,13584	1,10221	1,15524	1,18883	1,18771	1,19798	1,07246	1,06616	1,07029	1,10138	1,15412	1,14976
53,8333	1,13498	1,10599	1,15295	1,20497	1,19273	1,198	1,07636	1,07356	1,08344	1,11507	1,15872	1,15306
54	1,12691	1,10058	1,15171	1,20488	1,18771	1,20781	1,0797	1,07483	1,07842	1,12055	1,16401	1,15898
54,1667	1,12608	1,09756	1,14884	1,20593	1,19577	1,21604	1,08376	1,08118	1,08649	1,1222	1,17903	1,16724
54,3333	1,11973	1,10078	1,14273	1,20854	1,19909	1,21732	1,08767	1,07805	1,07732	1,12773	1,17938	1,16361
54,5	1,12163	1,09488	1,14106	1,21056	1,19697	1,21201	1,08268	1,07651	1,08572	1,13282	1,18373	1,16786
54,6667	1,1189	1,0883	1,13941	1,22335	1,20483	1,23283	1,0939	1,07526	1,0907	1,14049	1,18876	1,17254
54,8333	1,11582	1,08483	1,13806	1,21835	1,2067	1,22395	1,09465	1,08727	1,09245	1,14471	1,19463	1,17213
55	1,10957	1,08569	1,12982	1,21923	1,2028	1,23498	1,10082	1,08178	1,09511	1,15221	1,19245	1,17502
55,1667	1,10811	1,08642	1,12352	1,22889	1,2054	1,23625	1,09572	1,08666	1,09738	1,1593	1,19892	1,17646
55,3333	1,10471	1,08024	1,11912	1,22998	1,20504	1,24436	1,09806	1,08979	1,08944	1,16169	1,19908	1,16847
55,5	1,10593	1,07474	1,11231	1,22786	1,20785	1,24812	1,09659	1,09073	1,09284	1,16226	1,20835	1,18351
55,6667	1,09603	1,07235	1,10817	1,22087	1,20109	1,24242	1,10401	1,09332	1,10102	1,15953	1,20817	1,17871
55,8333	1,09609	1,06565	1,10371	1,22421	1,2021	1,24284	1,09767	1,09002	1,09878	1,17051	1,20423	1,1881
56	1,08659	1,06504	1,10075	1,2254	1,20371	1,24163	1,10163	1,09041	1,09901	1,17668	1,208	1,18458
56,1667	1,08799	1,06474	1,09354	1,22705	1,19421	1,24279	1,10154	1,09128	1,09999	1,1726	1,20795	1,18247
56,3333	1,08071	1,06133	1,08725	1,21632	1,19857	1,23754	1,09977	1,09265	1,10046	1,17777	1,2071	1,18766
56,5	1,07526	1,05454	1,08228	1,22523	1,19784	1,23687	1,10044	1,09326	1,09508	1,17502	1,20383	1,18465
56,6667	1,07025	1,05459	1,0755	1,2156	1,19522	1,23999	1,10134	1,09059	1,09716	1,1771	1,20814	1,18312
56,8333	1,06724	1,046	1,06915	1,21142	1,19674	1,23927	1,1021	1,09119	1,10127	1,17831	1,21144	1,18581
57	1,06078	1,04218	1,06227	1,20711	1,1831	1,23211	1,09981	1,0965	1,10177	1,1765	1,20635	1,18047
57,1667	1,05732	1,03446	1,06031	1,20062	1,18186	1,23074	1,1009	1,08647	1,09818	1,18655	1,20522	1,17738
57,3333	1,05367	1,03156	1,05636	1,20268	1,17503	1,22461	1,09691	1,08797	1,09615	1,18638	1,20243	1,17337
57,5	1,05191	1,02695	1,04646	1,20153	1,17254	1,21794	1,09982	1,09095	1,09409	1,18162	1,19806	1,17968
57,6667	1,04425	1,02421	1,04312	1,20025	1,16737	1,22025	1,10111	1,08579	1,09461	1,17564	1,19767	1,1754
57,8333	1,04543	1,02444	1,03346	1,18714	1,16154	1,21171	1,09001	1,08716	1,09074	1,17417	1,19459	1,17266
58	1,03745	1,01623	1,03086	1,1821	1,16004	1,20374	1,09269	1,08309	1,089	1,175	1,19016	1,16543
58,1667	1,0374	1,01087	1,02404	1,18156	1,15102	1,19841	1,09318	1,08216	1,08716	1,17447	1,1902	1,16068
58,3333	1,03378	1,01169	1,02341	1,17178	1,14426	1,18784	1,09489	1,07453	1,0847	1,17034	1,18448	1,1682
58,5	1,02034	1,0085	1,01831	1,16076	1,1407	1,18439	1,08977	1,07751	1,07947	1,16762	1,17014	1,16341
58,6667	1,0185	1,00612	1,01064	1,16024	1,13451	1,18699	1,08376	1,07774	1,08552	1,17352	1,18197	1,15369
58,8333	1,01467	0,999052	1,00354	1,15637	1,12547	1,17916	1,08503	1,07189	1,07923	1,16592	1,16975	1,15263
59	1,01172	0,998025	1,00306	1,14491	1,12823	1,16477	1,07835	1,07337	1,07896	1,15741	1,17461	1,1512
59,1667	1,0102	0,985546	0,990783	1,14484	1,11059	1,16623	1,07821	1,07003	1,07253	1,15922	1,16304	1,14581
59,3333	1,00594	0,988036	0,992591	1,13035	1,11673	1,16384	1,07386	1,06161	1,07445	1,15294	1,15994	1,13547
59,5	1,00289	0,985938	0,98653	1,12913	1,10543	1,15562	1,07176	1,06316	1,06762	1,14977	1,15261	1,13213
59,6667	0,994269	0,983615	0,979624	1,11851	1,09291	1,13478	1,07226	1,06151	1,06587	1,15396	1,14738	1,12759
59,8333	0,99131	0,982282	0,974192	1,10236	1,09153	1,13752	1,06891	1,06371	1,06235	1,14613	1,14441	1,11618
60	0,984121	0,975699	0,972213	1,10994	1,08386	1,12038	1,0696	1,0517	1,05741	1,1402	1,13677	1,11957
60,1667	0,982519	0,976267	0,970802	1,09492	1,07151	1,1169	1,05627	1,05883	1,05549	1,13875	1,13238	1,11124
60,3333	0,981521	0,968503	0,958154	1,08559	1,07192	1,11234	1,05432	1,04769	1,05103	1,13188	1,12208	1,10282
60,5	0,979615	0,967329	0,957667	1,0833	1,05709	1,09849	1,05085	1,05047	1,04676	1,1259	1,12826	1,09757
60,6667	0,975739	0,967908	0,950119	1,07105	1,04906	1,09701	1,04482	1,04428	1,04482	1,12648	1,11633	1,08888
60,8333	0,970188	0,960514	0,947217	1,06269	1,05016	1,07987	1,04654	1,03867	1,04593	1,12403	1,10591	1,0889
61	0,968564	0,958963	0,949449	1,05266	1,04005	1,07121	1,04358	1,0324	1,03391	1,11387	1,10413	1,07391
61,1667	0,964765	0,962315	0,940901	1,04865	1,03454	1,05853	1,04034	1,03479	1,03867	1,11323	1,08981	1,07618
61,3333	0,960894	0,961008	0,939843	1,0422	1,02568	1,06468	1,04029	1,02966	1,03279	1,10565	1,08463	1,0656
61,5	0,967878	0,959229	0,932228	1,02917	1,01794	1,06082	1,02903	1,02607	1,02934	1,10725	1,07916	1,06435
61,6667	0,956129	0,951415	0,932083	1,02726	1,01093	1,04745	1,02868	1,02906	1,02341	1,10302	1,07099	1,05634
61,8333	0,958979	0,953933	0,92813	1,0159	1,00043	1,03818	1,0211	1,02062	1,0202	1,08546	1,05923	1,04985
62	0,952159	0,948144	0,926496	1,00254	0,99867	1,03499	1,02328	1,02359	1,01391	1,08199	1,05588	1,04382
62,1667	0,94884	0,948436	0,924565	1,00412	0,993819	1,01722	1,01822	1,01486	1,01383	1,07924	1,05351	1,04033
62,3333	0,951262	0,949552	0,919641	0,996523	0,981169	1,00878	1,01769	1,01416	1,01253	1,07406	1,04839	1,03027
62,5	0,949118	0,947797	0,916332	0,987021	0,974451	1,00457	1,01101	1,01145	1,01064	1,06353	1,04329	1,02744
62,6667	0,946686	0,94411	0,919492	0,975435	0,970044	1,00099	1,01	1,00555	1,01003	1,05896	1,02862	1,01933
62,8333	0,947203	0,944537	0,916181	0,972596	0,969125	0,987098	1,00628	1,00008	1,00239	1,05161	1,02331	1,00854
63	0,943905	0,94304	0,912367	0,96563	0,95308	0,983084	1,00464	1,00126	0,999987	1,05324	1,02632	1,0079
63,1667	0,939953	0,946403	0,907004	0,957545	0,957492	0,977254	0,997415	0,996456	1,00364	1,04397	1,01164	1,00271
63,3333	0,94504	0,940715	0,909942	0,953426	0,951316	0,964365	0,997462	1,00009	0,991037	1,04084	1,00517	0,997698
63,5	0,938851	0,952489	0,903354	0,945993	0,941042	0,961925	0,995438	0,987087	0,986076	1,02983	1,00444	0,996745
63,6667	0,935673	0,947741	0,90891	0,940602	0,93473	0,959097	0,989874	0,98844	0,986415	1,02588	0,993581	0,982205
63,8333	0,937943	0,948845	0,901109	0,940027	0,932605	0,94818	0,986455	0,987041	0,987192	1,01898	0,989703	0,976663
64	0,937549	0,944311	0,907597	0,925153	0,923957	0,936406	0,983024	0,986668	0,981448	1,01634	0,98908	0,97876
64,1667	0,937073	0,944455	0,898674	0,925266	0,919248	0,939075	0,983532	0,984632	0,979089	1,00871	0,981575	0,969625
64,3333	0,932842	0,942317	0,90422	0,911983	0,929694	0,92389	0,978504	0,978235	0,974706	1,00017	0,967529	0,959121
64,5	0,937626	0,939977	0,902138	0,910094	0,906244	0,921512	0,977377	0,975036	0,970388	0,99376	0,967185	0,967475
64,6667	0,932721	0,944893	0,900482	0,90435	0,906961	0,916911	0,973696	0,974749	0,96813	0,988437	0,95948	0,954223
64,8333	0,931471	0,946276	0,901383	0,901947	0,901135	0,908951	0,970803	0,971897	0,960847	0,981424	0,951768	0,945894
65	0,930619	0,945456	0,900113	0,900303	0,893171	0,907841	0,963378	0,968589	0,963399	0,981528	0,948417	0,942693
65,1667	0,935223	0,950361	0,901293	0,898308	0,896073	0,89684	0,964771	0,963777	0,960575	0,970452	0,942878	0,934777
65,3333	0,932928	0,948443	0,901662	0,888586	0,896061	0,899662	0,963293	0,971205	0,960129	0,973984	0,93863	0,93451
65,5	0,934203	0,952938	0,903971	0,882203	0,88601	0,893226	0,965053	0,964288	0,957233	0,964799	0,930543	0,925645
65,6667	0,934566	0,95583	0,902225	0,882384	0,892131	0,888684	0,958488	0,959782	0,955415	0,964276	0,916873	0,928716
65,8333	0,935125	0,953532	0,905523	0,88146	0,882644	0,883427	0,956989	0,954096	0,946748	0,956926	0,918902	0,918107
66	0,934368	0,9566	0,905256	0,874409	0,880358	0,873627	0,950065	0,954241	0,953208	0,955751	0,917112	0,921266
66,1667	0,933805	0,960123	0,908309	0,873627	0,885533	0,878284	0,95309	0,95523	0,950236	0,945022	0,906533	0,914348
66,3333	0,93967	0,960135	0,90165	0,873653	0,877997	0,873005	0,949579	0,958156	0,949573	0,943169	0,913845	0,914885
66,5	0,935166	0,959602	0,906194	0,867243	0,871193	0,868161	0,948755	0,952032	0,941657	0,948174	0,904004	0,910165
66,6667	0,939557	0,966633	0,906517	0,864725	0,872321	0,873167	0,950902	0,947329	0,949193	0,933204	0,897258	0,899123
66,8333	0,941993	0,962785	0,913489	0,85807	0,868436	0,852961	0,948475	0,951575	0,9423	0,935298	0,900718	0,900959
67	0,93762	0,96325	0,913587	0,863199	0,868779	0,861937	0,946041	0,950948	0,942913	0,929745	0,893217	0,893938
67,1667	0,942351	0,970334	0,91854	0,861047	0,867993	0,862892	0,943796	0,951066	0,93646	0,920261	0,890677	0,894292
67,3333	0,943121	0,96763	0,921475	0,855493	0,870968	0,864902	0,944862	0,95005	0,944125	0,923627	0,888571	0,89568
67,5	0,937859	0,975768	0,921728	0,858483	0,867454	0,858827	0,941777	0,947465	0,938987	0,919139	0,884612	0,892069
67,6667	0,941482	0,975511	0,92496	0,858399	0,859483	0,85503	0,942793	0,947356	0,941802	0,918025	0,881085	0,884671
67,8333	0,944992	0,977733	0,928397	0,860348	0,871007	0,851817	0,936201	0,950379	0,940399	0,916108	0,886105	0,886744
68	0,944962	0,978788	0,927496	0,850711	0,870847	0,863822	0,947014	0,953154	0,933612	0,904492	0,885799	0,885633
68,1667	0,946427	0,980688	0,931795	0,856521	0,872182	0,856568	0,939625	0,949773	0,938689	0,91059	0,875032	0,873862
68,3333	0,954598	0,978162	0,932751	0,857262	0,872711	0,85135	0,938053	0,94295	0,94017	0,903194	0,876158	0,880748
68,5	0,949686	0,989264	0,937189	0,850864	0,870718	0,85605	0,936363	0,94285	0,931789	0,906836	0,875183	0,881794
68,6667	0,949288	0,984392	0,936776	0,859595	0,873694	0,848309	0,940713	0,945241	0,942536	0,900305	0,875813	0,87656
68,8333	0,954196	0,987817	0,939563	0,856846	0,87113	0,848091	0,939583	0,947183	0,93719	0,896207	0,871492	0,881972
69	0,958697	0,992222	0,947507	0,859702	0,883567	0,864632	0,943197	0,947932	0,937966	0,895816	0,87432	0,877481
69,1667	0,952936	0,990681	0,947881	0,864548	0,881898	0,853128	0,946429	0,943768	0,939248	0,892943	0,867108	0,876164
69,3333	0,962747	0,993324	0,949921	0,864306	0,87249	0,860198	0,938683	0,952432	0,933238	0,897862	0,869114	0,874487
69,5	0,962243	0,996893	0,958893	0,860868	0,881609	0,85584	0,948209	0,948215	0,942076	0,896597	0,861491	0,87902
69,6667	0,965517	1,00602	0,958602	0,871014	0,879747	0,861446	0,943838	0,943465	0,943528	0,891744	0,870667	0,873838
69,8333	0,963613	1,00262	0,959066	0,868192	0,876951	0,855729	0,948709	0,951972	0,940378	0,887636	0,866862	0,877056
70	0,97041	1,00042	0,961974	0,870828	0,893111	0,855117	0,94491	0,947571	0,938774	0,893203	0,869588	0,872343
70,1667	0,971708	1,00729	0,962839	0,872713	0,890141	0,862205	0,947638	0,94763	0,943227	0,881493	0,871395	0,885275
70,3333	0,973314	1,0042	0,967122	0,885218	0,895804	0,870218	0,946095	0,949315	0,943406	0,88488	0,865753	0,880825
70,5	0,974494	1,00709	0,972751	0,880046	0,896058	0,872769	0,94795	0,946033	0,94389	0,887902	0,867704	0,88272
70,6667	0,979621	1,01115	0,977068	0,882967	0,906749	0,867246	0,944911	0,956519	0,950921	0,887968	0,874824	0,882685
70,8333	0,982164	1,01546	0,98093	0,886196	0,897513	0,872371	0,952636	0,956299	0,941833	0,89221	0,876631	0,885986
71	0,985255	1,0159	0,983581	0,887867	0,900013	0,883514	0,947103	0,955186	0,954079	0,889821	0,867929	0,8852
71,1667	0,985901	1,01439	0,984015	0,896497	0,915235	0,87771	0,951675	0,950201	0,94829	0,882222	0,876223	0,89482
71,3333	0,986064	1,01907	0,991139	0,897697	0,917682	0,882233	0,949604	0,963416	0,952709	0,889478	0,882195	0,892285
71,5	0,985998	1,02233	0,996132	0,906372	0,921178	0,899734	0,955705	0,957641	0,957758	0,893263	0,885301	0,891602
71,6667	0,99241	1,02311	0,992958	0,908409	0,931164	0,885426	0,953555	0,959689	0,951892	0,893374	0,88514	0,89532
71,8333	0,99354	1,02221	0,999453	0,908823	0,92118	0,895895	0,96067	0,958639	0,955565	0,895442	0,88817	0,895374
72	0,998202	1,02636	1,00508	0,91823	0,936079	0,890752	0,957168	0,958006	0,958261	0,89388	0,886356	0,899713
72,1667	0,998904	1,02398	1,00726	0,921992	0,943011	0,905954	0,957503	0,962619	0,962536	0,895475	0,886587	0,906258
72,3333	1,0002	1,03065	1,0135	0,924594	0,942647	0,909381	0,958068	0,962953	0,960514	0,89788	0,894087	0,908253
72,5	1,00744	1,03115	1,01333	0,933852	0,943262	0,914483	0,963527	0,971375	0,968703	0,895224	0,900835	0,914587
72,6667	1,0058	1,03289	1,02231	0,933891	0,94889	0,915009	0,959533	0,966258	0,965238	0,90002	0,899472	0,919735
72,8333	1,00482	1,03982	1,02536	0,935545	0,955704	0,920149	0,969567	0,975881	0,969216	0,897818	0,905174	0,919364
73	1,00891	1,03292	1,02053	0,949593	0,965047	0,923842	0,969145	0,968882	0,972971	0,903774	0,91231	0,917946
73,1667	1,01068	1,0347	1,02888	0,94978	0,964258	0,927649	0,96679	0,971397	0,974241	0,914934	0,911249	0,924694
73,3333	1,01178	1,03461	1,03066	0,955913	0,966361	0,938685	0,974162	0,974741	0,980907	0,911531	0,921261	0,929497
73,5	1,01326	1,03772	1,02504	0,963349	0,978463	0,946729	0,973968	0,9728	0,977295	0,906454	0,918819	0,934614
73,6667	1,01764	1,03552	1,03634	0,968523	0,974834	0,951338	0,9741	0,97568	0,979015	0,913417	0,92168	0,937498
73,8333	1,01663	1,04131	1,03848	0,971643	0,99208	0,957317	0,980963	0,974439	0,980281	0,92599	0,927486	0,936658
74	1,01592	1,03803	1,03434	0,977687	0,989495	0,960106	0,975744	0,986326	0,992108	0,922423	0,926792	0,945533
74,1667	1,02405	1,03713	1,03908	0,988798	0,988806	0,961805	0,983055	0,980048	0,984127	0,918621	0,931813	0,946254
74,3333	1,02489	1,037	1,04601	0,993667	1,00096	0,969725	0,979577	0,988047	0,994799	0,931032	0,940823	0,951305
74,5	1,02674	1,03867	1,04765	0,999445	1,00429	0,981661	0,983108	0,985501	0,992722	0,933924	0,944554	0,966955
74,6667	1,02162	1,04038	1,04973	1,00509	1,00421	0,992903	0,978905	0,990273	0,991566	0,929712	0,948726	0,965084
74,8333	1,02471	1,0391	1,05136	1,01032	1,01348	0,98005	0,988164	0,987668	0,995681	0,941537	0,948511	0,967319
75	1,02527	1,03727	1,05864	1,0236	1,02107	0,999696	0,993283	0,991039	0,995562	0,946179	0,958445	0,97373
75,1667	1,02627	1,03469	1,05674	1,02553	1,02388	0,994621	0,989563	0,989299	0,995767	0,939682	0,954226	0,975143
75,3333	1,0282	1,03815	1,05493	1,01916	1,03446	1,00709	0,991512	0,993874	1,00106	0,94772	0,962182	0,983217
75,5	1,03613	1,04182	1,05481	1,03383	1,02739	1,00556	0,991095	0,99673	0,998613	0,951217	0,972738	0,988409
75,6667	1,03456	1,0363	1,05554	1,03437	1,03416	1,02175	0,996523	1,00047	1,00486	0,956193	0,974135	0,985008
75,8333	1,03535	1,03888	1,0559	1,03674	1,04327	1,02154	0,995155	1,00263	1,00515	0,956441	0,982677	0,992573
76	1,03536	1,03625	1,05397	1,03338	1,05756	1,02801	0,993923	1,00114	1,00761	0,962443	0,985554	1,00442
76,1667	1,02819	1,03815	1,05643	1,0459	1,04692	1,02881	0,997477	0,998917	1,01387	0,958367	0,98535	1,0075
76,3333	1,03157	1,03883	1,05722	1,05302	1,05693	1,04425	1,00235	1,00526	1,01446	0,963505	0,991194	1,00283
76,5	1,03667	1,03565	1,06474	1,05767	1,06426	1,04263	1,00301	1,00442	1,01221	0,974054	0,998037	1,01923
76,6667	1,03719	1,03913	1,0559	1,06273	1,06733	1,03955	1,00716	1,00845	1,01808	0,971624	1,00099	1,00851
76,8333	1,03764	1,03772	1,06152	1,06494	1,06966	1,05258	1,01062	1,00579	1,0165	0,988825	1,00751	1,02266
77	1,03569	1,03462	1,057	1,06783	1,06065	1,06172	1,01278	1,01232	1,01612	0,984889	1,01701	1,01982
77,1667	1,03542	1,03774	1,05831	1,07789	1,07661	1,05942	1,01572	1,00856	1,016	0,980127	1,01676	1,02179
77,3333	1,03263	1,03794	1,05103	1,06967	1,07413	1,05457	1,01573	1,00975	1,0197	0,995028	1,01945	1,02824
77,5	1,03081	1,03179	1,05453	1,08005	1,0786	1,07389	1,01438	1,01155	1,01898	0,996177	1,03008	1,03101
77,6667	1,0338	1,02543	1,0544	1,0861	1,08557	1,07128	1,01867	1,0182	1,022	0,995025	1,02571	1,04054
77,8333	1,03459	1,02677	1,05664	1,08127	1,08582	1,07036	1,01809	1,01169	1,01491	1,00457	1,02875	1,03743
78	1,03674	1,02795	1,05848	1,09211	1,0815	1,07884	1,0168	1,01667	1,02295	1,00289	1,03462	1,04231
78,1667	1,03426	1,0299	1,05648	1,08895	1,08544	1,08111	1,01985	1,01695	1,0274	1,00544	1,03924	1,04102
78,3333	1,03872	1,02242	1,05308	1,08976	1,09868	1,09538	1,01865	1,01854	1,02702	1,01481	1,04234	1,04528
78,5	1,03289	1,0238	1,05237	1,09871	1,09234	1,08979	1,02137	1,01741	1,03016	1,0254	1,05125	1,05194
78,6667	1,03778	1,02226	1,05401	1,1078	1,08106	1,09614	1,0225	1,0135	1,03021	1,01956	1,05267	1,05991
78,8333	1,02466	1,01862	1,05167	1,09468	1,09618	1,08808	1,01999	1,02109	1,02673	1,02286	1,05282	1,06305
79	1,03105	1,02125	1,04171	1,10166	1,09425	1,10338	1,01963	1,02258	1,02333	1,02233	1,05828	1,06305
79,1667	1,02741	1,01359	1,04168	1,10287	1,09497	1,10462	1,02796	1,01862	1,03185	1,0267	1,0624	1,05801
79,3333	1,02911	1,01066	1,04708	1,10541	1,09905	1,11051	1,02715	1,02509	1,02867	1,034	1,06554	1,06961
79,5	1,03162	1,01314	1,04465	1,10564	1,09725	1,10026	1,02299	1,02036	1,02434	1,03552	1,06486	1,07227
79,6667	1,03284	1,01467	1,04155	1,10287	1,0978	1,09996	1,02775	1,01825	1,02648	1,03335	1,0691	1,06207
79,8333	1,02609	1,0118	1,04482	1,10257	1,09076	1,11577	1,02453	1,01939	1,02548	1,04029	1,06741	1,07729
80	1,02193	1,01341	1,03304	1,11412	1,10347	1,10781	1,02899	1,01321	1,02737	1,04813	1,08033	1,0758
80,1667	1,02701	1,00813	1,03179	1,11605	1,09344	1,09855	1,02474	1,02849	1,02538	1,03817	1,08166	1,07573
80,3333	1,02878	1,00049	1,03034	1,10774	1,10099	1,11603	1,0246	1,02967	1,02563	1,05438	1,08388	1,08131
80,5	1,02702	0,99576	1,02765	1,11762	1,09831	1,13003	1,0262	1,02575	1,02952	1,05592	1,08682	1,08229
80,6667	1,02804	0,998516	1,02581	1,10994	1,10165	1,12378	1,02262	1,02084	1,03547	1,05567	1,09098	1,08219
80,8333	1,01743	1,00078	1,02994	1,10527	1,10463	1,11502	1,02831	1,02428	1,03097	1,06356	1,08155	1,09017
81	1,02193	0,987785	1,02489	1,11994	1,10794	1,12162	1,02837	1,02263	1,02728	1,06575	1,08629	1,08894
81,1667	1,01046	0,992468	1,02276	1,10536	1,1045	1,10854	1,02648	1,02435	1,03415	1,05515	1,0894	1,09235
81,3333	1,011	0,99697	1,01654	1,10703	1,09144	1,11327	1,02709	1,01968	1,025	1,06856	1,08813	1,09199
81,5	1,01526	0,993489	1,01604	1,11091	1,09392	1,11107	1,02601	1,0231	1,02361	1,0667	1,09103	1,08884
81,6667	1,00832	0,988	1,01898	1,10357	1,08854	1,10675	1,02412	1,01947	1,02635	1,06248	1,08902	1,09508
81,8333	1,00672	0,989581	1,01106	1,10849	1,09245	1,10578	1,02797	1,02601	1,02842	1,06763	1,10308	1,0934
82	1,00351	0,984628	1,00731	1,1081	1,09354	1,11564	1,02434	1,02177	1,02847	1,0755	1,10191	1,08521
82,1667	1,00018	0,977207	1,01117	1,09847	1,08556	1,11336	1,02617	1,02486	1,02671	1,07078	1,08861	1,08726
82,3333	1,00515	0,979593	1,00965	1,108	1,08239	1,09875	1,03273	1,02214	1,02753	1,08278	1,0986	1,09085
82,5	1,00462	0,981137	1,00329	1,09556	1,08475	1,10806	1,01974	1,02528	1,0204	1,07659	1,08705	1,0927
82,6667	1,00675	0,972739	1,00104	1,09911	1,07666	1,10329	1,02554	1,02128	1,01479	1,0724	1,09015	1,08508
82,8333	1,00715	0,976407	0,996482	1,09736	1,07053	1,10986	1,03051	1,01909	1,02094	1,07562	1,09271	1,09064
83	0,996119	0,975346	0,991221	1,08371	1,07301	1,1	1,01872	1,02847	1,01848	1,07272	1,09361	1,08816
83,1667	0,992865	0,97814	0,993285	1,09027	1,07463	1,09244	1,01733	1,01839	1,0221	1,07001	1,08887	1,08762
83,3333	0,998496	0,966399	0,988073	1,08583	1,07482	1,10259	1,02173	1,02244	1,01231	1,08213	1,09176	1,08952
83,5	0,990029	0,971097	0,989021	1,07607	1,06643	1,08602	1,02075	1,02175	1,02442	1,07677	1,09409	1,07909
83,6667	0,986129	0,972302	0,989634	1,08054	1,06678	1,09364	1,02329	1,01661	1,0158	1,07628	1,08562	1,07748
83,8333	0,991373	0,964018	0,986009	1,07822	1,05308	1,09006	1,02174	1,02285	1,00914	1,07371	1,08872	1,08141
84	0,992502	0,965424	0,980864	1,0727	1,05974	1,08623	1,01966	1,01852	1,01614	1,07657	1,08775	1,08258
84,1667	0,993647	0,968924	0,982114	1,07152	1,04935	1,08038	1,01983	1,01791	1,00865	1,08718	1,08712	1,08008
84,3333	0,987132	0,966059	0,971731	1,07178	1,05593	1,07642	1,01697	1,01778	1,00432	1,08103	1,08673	1,07173
84,5	0,990363	0,970903	0,977666	1,05936	1,05166	1,07895	1,0135	1,0167	1,01451	1,08782	1,09049	1,06893
84,6667	0,986286	0,966638	0,977466	1,05277	1,04238	1,07461	1,00399	1,01863	1,00533	1,07987	1,0869	1,07172
84,8333	0,98377	0,966052	0,97783	1,05767	1,04136	1,06842	1,01237	1,01414	1,00525	1,08809	1,08512	1,07236
85	0,97783	0,961034	0,971606	1,05074	1,04221	1,06925	1,01375	1,01146	1,00615	1,08938	1,08293	1,06721
85,1667	0,982572	0,957321	0,967976	1,05227	1,03252	1,0668	1,00382	1,01429	1,00699	1,0872	1,07962	1,07439
85,3333	0,980465	0,96061	0,965459	1,05235	1,03015	1,0505	1,01252	1,00738	0,995699	1,08975	1,07776	1,06981
85,5	0,975954	0,957979	0,969421	1,02971	1,0247	1,0538	1,00665	1,00724	1,0037	1,08564	1,07556	1,06246
85,6667	0,97369	0,958294	0,965585	1,03599	1,02571	1,0524	1,00695	1,01229	1,01237	1,091	1,07241	1,06095
85,8333	0,97697	0,959424	0,962273	1,02864	1,02333	1,06099	1,01337	1,01306	1,0023	1,0896	1,07781	1,05597
86	0,982931	0,963222	0,962463	1,03012	1,01255	1,05457	1,0142	1,00831	0,996766	1,08384	1,06636	1,05195
86,1667	0,972623	0,959959	0,958505	1,02127	1,00479	1,03903	1,00272	1,00464	0,997376	1,07815	1,068	1,04634
86,3333	0,972506	0,95563	0,95787	1,01576	1,00191	1,03557	1,00303	1,01045	0,993578	1,08169	1,06194	1,04479
86,5	0,981604	0,956967	0,958479	1,01702	1,00154	1,03614	1,00318	1,00687	0,998243	1,07726	1,06766	1,04577
86,6667	0,975484	0,960259	0,961543	1,01571	0,996189	1,02951	1,00239	1,00024	0,989571	1,07083	1,05247	1,04439
86,8333	0,968115	0,960106	0,957243	1,00908	0,998939	1,03011	1,00384	1,00289	1,00088	1,06383	1,0484	1,04132
87	0,974173	0,95867	0,950834	1,00538	0,996942	1,01633	1,00249	1,00616	0,998754	1,07027	1,05007	1,03199
87,1667	0,960121	0,954715	0,956877	1,00884	0,992032	1,01299	1,00709	0,997803	0,991413	1,06181	1,04747	1,03823
87,3333	0,972914	0,959809	0,957953	0,999409	0,987298	1,00962	0,997118	0,995487	0,990706	1,075	1,04785	1,02541
87,5	0,969155	0,950634	0,955044	0,996429	0,988762	1,00869	0,9973	0,992023	0,998699	1,06251	1,04546	1,02939
87,6667	0,968778	0,958251	0,954941	0,984801	0,980533	1,00669	0,996869	0,993638	0,986461	1,0566	1,03823	1,02805
87,8333	0,967246	0,961015	0,958869	0,984885	0,98091	0,997276	0,999282	0,997693	0,991016	1,05182	1,03596	1,02257
88	0,960428	0,959353	0,95262	0,988614	0,974308	0,994778	0,993547	0,994508	0,987401	1,05184	1,03067	1,02864
88,1667	0,958403	0,959262	0,951837	0,967851	0,975386	0,984323	0,99422	0,99512	0,985723	1,04593	1,02693	1,01644
88,3333	0,969018	0,957702	0,949534	0,979367	0,965473	0,992129	0,992261	0,992979	0,9854	1,06839	1,0189	1,01561
88,5	0,966476	0,958126	0,956056	0,970455	0,973131	0,98051	0,992679	0,992496	0,98466	1,03626	1,02568	1,01379
88,6667	0,961888	0,961836	0,959956	0,973521	0,960622	0,985827	0,992619	0,990455	0,984257	1,03289	1,01998	1,00468
88,8333	0,966525	0,959592	0,954808	0,964813	0,962176	0,980498	0,991048	0,99483	0,987334	1,02697	1,01449	1,00964
89	0,964998	0,957723	0,954731	0,966275	0,959309	0,972902	0,987523	0,987939	0,982007	1,02577	1,01416	1,00514
89,1667	0,965226	0,962801	0,949915	0,961093	0,950221	0,978403	0,988416	0,988958	0,986354	1,02095	1,00917	1,00339
89,3333	0,964494	0,963806	0,961063	0,960053	0,961228	0,971878	0,988336	0,992409	0,982076	1,02988	1,0052	0,996999
89,5	0,969665	0,964594	0,95751	0,952828	0,955048	0,963819	0,987381	0,987553	0,989901	1,02346	1,0007	0,998522
89,6667	0,965157	0,968698	0,959116	0,948631	0,94865	0,960346	0,989475	0,986382	0,991143	1,01568	1,00442	0,993603
89,8333	0,965924	0,965653	0,962659	0,951649	0,955319	0,9569	0,986695	0,981622	0,980209	1,01651	0,993103	0,992171
90	0,960368	0,974439	0,964011	0,942141	0,947867	0,945097	0,990529	0,990196	0,987156	1,01154	0,992959	0,981422
90,1667	0,963296	0,969135	0,965039	0,942203	0,947727	0,952265	0,981257	0,985844	0,979887	1,00298	0,983017	0,978325
90,3333	0,966665	0,966008	0,960344	0,938404	0,940446	0,947393	0,985025	0,98596	0,978712	1,00353	0,991445	0,984694
90,5	0,967958	0,975272	0,964812	0,941676	0,944026	0,945856	0,985634	0,987773	0,982056	0,998672	0,987694	0,977095
90,6667	0,964189	0,973877	0,966359	0,938155	0,938074	0,938987	0,982343	0,979573	0,978154	0,996118	0,978011	0,969822
90,8333	0,96523	0,968778	0,958876	0,925042	0,933106	0,953207	0,985532	0,98715	0,978424	0,995312	0,983994	0,96888
91	0,961477	0,970627	0,960235	0,930524	0,935826	0,936424	0,982004	0,992533	0,985241	0,991039	0,966005	0,971889
91,1667	0,967538	0,97034	0,967098	0,937575	0,938036	0,936115	0,983311	0,986878	0,97513	0,983092	0,980319	0,964197
91,3333	0,965838	0,974865	0,966678	0,937002	0,937226	0,945962	0,983957	0,981926	0,978181	0,986448	0,972688	0,970305
91,5	0,970078	0,978982	0,975456	0,936445	0,935605	0,930295	0,989144	0,983119	0,977709	0,988233	0,965601	0,966573
91,6667	0,967656	0,983665	0,969084	0,926159	0,942652	0,939947	0,985594	0,979611	0,98021	0,981863	0,963167	0,966464
91,8333	0,973925	0,980069	0,96413	0,930534	0,940282	0,926352	0,979832	0,984927	0,980451	0,978607	0,959278	0,960176
92	0,972064	0,986951	0,971546	0,940783	0,936755	0,93036	0,976528	0,98279	0,980652	0,980814	0,957761	0,959574
92,1667	0,977854	0,982871	0,973552	0,922208	0,932783	0,931353	0,982859	0,975808	0,981774	0,975201	0,965111	0,960655
92,3333	0,975445	0,991557	0,975426	0,92146	0,935465	0,92492	0,988233	0,981964	0,977405	0,978535	0,960679	0,959907
92,5	0,975246	0,98764	0,975668	0,926197	0,933393	0,923168	0,980197	0,986096	0,984517	0,96843	0,956916	0,952296
92,6667	0,976304	0,986218	0,979094	0,924853	0,937061	0,932832	0,983822	0,9812	0,975744	0,964094	0,949266	0,95394
92,8333	0,973507	0,989031	0,977388	0,9279	0,936806	0,928822	0,983082	0,990687	0,971511	0,968758	0,944999	0,951805
93	0,973119	0,985801	0,986339	0,916285	0,936749	0,926889	0,977768	0,97631	0,986469	0,965162	0,94631	0,942376
93,1667	0,983412	0,991699	0,980154	0,926617	0,94088	0,925624	0,979339	0,97654	0,97517	0,965975	0,944872	0,946281
93,3333	0,976139	0,994106	0,987162	0,924419	0,93349	0,922153	0,982842	0,980731	0,980084	0,969886	0,951781	0,948012
93,5	0,978263	0,991181	0,987244	0,922978	0,941383	0,925568	0,977055	0,98263	0,982536	0,963018	0,944244	0,939038
93,6667	0,982074	1,00038	0,995889	0,921874	0,939211	0,92252	0,979338	0,987998	0,980036	0,95614	0,946589	0,944463
93,8333	0,984392	1,00172	0,995265	0,922776	0,927318	0,924356	0,981342	0,987102	0,978085	0,956938	0,939544	0,946306
94	0,982311	0,998742	0,995731	0,929478	0,942634	0,931885	0,983636	0,984197	0,983007	0,953929	0,936679	0,935053
94,1667	0,984342	0,999402	1,0004	0,92788	0,941425	0,923136	0,981484	0,982907	0,987302	0,954911	0,936103	0,943262
94,3333	0,985671	0,998366	1,00359	0,928792	0,936679	0,927436	0,978845	0,980902	0,986151	0,950801	0,937495	0,945278
94,5	0,987653	1,01056	0,999762	0,928318	0,941558	0,913374	0,987242	0,980621	0,977986	0,958783	0,935215	0,939671
94,6667	0,986138	1,01344	1,01238	0,925179	0,936479	0,92898	0,979862	0,990441	0,975531	0,956114	0,936057	0,939089
94,8333	0,989814	1,00389	1,00716	0,936193	0,943201	0,932958	0,975919	0,975919	0,981689	0,946025	0,93362	0,947739
95	0,995012	1,00876	1,0115	0,934583	0,93757	0,930529	0,979106	0,984115	0,988662	0,952952	0,941452	0,946164
95,1667	0,989673	1,01091	1,01077	0,931022	0,949748	0,930024	0,986825	0,985294	0,987532	0,946484	0,932872	0,950129
95,3333	0,997372	1,01364	1,00441	0,943695	0,948335	0,919412	0,985417	0,989689	0,98521	0,946524	0,929928	0,938847
95,5	0,992381	1,01065	1,00843	0,937639	0,948975	0,930081	0,985035	0,986645	0,990903	0,934995	0,930801	0,935935
95,6667	0,999099	1,0096	1,01623	0,934209	0,951508	0,936542	0,989022	0,986726	0,99358	0,944063	0,93305	0,942767
95,8333	0,995613	1,01252	1,01555	0,938708	0,952902	0,934719	0,979339	0,982334	0,987843	0,945435	0,931174	0,939922
96	0,998971	1,0172	1,01595	0,946293	0,957626	0,929932	0,981925	0,987067	0,988516	0,937829	0,931156	0,945711
96,1667	1,0004	1,02211	1,02202	0,945295	0,967728	0,937107	0,989293	0,989071	0,986573	0,946785	0,931022	0,944462
96,3333	1,00088	1,02693	1,021	0,946906	0,964211	0,935236	0,985023	0,986175	0,987976	0,948214	0,935983	0,949151
96,5	1,00658	1,0223	1,02326	0,949902	0,962695	0,936371	0,994424	0,986231	0,985534	0,946001	0,934402	0,937762
96,6667	1,00513	1,01711	1,0169	0,957129	0,95924	0,939409	0,992108	0,985293	0,994212	0,947381	0,930452	0,951491
96,8333	1,00656	1,02601	1,02257	0,956548	0,961393	0,939788	0,987348	0,992593	0,986355	0,937301	0,930475	0,939922
97	1,01104	1,01906	1,02477	0,954624	0,960527	0,944304	0,992909	0,99399	0,993076	0,941569	0,935665	0,94663
97,1667	1,00288	1,01737	1,02722	0,970491	0,967163	0,953427	0,993961	0,990001	0,992214	0,950406	0,930879	0,943353
97,3333	1,01106	1,0244	1,03192	0,969573	0,980912	0,946757	0,986986	0,989497	0,989115	0,935603	0,930843	0,944297
97,5	1,01223	1,03049	1,02898	0,965156	0,967904	0,946277	0,980665	0,994244	0,997255	0,937511	0,940291	0,936361
97,6667	1,02002	1,03007	1,02895	0,969408	0,979647	0,956921	0,989014	0,995263	0,990458	0,943958	0,942393	0,951423
97,8333	1,01636	1,02643	1,02704	0,968346	0,980314	0,960167	0,991539	0,993121	0,996019	0,950232	0,92846	0,952505
98	1,02729	1,0253	1,03132	0,970998	0,983695	0,961018	0,99057	0,986803	0,997289	0,950419	0,943513	0,95203
98,1667	1,02189	1,02525	1,02972	0,974695	0,975487	0,959281	0,989027	0,993398	0,997364	0,95535	0,937255	0,955034
98,3333	1,02146	1,02606	1,03174	0,980875	0,983147	0,959731	0,993151	0,996951	0,999192	0,946042	0,934201	0,958943
98,5	1,01905	1,02515	1,03061	0,985147	0,982844	0,962486	1,00288	0,993208	1,0072	0,946276	0,946384	0,956727
98,6667	1,01407	1,02596	1,03531	0,986298	0,988926	0,969485	0,996041	0,992983	0,993701	0,948669	0,950821	0,962911
98,8333	1,01743	1,02892	1,0375	0,982546	0,998573	0,968906	0,997841	0,993717	0,998626	0,949122	0,95141	0,95944
99	1,02383	1,03112	1,03166	0,994275	0,986875	0,966522	0,99064	0,997116	1,00398	0,950868	0,942503	0,966791
99,1667	1,0185	1,0217	1,04019	0,992149	1,00818	0,973698	0,991821	0,995373	1,00579	0,949392	0,949853	0,965457
99,3333	1,02336	1,02127	1,0295	0,998371	1,00054	0,984549	0,997922	0,99316	0,998849	0,949488	0,94958	0,968312
99,5	1,02229	1,03075	1,03913	0,995017	0,996157	0,975058	0,995247	0,998681	1,00329	0,95331	0,956701	0,9552
99,6667	1,02616	1,03387	1,03449	0,999287	1,00552	0,983217	0,999246	0,99907	0,997116	0,958721	0,952564	0,978127
99,8333	1,02118	1,03001	1,04158	1,00577	1,00456	0,986702	1,00119	1,00065	1,00145	0,952301	0,961005	0,96865
100	1,02496	1,03437	1,03534	1,00586	1,00571	0,989471	0,996071	0,998435	0,998878	0,960326	0,955032	0,966479
100,167	1,02601	1,02678	1,03919	1,00911	1,01574	0,984842	1,00798	0,996068	1,00534	0,965609	0,965945	0,96953
100,333	1,01929	1,02569	1,04194	1,01188	1,01511	0,997591	1,0001	0,996199	1,0008	0,957237	0,962807	0,975631
100,5	1,0294	1,03127	1,03646	1,01351	1,00947	0,998542	1,00099	0,997738	1,00165	0,960724	0,966288	0,980209
100,667	1,02619	1,02823	1,03731	1,01906	1,01168	0,997829	0,999384	0,999753	1,0082	0,963249	0,969044	0,982199
100,833	1,03033	1,03051	1,03826	1,01671	1,01219	1,0095	1,00662	1,00025	1,0168	0,958938	0,963521	0,982987
101	1,02419	1,02716	1,04063	1,01499	1,02027	0,998866	1,00131	0,996948	1,00756	0,967318	0,976968	0,981683
101,167	1,03464	1,02993	1,03592	1,01947	1,01554	1,01446	0,998451	1,00194	1,0066	0,972604	0,97327	0,984851
101,333	1,02577	1,02544	1,03761	1,02202	1,00819	1,00662	1,0017	1,00423	1,00083	0,967947	0,97588	0,985007
101,5	1,01831	1,03256	1,03218	1,03122	1,03006	1,01438	1,00408	0,998923	1,00577	0,966292	0,976169	0,991839
101,667	1,02334	1,0218	1,03584	1,02855	1,03493	1,01623	1,0052	0,998469	1,00774	0,977955	0,97609	0,99486
101,833	1,03363	1,02401	1,03668	1,03535	1,021	1,0058	1,00417	0,998824	1,0062	0,970113	0,983179	0,99709
102	1,0286	1,02495	1,04022	1,02673	1,02955	1,01277	1,01075	1,00123	1,00811	0,987233	0,978621	0,996901
102,167	1,02298	1,02114	1,0425	1,03545	1,0424	1,01207	1,00674	0,994595	1,00754	0,977816	0,992001	0,995767
102,333	1,0236	1,02314	1,03187	1,02951	1,03036	1,01507	1,00079	1,007	1,00888	0,983244	0,986165	1,00062
102,5	1,02162	1,02392	1,0307	1,02743	1,02685	1,0231	1,0017	1,00638	1,0161	0,987842	0,989609	1,00353
102,667	1,0286	1,01817	1,03449	1,03686	1,03628	1,0254	1,00684	0,999678	1,00155	0,992944	0,997245	1,0151
102,833	1,03281	1,02039	1,02747	1,04289	1,03369	1,02883	1,0101	1,00558	1,01377	0,974824	0,988716	1,00772
103	1,02561	1,0196	1,03585	1,04002	1,03345	1,0295	1,00569	0,996682	1,0075	0,981002	0,994641	1,00279
103,167	1,0247	1,01322	1,02757	1,04536	1,03776	1,03357	1,0073	1,01326	1,00782	0,993946	0,998375	1,01516
103,333	1,0283	1,0097	1,03116	1,03956	1,0489	1,03691	1,00925	1,01012	1,00232	0,995672	1,00626	1,01611
103,5	1,02835	1,01205	1,02807	1,04113	1,03262	1,04209	1,01273	1,00984	1,00913	0,99009	1,00262	1,01313
103,667	1,02962	1,01254	1,0261	1,0502	1,03545	1,04829	1,00513	1,00059	1,01149	0,995639	1,01191	1,01774
103,833	1,03256	1,01286	1,0279	1,04885	1,04371	1,04915	1,00645	1,00794	1,00253	0,996359	0,996411	1,02424
104	1,0174	1,0114	1,02205	1,05403	1,046	1,03959	1,01399	1,00639	1,00513	0,993168	1,00901	1,02598
104,167	1,023	1,00699	1,02424	1,05581	1,0415	1,04713	1,01537	1,00962	1,00924	0,999963	1,01846	1,02292
104,333	1,02422	1,00595	1,0217	1,03819	1,04677	1,05207	1,00221	1,0052	1,00229	1,00161	1,01437	1,0279
104,5	1,01683	1,00598	1,02116	1,04961	1,04093	1,05519	1,00878	1,00419	1,00791	1,00166	1,00927	1,02207
104,667	1,01815	1,01477	1,00829	1,04398	1,04695	1,04845	1,00633	1,0093	1,01078	0,999996	1,0134	1,02926
104,833	1,01441	1,01287	1,01684	1,05842	1,04951	1,04714	1,01213	0,999287	1,01689	1,00959	1,01866	1,02444
105	1,03026	1,00293	1,00645	1,05483	1,05471	1,04894	1,00796	1,00599	1,01349	1,01058	1,01332	1,02743
105,167	1,02287	0,998683	1,00705	1,05649	1,05775	1,06133	1,0094	1,0034	1,0097	1,01254	1,02465	1,02779
105,333	1,02757	1,00012	1,01238	1,05261	1,04795	1,04866	1,00872	1,00228	1,01121	1,01503	1,02462	1,0301
105,5	1,01755	1,00132	1,01191	1,04696	1,04969	1,04293	1,00614	1,00641	1,00008	1,00949	1,02728	1,04361
105,667	1,02224	1,00014	1,00602	1,04415	1,03872	1,04201	0,999334	1,00733	1,01132	1,02044	1,02333	1,0446
105,833	1,01664	0,997798	1,00243	1,05625	1,05368	1,05445	1,00938	1,00402	1,00827	1,01509	1,02733	1,02542
106	1,02039	0,992189	1,0006	1,04697	1,04253	1,05204	1,00562	1,00759	1,00065	1,01941	1,03103	1,02978
106,167	1,02399	0,998408	0,997191	1,04414	1,05716	1,04763	1,00247	0,99834	1,0035	1,01853	1,0259	1,03525
106,333	1,00956	0,998304	1,0029	1,05562	1,04201	1,05443	1,0095	1,01049	1,01464	1,0266	1,0391	1,03687
106,5	1,01312	0,997568	1,00177	1,05761	1,0411	1,05581	1,01588	1,00263	1,01485	1,02675	1,02859	1,03792
106,667	1,01608	1,00386	0,993293	1,04705	1,04589	1,06483	1,00308	1,00153	1,00516	1,02251	1,03175	1,04633
106,833	1,01852	0,988994	0,99706	1,04506	1,04605	1,0523	1,00771	1,00222	1,00789	1,01941	1,0361	1,04448
107	1,00647	0,991579	0,984768	1,04755	1,03534	1,05104	1,00097	1,00652	1,0039	1,02269	1,03369	1,04776
107,167	1,01269	0,993088	0,986152	1,05282	1,03841	1,05053	1,00719	0,999416	1,00668	1,02864	1,03751	1,03974
107,333	1,00666	0,992628	0,986197	1,0373	1,03434	1,05614	1,00271	0,997753	1,00374	1,0224	1,03633	1,04255
107,5	1,00404	0,990648	0,987148	1,05248	1,03023	1,04833	0,995384	1,00498	1,00281	1,01879	1,04522	1,04378
107,667	1,01224	0,983291	0,989491	1,0549	1,04433	1,0466	1,00539	1,00341	0,998701	1,03386	1,03673	1,0448
107,833	1,01392	0,984899	0,988937	1,05018	1,0356	1,05202	1,0059	1,00532	1,00654	1,03019	1,03693	1,03931
108	1,00472	0,991185	0,989882	1,03845	1,03683	1,05525	1,00265	0,997466	1,00242	1,02831	1,03766	1,05013
108,167	1,00734	0,985171	0,982864	1,04143	1,03187	1,029	1,00311	1,00779	0,999534	1,03047	1,04232	1,04598
108,333	1,00993	0,983171	0,97867	1,05354	1,04341	1,05119	1,0029	1,00383	0,997481	1,0304	1,03723	1,04859
108,5	1,00265	0,981055	0,97833	1,0378	1,02922	1,0531	1,00403	0,999201	1,01061	1,03019	1,03835	1,04342
108,667	1,00755	0,97584	0,976517	1,03456	1,022	1,05464	0,997094	1,00655	0,99677	1,02782	1,0422	1,04462
108,833	1,00024	0,982945	0,979812	1,03279	1,02695	1,04508	1,0067	1,00501	0,99804	1,03207	1,04643	1,04317
109	1,00029	0,978914	0,976318	1,02986	1,0304	1,04717	1,00248	1,00157	1,00244	1,0368	1,03354	1,04553
109,167	1,001	0,979836	0,971756	1,02374	1,03265	1,04906	0,999734	1,01152	0,999823	1,03239	1,04936	1,04751
109,333	0,993314	0,983372	0,972292	1,03153	1,02415	1,04736	1,00784	1,0025	0,995017	1,03317	1,0464	1,03555
109,5	0,999846	0,978236	0,966009	1,02762	1,0277	1,03327	1,00034	0,999384	0,997125	1,03283	1,04325	1,04392
109,667	0,999346	0,980605	0,97147	1,03229	1,02101	1,0354	1,00192	0,995705	0,997444	1,03505	1,04613	1,03801
109,833	0,994411	0,982188	0,968717	1,02691	1,01874	1,03788	1,00522	1,00264	1,00072	1,03192	1,04259	1,03614
110	0,993883	0,977538	0,97218	1,02142	1,02065	1,03225	0,997085	0,99736	0,993968	1,03715	1,0485	1,03852
110,167	0,989913	0,98093	0,969949	1,02251	1,01256	1,04491	0,996387	0,99704	0,994134	1,03497	1,04601	1,04077
110,333	0,996509	0,973166	0,974131	1,02325	1,02089	1,03733	1,00708	0,999035	0,996486	1,03836	1,04582	1,04027
110,5	0,9827	0,969226	0,96443	1,0106	1,0165	1,04079	1,0003	1,00103	0,99304	1,03825	1,04142	1,03833
110,667	0,994812	0,973452	0,962967	1,01878	1,01099	1,03686	1,00125	1,00295	1,00281	1,03815	1,04084	1,03982
110,833	0,99323	0,97166	0,960499	1,00829	1,00717	1,0364	1,00102	1,00001	1,00396	1,03735	1,03372	1,0392
111	0,991912	0,966411	0,962514	1,01522	1,00722	1,02628	0,998333	1,00021	0,997224	1,03128	1,03989	1,04086
111,167	0,985573	0,973611	0,965615	1,01944	1,01358	1,02855	1,00525	1,00303	0,990338	1,04588	1,03502	1,04445
111,333	0,976888	0,983298	0,963225	1,01714	1,00953	1,02319	1,00121	0,992696	1,00266	1,03327	1,03726	1,03279
111,5	0,990625	0,98049	0,965679	1,01024	1,00229	1,02076	0,99741	0,997784	0,996036	1,03898	1,04404	1,0244
111,667	0,985974	0,968189	0,957246	1,00561	1,00435	1,02366	0,998133	0,994068	0,994935	1,03563	1,04104	1,03002
111,833	0,997313	0,974774	0,958365	0,994261	1,0001	1,00723	1,00202	0,99813	0,993106	1,03529	1,0312	1,02853
112	0,987625	0,982336	0,959097	1,0021	0,992752	1,02591	1,00199	0,997484	0,995541	1,03475	1,03691	1,03366
112,167	0,991945	0,976417	0,956488	1,00116	0,994456	1,01612	0,997415	1,00073	0,995128	1,03528	1,03351	1,03666
112,333	0,98051	0,977816	0,963729	0,998105	0,993364	1,01137	1,00037	0,995767	0,995623	1,02383	1,03518	1,02099
112,5	0,98391	0,978221	0,960061	0,999381	0,993603	1,0118	1,00136	0,994842	0,982777	1,0316	1,04005	1,02314
112,667	0,99073	0,975534	0,959991	0,997958	0,997615	1,01619	0,999561	0,99443	0,997838	1,03198	1,03662	1,01801
112,833	0,982629	0,971706	0,964495	0,993128	0,991909	1,01287	0,997805	0,993529	0,999573	1,02671	1,03299	1,02024
113	0,979307	0,975591	0,962117	0,985962	0,993922	1,01185	1,00462	1,00121	0,995145	1,0329	1,03192	1,0146
113,167	0,984119	0,981052	0,960797	0,994793	0,994304	1,00681	1,00477	0,992299	0,992432	1,02991	1,03032	1,01879
113,333	0,977114	0,984374	0,964981	0,991684	0,989841	1,00578	0,997762	0,997482	0,992221	1,02425	1,02828	1,02747
113,5	0,986652	0,975368	0,965228	0,985453	0,987672	1,00135	0,995397	1,00178	0,994274	1,02394	1,02641	1,01767
113,667	0,979501	0,986705	0,953109	0,984691	0,977799	0,994429	0,992583	0,994457	0,999686	1,02243	1,03167	1,0191
113,833	0,986764	0,986539	0,958877	0,980221	0,980281	1,00553	1,0041	0,99615	0,999628	1,01525	1,02776	1,01203
114	0,986283	0,980984	0,970098	0,983204	0,990047	1,00819	0,994501	1,00244	0,992617	1,01512	1,02302	1,01098
114,167	0,974921	0,986456	0,969831	0,98404	0,97471	0,99895	0,995842	0,985409	0,993126	1,01916	1,0196	1,01055
114,333	0,984434	0,978454	0,963283	0,972496	0,978721	0,993365	1,00161	0,992968	0,995506	1,0123	1,02158	1,01131
114,5	0,980522	0,985859	0,96685	0,968128	0,985855	0,984891	0,99412	1,00107	0,988733	1,01765	1,02015	1,00731
114,667	0,976796	0,978845	0,966583	0,974405	0,978535	0,997933	0,99409	1,00023	0,995676	1,02185	1,02292	1,0058
114,833	0,977467	0,982058	0,967965	0,974498	0,974855	0,980005	0,987872	0,996923	0,989176	1,02261	1,01371	1,00218
115	0,971853	0,98347	0,969397	0,975555	0,979478	0,991161	1,00524	0,988995	0,998289	1,01769	1,01149	1,00334
115,167	0,9756	0,989014	0,971098	0,965823	0,974678	0,987152	0,990135	1,00354	0,993766	1,01058	1,01507	1,00049
115,333	0,983506	0,980981	0,9588	0,976483	0,979138	0,98523	0,991879	1,0027	0,998032	1,01118	1,01236	0,998537
115,5	0,973794	0,991189	0,975189	0,967668	0,973934	0,972269	1,00132	0,999068	1,00224	1,01086	1,01979	0,997755
115,667	0,980533	0,985599	0,967181	0,974366	0,972025	0,97214	0,98859	0,989446	0,992271	1,01707	1,00612	1,0014
115,833	0,976253	0,988841	0,971349	0,969659	0,970818	0,98279	0,992344	0,991815	0,990545	1,00273	1,00129	0,987572
116	0,974629	0,982896	0,978697	0,959926	0,977914	0,984547	1,00239	0,997484	0,985469	1,00932	1,00104	0,988842
116,167	0,986546	0,98526	0,975472	0,972891	0,976966	0,966732	0,996931	0,988201	0,993954	0,997592	1,00358	1,00001
116,333	0,974178	0,997731	0,974484	0,968505	0,96297	0,962618	0,994149	0,995942	0,997359	0,998469	1,00822	0,985099
116,5	0,975242	0,992646	0,984584	0,96659	0,972385	0,983878	0,991833	0,995754	0,990861	1,00254	0,999219	0,985406
116,667	0,968138	0,986156	0,980645	0,958612	0,971707	0,980285	0,994221	0,999174	0,996795	1,0102	1,00704	0,98183
116,833	0,975819	0,997126	0,971154	0,958882	0,971074	0,964035	0,999205	0,991814	0,98921	0,999174	1,00075	0,981717
117	0,978823	1,00022	0,98382	0,970115	0,975033	0,964278	0,990526	1,00019	0,994618	1,00108	0,993549	0,989217
117,167	0,977865	0,997907	0,981777	0,963134	0,977508	0,97213	0,998201	0,996851	0,992531	1,00208	0,990213	0,985515
117,333	0,979142	0,989046	0,986698	0,959128	0,97344	0,967502	0,993452	0,99955	0,994097	0,996679	1,00297	0,981072
117,5	0,973149	0,993721	0,991505	0,958832	0,969998	0,967955	0,994866	0,985872	0,991881	1,00199	0,99732	0,982343
117,667	0,978763	0,993955	0,982785	0,958446	0,967164	0,962922	0,999329	0,991266	0,992385	1,00289	0,989273	0,977079
117,833	0,969318	1,00636	0,981592	0,961741	0,967693	0,962607	0,995821	1,00178	0,996502	0,989554	0,991088	0,979356
118	0,974886	1,00313	0,991566	0,956776	0,972428	0,958509	0,989054	0,996475	0,994993	0,98953	0,990589	0,990034
118,167	0,983888	1,00142	0,99632	0,954819	0,967163	0,958462	1	0,998559	0,993094	0,993731	0,987146	0,973168
118,333	0,982893	1,00308	0,993689	0,959176	0,979742	0,962967	0,990722	0,993972	0,9993	0,988092	0,983637	0,977375
118,5	0,98034	0,994374	0,997162	0,952592	0,969476	0,969183	0,993083	0,993728	0,994995	0,989799	0,990152	0,976518
118,667	0,974921	1,01629	0,99273	0,958244	0,9679	0,961627	0,997227	0,990988	0,999833	1,00035	0,985035	0,97623
118,833	0,988063	1,00839	0,996611	0,960669	0,973357	0,962318	0,991229	0,993713	0,998639	0,996339	0,982238	0,968403
119	0,979266	1,01645	0,996593	0,963103	0,971	0,967613	1,00508	0,999103	0,991628	0,982816	0,981525	0,972222
119,167	0,974813	1,01125	1,00774	0,970372	0,971988	0,975028	0,984578	0,999106	0,994839	0,983069	0,980234	0,966262
119,333	0,980683	1,00122	0,996625	0,959231	0,967736	0,968699	0,990744	0,994817	0,999603	0,981023	0,980677	0,969202
119,5	0,976883	1,00957	1,00143	0,966246	0,96765	0,972062	0,99528	0,991035	0,995451	0,985	0,9791	0,969643
119,667	0,979528	1,00349	1,00148	0,954902	0,963444	0,955027	0,995611	0,99207	1,00049	0,982527	0,980839	0,973575
119,833	0,980613	1,01454	1,00799	0,972886	0,974016	0,963423	1,0052	0,993559	1,00424	0,98383	0,978811	0,970909
120	0,982985	1,01327	1,00106	0,976964	0,984153	0,956058	0,997324	0,997533	1,00077	0,979534	0,979211	0,97121
120,167	0,976105	1,00438	1,0148	0,960309	0,973998	0,961649	0,990397	0,990039	1,00315	0,981638	0,975806	0,963309
120,333	0,971814	1,00447	1,01784	0,972835	0,972993	0,960663	0,999981	1,00519	0,991831	0,982156	0,976862	0,964716
120,5	0,983255	1,0163	1,0155	0,958265	0,97054	0,962524	0,988935	0,994928	0,99568	0,983382	0,976039	0,973752
120,667	0,984202	1,00332	1,00593	0,973412	0,973164	0,964773	0,986877	0,989983	0,995724	0,971492	0,971066	0,975725
120,833	0,989949	1,01698	1,01635	0,978786	0,973155	0,961897	1,00473	0,996782	1,00163	0,981784	0,963754	0,975043
121	0,982126	1,01461	1,01595	0,975425	0,969913	0,965314	0,997825	0,989631	1,00606	0,979283	0,97691	0,966279
121,167	0,972785	1,00985	1,01632	0,980869	0,973636	0,958372	0,998288	0,994282	0,999506	0,982511	0,975526	0,966759
121,333	0,990832	1,00829	1,02012	0,969771	0,978476	0,964072	0,992696	0,995415	0,999036	0,978077	0,97343	0,970011
121,5	0,990871	1,01253	1,01968	0,971066	0,973881	0,961642	0,99414	1,00052	0,999978	0,97332	0,969961	0,963163
121,667	0,98557	1,01282	1,0227	0,978191	0,978553	0,968006	0,99391	0,989706	1,00222	0,978485	0,982151	0,96657
121,833	0,993762	1,00761	1,0234	0,976844	0,975019	0,96193	1,00107	0,996692	1,00083	0,972122	0,969849	0,968511
122	0,993611	1,00905	1,02428	0,987297	0,977747	0,970378	0,99316	0,996205	1,00101	0,978516	0,968847	0,971682
122,167	0,990028	1,00872	1,02058	0,98391	0,983563	0,961191	1,00376	0,994933	0,999249	0,976017	0,974436	0,967026
122,333	1,00116	1,02033	1,01677	0,984841	0,980332	0,976391	0,997055	0,996566	0,996494	0,976534	0,971093	0,959548
122,5	0,986904	1,01387	1,01568	0,976161	0,987996	0,975965	1,00302	0,996874	0,997185	0,97467	0,967785	0,968347
122,667	0,994381	1,02328	1,02436	0,981893	0,989076	0,96682	0,995119	1,00179	1,006	0,969332	0,970593	0,969032
122,833	0,986487	1,01128	1,01472	0,99461	0,987341	0,970197	0,997475	1,00005	0,996783	0,981961	0,975389	0,971188
123	0,993358	1,01636	1,02272	0,993908	0,991205	0,969916	0,994797	1,00628	1,0037	0,97116	0,975962	0,96268
123,167	0,992598	1,0165	1,02404	0,990122	0,990581	0,977047	1,00204	1,00444	0,992178	0,973769	0,961823	0,972994
123,333	0,989921	1,01822	1,03028	0,994497	0,996505	0,972568	0,999525	0,995323	0,995935	0,966169	0,968564	0,966668
123,5	0,995353	1,0121	1,02516	0,991488	0,991491	0,973087	0,995355	0,998345	1,00437	0,967754	0,972358	0,969965
123,667	0,993328	1,00979	1,0258	0,995873	0,994281	0,987699	0,996091	1,0001	1,00612	0,97799	0,968984	0,976274
123,833	0,988627	1,012	1,02395	0,992303	1,00063	0,980082	0,994032	0,998252	1,00325	0,975099	0,97771	0,963779
124	0,991575	1,03034	1,02006	0,98551	0,994554	0,971754	0,984451	1,0046	1,00206	0,969744	0,974235	0,971018
124,167	1,00192	1,01152	1,0174	1,0031	0,992799	0,983252	1,00063	0,999758	1,00541	0,974841	0,974277	0,97479
124,333	1,00339	1,01886	1,00958	0,987738	0,995758	0,97775	0,995912	0,996566	1,00371	0,98173	0,973384	0,973245
124,5	0,998942	1,00988	1,02254	1,00122	0,995799	0,980552	0,997983	0,991848	1,00489	0,973436	0,972847	0,964987
124,667	1,00203	1,0118	1,02973	1,00466	0,997382	0,970071	0,992341	1,00196	1,00359	0,977199	0,979092	0,972454
124,833	0,998458	1,00545	1,03108	1,00646	0,994525	0,993026	0,99427	0,997218	0,99289	0,974831	0,977809	0,975779
125	0,99779	1,00493	1,02303	0,997164	0,993746	0,975303	0,993408	0,993684	0,998504	0,965478	0,975186	0,980401
125,167	0,994304	1,01833	1,02819	0,998193	1,0051	0,988051	0,995568	0,998279	1,00399	0,980765	0,972554	0,98251
125,333	1,00576	1,00312	1,02701	0,99585	1,00369	0,97785	0,984745	0,994436	1,00045	0,974943	0,97557	0,983284
125,5	1,00054	1,0131	1,01793	0,996452	0,996433	0,993048	1,00119	0,99882	0,999729	0,979068	0,968743	0,984423
125,667	0,992947	1,01042	1,01694	1,0108	1,00449	0,988468	0,997182	0,994003	1,00383	0,973238	0,976991	0,981339
125,833	1,00057	1,00497	1,02241	1,00935	1,00544	0,988986	1,00044	0,998134	0,995602	0,974777	0,98235	0,986753
126	1,00077	1,0124	1,0267	1,00483	0,997817	0,984228	0,997475	0,992611	0,996504	0,976224	0,974168	0,987274
126,167	1,00279	1,01074	1,02094	1,00408	0,991943	0,984619	0,997373	0,991941	0,996512	0,970778	0,979008	0,98798
126,333	1,00216	1,01331	1,01916	1,01107	0,999203	1,01307	0,999636	0,999479	1,00003	0,979738	0,975854	0,995434
126,5	1,00709	1,00756	1,02883	1,01934	1,00118	0,994538	0,994277	0,995775	1,00588	0,981446	0,976125	0,984502
126,667	1,00475	1,00256	1,01755	1,02433	1,00691	0,985555	0,999363	1,00432	0,996179	0,97375	0,989517	0,988809
126,833	1,00961	0,996701	1,01508	1,02003	1,01017	1,00215	0,997985	0,996803	1,00185	0,981223	0,984408	0,9984
127	0,999901	1,0039	1,01803	1,02015	1,00946	1,00714	1,00152	1,00054	1,00305	0,978494	0,980326	0,988634
127,167	1,00891	1,00483	1,01578	1,0135	1,00893	0,993496	0,989732	1,00186	1,00108	0,980241	0,982129	1,00031
127,333	1,00794	0,991113	1,02632	1,00846	1,01238	1,00609	0,994998	0,993829	1,0029	0,985649	0,982319	0,993221
127,5	1,00991	1,00967	1,01888	1,01446	1,00813	1,00069	1,00715	1,00522	1,00589	0,974531	0,984579	0,987987
127,667	1,01796	0,997746	1,02196	1,02404	1,01237	0,997764	0,995937	1,00101	1,00963	0,980119	0,984594	0,998785
127,833	1,00604	1,0019	1,01744	1,01802	1,01872	1,01239	0,999566	0,995772	1,00417	0,989087	0,990406	0,988104
128	1,01356	0,991903	1,0159	1,01808	1,01378	0,996973	1,00735	1,00807	1,0034	0,982704	0,983801	1,00093
128,167	1,02014	1,00171	1,01895	1,0179	1,01054	0,995403	1,00622	1,00597	1,00301	0,978824	0,992146	0,987482
128,333	1,01772	1,00048	1,02008	1,01767	1,01365	1,00301	0,997435	1,00075	1,00243	0,983631	0,98813	1,00394
128,5	1,01417	0,996956	1,02255	1,02315	1,02431	1,00924	1,00242	0,994516	1,00253	0,983388	0,990529	0,992265
128,667	1,02086	0,995975	1,01933	1,02619	1,02246	0,993145	0,998068	1,0014	0,996336	0,984831	0,999176	0,998861
128,833	1,02208	0,989434	1,01495	1,01668	1,02295	1,00507	0,996949	1,00344	0,996786	0,983159	0,989408	1,00795
129	1,0248	1,00281	1,01489	1,02388	1,01475	1,00502	0,998374	1,0038	1,01291	0,985548	0,986043	1,00038
129,167	1,02104	0,983068	1,01125	1,02311	1,03292	1,00933	0,99698	1,00257	1,00257	0,980216	0,991174	1,00483
129,333	1,02129	0,9864	1,01067	1,01268	1,02056	1,00813	0,996114	1,0011	1,00201	0,992959	1,00434	1,00421
129,5	1,02323	0,995183	1,00849	1,02638	1,02081	1,00306	1,00487	1,00787	0,999216	0,97717	1,00117	1,00888
129,667	1,01887	0,859468*	0,81962*	1,02601	1,02212	1,01382	0,998924	0,99908	0,996949	0,984205	0,99672	1,00479
129,833	1,04021	0,973064	1,01314	1,02669	1,01683	1,01401	0,998574	1,00436	0,994187	0,988699	0,996991	1,00419
130	1,0306	0,988925	1,00867	1,01769	1,01519	1,00602	1,00088	0,99807	1,00068	0,988901	1,00474	1,00174
130,167	1,03645	0,982677	1,01069	1,0235	1,03213	1,01991	0,997707	0,993885	0,994845	0,998338	1,00022	1,01137
130,333	1,03208	0,988692	1,00906	1,03064	1,01384	1,0098	1,00095	1,00441	1,00771	0,994312	1,01328	1,00704
130,5	1,04281	0,988877	1,02076	1,0311	1,01147	1,00867	0,996418	0,993488	0,996564	0,983454	0,996147	1,00608
130,667	1,03613	0,985032	0,997831	1,02903	1,02359	1,02127	0,9946	0,999126	1,00539	0,993041	1,01137	1,015
130,833	1,03338	0,985769	1,01633	1,02292	1,01954	1,01929	1,00062	1,00252	1,00918	0,992184	1,00717	1,01249
131	1,02492	0,987378	1,0033	1,02982	1,01598	1,0206	1,00601	1,00082	0,994351	0,998185	1,00066	1,01929
131,167	1,03411	0,98158	1,01106	1,01878	1,02858	1,02329	0,997587	1,00984	0,995706	0,990648	0,99831	1,01798
131,333	1,03655	0,979595	1,00748	1,02121	1,02343	1,01695	0,989441	1,00157	0,995339	0,987503	1,00204	1,00947
131,5	1,04798	0,978804	1,00626	1,02517	1,02585	1,0195	0,998054	1,00604	1,00625	0,993908	1,00775	1,02093
131,667	1,04825	0,988932	1,00939	1,02451	1,01409	1,02763	0,998148	1,00385	0,998178	1,00213	1,01271	1,02743
131,833	1,04684	0,985625	1,01088	1,01864	1,01337	1,02599	0,990793	1,00628	1,00157	0,996773	1,01512	1,01262
132	1,04124	0,979737	1,01101	1,01868	1,02753	1,01412	0,987036	0,992605	1,00562	0,995988	1,0116	1,01914
132,167	1,04837	0,985394	1,01165	1,023	1,01969	1,01583	0,993841	1,00254	1,00371	1,0009	1,00622	1,01814
132,333	1,0556	0,98049	1,00497	1,01728	1,02206	1,0128	1,0038	0,999589	1,00396	0,992411	1,00844	1,01778
132,5	1,05848	0,984559	1,00953	1,01746	1,02381	1,01699	0,991536	0,998958	1,00233	0,998874	1,01023	1,02163
132,667	1,05313	0,989192	1,01079	1,02255	1,01608	1,0268	1,00176	1,00164	1,00287	1,005	1,01718	1,0227
132,833	1,05498	0,980856	1,01259	1,02309	1,01509	1,03747	1,00505	1,0059	0,997441	1,00579	1,01416	1,01623
133	1,05758	0,986619	1,01544	1,01087	1,01496	1,02677	0,995895	0,998655	0,999142	0,995409	1,00264	1,02729
133,167	1,05729	0,98217	1,01637	1,01928	1,02157	1,02399	1,00173	1,00225	0,99622	1,01094	1,00997	1,01561
133,333	1,06783	0,976424	1,01996	1,01348	1,02005	1,01912	1,00111	1,00101	0,996625	1,01521	1,01776	1,02214
133,5	1,0757	0,986241	1,02691	1,01437	1,01211	1,01349	0,99102	1,00211	0,996567	1,00557	1,01766	1,02229
133,667	1,06106	0,980644	1,02083	1,02275	1,01769	1,03053	0,98936	1,0036	0,992395	1,01084	1,02087	1,02071
133,833	1,0747	0,987795	1,02931	1,01061	1,01812	1,02072	0,998391	1,01282	0,998989	1,00891	1,0103	1,01979
134	1,08415	0,983016	1,03547	1,01407	1,0178	1,02795	0,989892	0,999089	0,999557	1,01187	1,01771	1,01714
134,167	1,07542	0,990323	1,02654	1,01257	1,0127	1,0191	0,987064	1,00965	1,00443	1,01132	1,02609	1,01163
134,333	1,08616	0,986389	1,0307	1,01604	1,01479	1,02791	1,00145	1,0034	1,00344	1,0124	1,01904	1,0188
134,5	1,08459	0,9814	1,03005	1,02314	1,01709	1,02812	0,98961	1,00126	1,00531	1,00382	1,0243	1,01943
134,667	1,09059	0,989012	1,03772	1,01989	1,02054	1,02429	0,997962	1,00293	0,994509	1,02076	1,01339	1,02547
134,833	1,09711	0,979844	1,03287	1,01293	1,01225	1,02255	0,99546	0,997317	0,983882	1,01598	1,01758	1,02608
135	1,09355	0,984934	1,04064	1,01517	1,01511	1,02032	1,00068	1,00387	0,994409	1,02096	1,01737	1,0303
135,167	1,09733	0,992325	1,03978	1,00595	1,0184	1,01291	1,00373	1,0061	0,992744	1,0223	1,0261	1,02683
135,333	1,09157	0,98616	1,0545	1,00673	1,00555	1,03011	1,00273	0,998653	0,996339	1,00536	1,01955	1,02222
135,5	1,08403	1,00213	1,04881	1,01642	1,01157	1,02579	0,991345	0,996311	0,993005	1,01181	1,02158	1,01458
135,667	1,09062	1,00116	1,0488	1,0113	1,00737	1,02029	0,99604	1,00242	0,994432	1,00933	1,01618	1,0301
135,833	1,08644	0,995473	1,03574	1,01815	1,00889	1,02152	0,994323	1,00041	1,00306	1,01055	1,01559	1,02157
136	1,0932	0,999126	1,04461	1,00306	1,00844	1,01848	0,985576	0,992556	0,996051	1,01795	1,01743	1,01695
136,167	1,08579	0,994895	1,04452	1,0127	1,00904	1,02612	1,00701	0,998291	1,00449	1,01912	1,02348	1,01676
136,333	1,08164	0,991843	1,06432	1,01	1,01171	1,02163	0,989693	0,995613	0,994225	1,02278	1,01534	1,01469
136,5	1,09585	0,993964	1,05187	1,00655	1,00444	1,01996	1,00488	0,999889	0,993843	1,0145	1,02163	1,00853
136,667	1,09712	1,00766	1,05525	1,00671	1,00934	1,02437	0,995461	1,00128	0,997665	1,01114	1,02119	1,01486
136,833	1,0946	0,999981	1,05558	0,996746	1,00442	1,02609	1,00132	1,00462	0,991645	1,00743	1,01564	1,01384
137	1,08776	1,00566	1,05653	1,00183	1,01147	1,02367	0,994857	1,00389	0,995851	1,02158	1,02949	1,02045
137,167	1,08885	1,00985	1,0639	1,00462	1,00157	1,01566	0,980302	0,993344	0,986632	1,02268	1,01588	1,01763
137,333	1,07619	1,00857	1,05274	0,9966	1,00268	1,01005	1,00368	0,994864	0,999081	1,01513	1,01725	1,0174
137,5	1,08735	1,01481	1,05386	1,00576	1,00043	1,01109	0,997305	1,00321	0,991834	1,00236	1,02497	1,0155
137,667	1,07708	1,0069	1,05825	1,00121	1,00194	1,01849	1,0053	1,00204	0,987117	1,02267	1,02987	1,0153
137,833	1,07202	1,01555	1,05847	0,988791	0,992312	1,02045	0,992679	1,00296	0,995581	1,01442	1,01738	1,01374
138	1,07382	1,01696	1,04605	0,99919	1,00499	1,00858	0,991328	0,997728	0,992794	1,01458	1,01423	1,00517
138,167	1,05894	1,01975	1,05049	0,990529	0,996247	1,01526	0,99397	0,998164	1,0102	1,01109	1,01834	1,01018
138,333	1,06677	1,01216	1,05835	0,998259	0,99377	0,998403	1,00261	0,995199	0,992512	1,02238	1,0099	1,00313
138,5	1,06413	1,02459	1,05266	1,00333	0,998237	1,00921	1,00457	1,01261	0,992978	1,00972	1,01868	1,00585
138,667	1,05225	1,02698	1,05309	0,9957	0,999986	1,01238	1,00142	1,00126	0,990131	1,01624	1,01074	1,0209
138,833	1,0603	1,03376	1,06659	0,987852	0,991389	1,01072	1,00485	0,996824	0,998306	1,01722	1,02192	1,00861
139	1,03718	1,03732	1,06477	0,994174	0,996547	1,01039	0,997777	1,00334	1,00054	1,0134	1,01678	1,01042
139,167	1,04659	1,03615	1,06479	0,988736	0,993905	1,00559	0,989913	0,997247	1,00336	1,01869	1,01465	1,0113
139,333	1,03953	1,04016	1,06751	0,995336	0,991666	1,00477	0,997874	1,00266	0,998235	1,0127	1,0123	1,00866
139,5	1,02256	1,03382	1,07104	0,985319	0,989545	1,00393	0,996529	0,993727	1,00629	1,02246	1,01973	1,00238
139,667	1,032	1,04962	1,07113	0,978734	0,997929	0,99153	1,00595	1,00068	0,976797	1,01782	1,01458	1,00242
139,833	1,03459	1,03464	1,0655	0,987118	0,986058	0,993328	1,00048	0,996437	0,997684	1,01343	1,01378	1,01273
140	1,02923	1,0668	1,06002	0,984461	0,995804	1,01552	1,00169	1,00212	0,990706	1,01064	1,01015	1,00447
140,167	1,01261	1,05384	1,06672	0,987044	0,994686	0,990192	0,997879	0,995421	0,997289	1,01974	1,0088	1,01031
140,333	1,00212	1,07329	1,07833	0,975013	0,983063	1,01079	0,9914	0,992201	0,992881	1,00874	1,00732	0,994036
140,5	1,01024	1,06852	1,06228	0,990559	0,99315	1,00208	0,988804	1,00946	1,00429	1,0152	1,01668	1,0014
140,667	1,01099	1,06424	1,07765	0,986687	0,98321	0,999349	0,995595	0,99765	1,00312	1,01917	1,0112	1,01117
140,833	1,00518	1,0773	1,06666	0,989746	0,98068	0,991601	0,996396	0,990409	0,996255	1,0118	1,00661	1,01031
141	0,995723	1,07796	1,05151	0,983997	0,985751	0,988357	0,997208	0,98395	0,991871	1,01836	1,0138	1,00413
141,167	0,995731	1,07813	1,0708	0,990375	0,989674	1,00954	1,00406	0,99364	1,00739	1,01377	1,00478	1,0086
141,333	0,988983	1,06964	1,05957	0,987858	0,988003	0,993217	0,995918	0,989723	1,00079	1,01219	1,00156	1,00679
141,5	0,985512	1,07749	1,07485	0,978718	0,991894	0,999568	0,99224	1,00096	0,990757	1,01297	1,013	1,00284
141,667	0,989845	1,09295	1,06233	0,981148	0,990548	0,988165	0,996186	1,0028	0,998687	1,02014	1,00134	0,997917
141,833	0,982446	1,09029	1,05622	0,973445	0,986557	0,989648	0,994586	0,998093	0,987466	1,00587	1,00488	0,991494
142	0,973211	1,08389	1,06711	0,992802	0,98585	0,984872	0,996401	0,997126	0,987888	1,00548	0,998753	0,999196
142,167	0,982992	1,09087	1,06601	0,980973	0,985385	0,991854	0,996119	0,997729	0,991108	1,00802	1,00198	1,00336
142,333	0,96889	1,09407	1,06149	0,981793	0,970897	0,995802	0,994075	0,986965	0,999578	1,01153	1,00391	0,987133
142,5	0,972852	1,09106	1,05097	0,988461	0,98325	0,989172	0,995426	0,992822	0,987941	1,00139	1,0049	0,98732
142,667	0,953058	1,09271	1,06106	0,983586	0,974609	0,999404	1,00168	0,996731	0,99703	1,00259	0,997221	0,992506
142,833	0,972547	1,09303	1,05864	0,985124	0,986347	0,980926	1,00545	0,990282	1,00542	1,00514	1,00154	0,999861
143	0,961325	1,09588	1,0516	0,987678	0,993581	0,994725	1,00002	1,00141	0,997309	1,00231	1,00257	0,984639
143,167	0,960311	1,08579	1,05444	0,981797	0,984275	0,978652	0,991945	0,994932	0,995979	1,00627	0,996873	0,989819
143,333	0,967705	1,09889	1,05664	0,987355	0,982116	0,981526	1,00098	0,997152	1,00292	1,00727	1,00324	0,988913
143,5	0,951759	1,09403	1,04477	0,989819	0,987291	0,985462	0,99311	1,00077	0,993381	1,00541	1,00278	0,981876
143,667	0,952077	1,09523	1,04539	0,979843	0,984542	0,985717	0,997129	0,997739	1,00478	1,00664	1,00066	0,991921
143,833	0,967735	1,09546	1,04587	0,969462	0,98096	0,990483	1,00124	1,00332	1,00325	1,00705	0,994214	0,9902
144	0,958343	1,09618	1,04975	0,982986	0,986719	0,975162	1,00754	1,00255	1,00416	1,00364	0,992301	0,991933
144,167	0,947795	1,1006	1,04663	0,983289	0,990098	1,00126	0,994879	1,00013	0,99549	1,00157	0,996887	0,985108
144,333	0,954714	1,09453	1,05248	0,974883	0,979961	0,990358	1,00225	0,993773	1,00562	0,996504	0,995207	0,989355
144,5	0,959008	1,09623	1,03892	0,987288	0,980096	0,983237	0,985647	0,995987	1,0034	1,00115	0,98944	0,981733
144,667	0,952745	1,08629	1,04757	0,985458	0,991546	0,986929	0,990382	0,996315	0,994677	1,00893	0,998017	0,984986
144,833	0,950884	1,08873	1,04537	0,997048	0,982499	0,968745	1,00148	1,00259	1,00157	0,999087	0,996625	0,981804
145	0,946286	1,0824	1,04143	0,985805	0,979257	0,980006	0,992153	0,985692	0,996914	1,0066	0,985832	0,986316
145,167	0,953028	1,07847	1,03639	0,988648	0,986612	0,97604	0,990691	0,994299	1,00955	1,0006	0,988066	0,984005
145,333	0,963569	1,0861	1,03545	0,994799	0,995048	0,974903	1,00049	0,992267	0,998662	0,997622	0,991623	0,984115
145,5	0,953053	1,08251	1,03717	0,986277	0,989362	0,974682	0,996992	0,990866	1,0041	1,00432	0,998449	0,980345
145,667	0,956536	1,07864	1,02444	0,983044	0,983564	0,984683	0,994689	0,997887	1,00926	1,00544	0,984725	0,987843
145,833	0,955656	1,07788	1,0427	0,979184	0,990113	0,997173	0,998667	0,995256	1,00397	0,998379	0,992832	0,986479
146	0,946315	1,07628	1,03005	0,995737	0,988215	0,981019	1,00639	1,00001	0,992788	0,986126	0,98678	0,983024
146,167	0,949509	1,07826	1,02685	0,977039	0,99418	0,989294	0,98764	1,00067	1,01161	0,98874	0,979487	0,981758
146,333	0,966178	1,06786	1,02724	0,983227	0,986002	0,982145	0,989947	1,00724	1,0012	0,988113	0,983799	0,975402
146,5	0,954602	1,06894	1,02318	0,977758	0,990808	0,989822	0,981793	0,991457	1,00137	0,988413	0,988039	0,973925
146,667	0,950044	1,05194	1,01767	0,976699	0,982349	0,979142	0,993846	0,988542	1,00058	0,999093	0,982889	0,985745
146,833	0,953603	1,04824	1,02505	0,991948	0,978242	0,984553	0,992284	0,997465	0,992266	0,996652	0,989668	0,986359
147	0,950343	1,05857	1,01898	0,991124	0,983833	0,981615	0,989196	0,992917	0,996995	0,99824	0,981105	0,973805
147,167	0,944695	1,04632	1,02617	0,985481	0,994551	0,988489	0,974868	0,990554	1,00411	0,986303	0,986993	0,976747
147,333	0,962519	1,04894	1,02946	0,987112	0,990714	0,988151	0,988961	0,9997	1,00526	0,990331	0,986396	0,977858
147,5	0,959793	1,03054	1,01122	0,992549	1,00393	0,973108	0,992569	0,995575	1,00487	0,992233	0,98026	0,980579
147,667	0,945325	1,0323	1,01879	0,990406	0,989739	0,985145	0,999558	0,991433	0,99914	0,992091	0,988474	0,975748
147,833	0,96112	1,03397	1,01943	1,00364	0,987808	0,977022	0,997454	0,993258	1,01063	0,989848	0,983945	0,984847
148	0,95875	1,03232	1,02883	0,988146	0,991879	0,98385	0,991969	1,00395	1,01602	0,990066	0,985613	0,981846
148,167	0,949435	1,03138	1,01649	0,992936	0,996622	0,989685	0,99423	0,994417	1,00101	0,98537	0,979086	0,983321
148,333	0,948524	1,02487	1,01495	0,988554	0,990403	0,981838	1,00037	0,999621	0,999967	0,986759	0,986737	0,9811
148,5	0,948073	1,02278	1,01948	0,990212	0,993459	0,979941	1,00108	0,985833	1,0053	0,994713	0,990288	0,977632
148,667	0,968985	1,02801	1,01182	0,995673	0,98822	0,988502	0,995834	1,00129	1,00084	0,987286	0,986685	0,979909
148,833	0,981538	1,01538	1,01655	1,00254	0,992859	0,976929	0,992459	0,99686	1,00105	0,990404	0,97478	0,975459
149	0,971953	1,00671	0,998219	1,0002	0,991282	0,983104	1,00281	0,98633	0,998574	0,989959	0,987697	0,973133
149,167	0,975107	1,00774	1,01847	0,991402	0,9895	0,9856	0,994149	1,00131	1,0037	0,982246	0,98924	0,975301
149,333	0,970665	1,00133	1,00326	1,00154	0,991563	0,988574	0,980366	0,991419	1,00657	0,981033	0,975922	0,991929
149,5	0,978656	1,01473	1,01225	0,990587	0,99764	0,986454	0,99577	0,995613	1,00124	0,992312	0,987816	0,981992
149,667	0,979344	1,01193	1,0065	1,00795	0,9904	0,984875	0,988497	0,988218	0,999907	0,992088	0,982892	0,979583
149,833	0,984237	0,989283	1,01179	0,998773	0,996814	0,989943	0,992331	0,998836	0,999354	0,98265	0,986747	0,97342
150	0,960042	1,00135	1,00737	1,01266	0,99472	0,983861	0,996299	0,989625	1,00133	0,993206	0,98828	0,984117
150,167	0,965911	0,989289	1,00056	0,994397	1,00164	0,991842	0,99531	0,990332	1,00472	0,988382	0,982299	0,980619
150,333	0,973982	0,995812	1,00215	1,00507	0,997107	0,986687	0,989661	1,0096	1,0009	0,983198	0,978628	0,983765
150,5	0,978387	0,994443	1,00838	1,0057	0,997408	0,976457	0,990052	0,991898	1,00056	0,984298	0,986616	0,976515
150,667	0,981432	0,993643	0,997069	0,999817	1,00129	0,984185	0,996064	0,995135	1,00375	0,992555	0,982278	0,991788
150,833	0,97798	0,978994	0,987778	1,00303	1,00041	0,979568	0,994925	0,988522	0,991583	0,980918	0,981877	0,978857
151	0,969735	1,00293	1,01161	1,00784	0,99559	0,979095	0,998756	0,994566	0,994176	0,987089	0,987536	0,972832
151,167	0,982553	0,987296	0,99323	1,00005	1,00154	0,985209	0,981489	1,00572	0,996601	0,990732	0,984116	0,977575
151,333	0,975802	0,985934	0,990671	1,01029	0,992051	0,971113	0,993393	1,00048	1,00073	0,989803	0,981768	0,985426
151,5	0,968056	0,978477	0,992208	1,00597	1,00351	0,974901	0,990333	1,00467	1,00029	0,996465	0,981745	0,989736
151,667		0,975144	0,997968
151,833
152
152,167
152,333
152,5
152,667
152,833
153
153,167
153,333
153,5
153,667
153,833
154
154,167
154,333
154,5
154,667
154,833
155
155,167
155,333
155,5
155,667
155,833
156
156,167
156,333
156,5
156,667
156,833
157
157,167
157,333
157,5
157,667
157,833
158
158,167
158,333
158,5
158,667
158,833
159
159,167
159,333
159,5
159,667
159,833
160
160,167
160,333
160,5
160,667
160,833
161
161,167
161,333
161,5
161,667
161,833
162
162,167
162,333
162,5
162,667
162,833
163
163,167
163,333
163,5
163,667
163,833
