# Supplementary material for: Alternative polyadenylation factor CPSF6 regulates temperature compensation of the mammalian circadian clock
Source: PLoS Biol. 2023 Jun 28;21(6):e3002164. doi: 10.1371/journal.pbio.3002164 (PMC10335657; doi:10.1371/journal.pbio.3002164)
Supplement: S2 Data — Separate csv files containing the data underlying all subpanels of S1 Fig. (ZIP) [file pbio.3002164.s028.zip › Figure S1 C - period.csv]

control	CPSF6-KD 1	CPSF6-KD 2	CPSF6-KD 3
23,9777	24,7048	24,2992	25,8706
23,3271	24,7348	24,5338	25,5073
23,4323	24,9003	24,307	25,4764
