# Supplementary material for: Alternative polyadenylation factor CPSF6 regulates temperature compensation of the mammalian circadian clock
Source: PLoS Biol. 2023 Jun 28;21(6):e3002164. doi: 10.1371/journal.pbio.3002164 (PMC10335657; doi:10.1371/journal.pbio.3002164)
Supplement: S2 Data — Separate csv files containing the data underlying all subpanels of S1 Fig. (ZIP) [file pbio.3002164.s028.zip › Figure S1 C - raw data.csv]

time	control	control	control	CPSF6-KD 1	CPSF6-KD 1	CPSF6-KD 1	CPSF6-KD 2	CPSF6-KD 2	CPSF6-KD 2	CPSF6-KD 3	CPSF6-KD 3	CPSF6-KD 3
0	8829,6	7757,81	8475,56	4773,69	4576,69	3511,44	6674,91	6886,82	5298,32	4422,86	4932,91	4388,39
0,166667	8245,24	7318,76	7986,35	4826,05	4533,35	3466,16	6241,24	6416,69	4891,24	4167,58	4688,1	4148,74
0,333333	7795,79	6845,32	7559,54	4595,28	4307,39	3267,83	5746,27	5934,76	4505,7	3987,24	4472,58	3936,67
0,5	7381,89	6434,56	7150,99	4342,75	4073,77	3133,96	5315,8	5538,02	4166,41	3822,58	4356,94	3796,16
0,666667	7157,9	6195,01	6907,96	4116,17	3864,07	3004,12	5034,96	5242,39	3916,73	3710,01	4323,64	3706,85
0,833333	7050,87	6047,82	6784,51	3932,44	3724,09	2889,97	4854,38	5060,01	3757,82	3662,04	4333,67	3647,14
1	7062,01	6055,24	6818,37	3776,15	3593,6	2800,94	4786,73	4935,96	3688,37	3630,17	4368,38	3614,28
1,16667	7192,34	6127,92	6936,05	3664,76	3470,84	2713,19	4748,04	4894,84	3605,38	3612,88	4460,84	3605,36
1,33333	7384,92	6261,66	7140,2	3594,25	3381,36	2628,65	4783,26	4884,35	3586,69	3627,96	4545,8	3621,07
1,5	7635,66	6499,23	7406,65	3514,76	3327,55	2575,52	4850,23	4936,94	3607,76	3675,15	4663,02	3685,49
1,66667	7958,22	6770,24	7694,87	3470,25	3290,76	2526,35	4977,35	5021,49	3657,1	3721,44	4779,46	3737,82
1,83333	8288,51	7059,62	8025,64	3452,55	3277,73	2490,05	5126,18	5121,49	3728,81	3825,42	4942,89	3845,69
2	8603,02	7330,74	8367,2	3448,36	3267,92	2475,02	5283,26	5236,52	3796,93	3944,48	5087,98	3925,95
2,16667	8913,46	7635,76	8648,4	3454,32	3269,02	2447,85	5443,44	5388,67	3880,59	4016,98	5202,87	4019,61
2,33333	9201,63	7870,27	8908,4	3454,72	3279,75	2440,43	5606,9	5511,02	3958,45	4120,72	5324,56	4111,45
2,5	9472,38	8081,76	9141,59	3471,55	3303,37	2435,9	5755,7	5642,86	4041,86	4233,53	5420,65	4182,66
2,66667	9621,96	8280,64	9305,41	3473,12	3320,74	2429,42	5885,04	5745,08	4114,94	4295,55	5511,56	4238,71
2,83333	9811,83	8399,96	9455,79	3507,8	3345,1	2416,82	5983,55	5862,92	4184	4390,16	5569,65	4300,5
3	9936,84	8504,8	9580,76	3548,61	3357,73	2433,39	6084,38	5969,38	4246,38	4456,32	5620	4345,5
3,16667	10028,5	8589,51	9656,88	3555,31	3360,58	2427,29	6146,42	6055,86	4295,99	4497,12	5649,49	4389,04
3,33333	10094,7	8643,92	9747,64	3590,6	3369,82	2452,89	6222,83	6138,18	4357,96	4553,44	5700,93	4421,14
3,5	10146,8	8687,55	9845,92	3626,38	3403,27	2480,6	6286,24	6234,51	4396,26	4601,8	5709,83	4441,05
3,66667	10242,4	8730,03	9897,58	3631,65	3430,77	2484,14	6332,02	6286,25	4450,01	4607,44	5753,11	4480,6
3,83333	10289,2	8765,27	9952,74	3646,23	3459,53	2500,87	6379,6	6359,84	4498,78	4664,68	5775,73	4517,13
4	10319,6	8798,89	10011,4	3661,33	3477,67	2531,68	6413,58	6400,46	4554,49	4691,58	5787,39	4547,46
4,16667	10337,6	8815,63	10086,2	3689,9	3502,87	2542,99	6469,15	6443,84	4587,85	4706,88	5822,76	4551,04
4,33333	10381,4	8843,71	10120,1	3708,75	3505,06	2562,23	6503,81	6506,48	4640,91	4760,44	5853,76	4599,83
4,5	10396	8891,36	10137,6	3713,24	3529,4	2579,73	6541,44	6538,03	4679,19	4784,15	5896,55	4621,33
4,66667	10422,2	8917,34	10178,5	3720,11	3523,14	2594,31	6573,48	6593,39	4716,82	4793,75	5902,49	4637,97
4,83333	10449,2	8954,23	10189,6	3730,78	3540,27	2601,74	6635	6623,94	4760,71	4825,09	5960,37	4669,73
5	10439,9	8948,65	10213,5	3741,94	3546,96	2623,82	6657,64	6670,29	4825,67	4833,39	5970,22	4689,6
5,16667	10438,2	8975,43	10202,5	3741,51	3522,94	2617,3	6685,27	6736,66	4853,73	4852,37	5977,17	4690,79
5,33333	10439	8963,07	10191,2	3721,92	3529,25	2626,84	6722,82	6738,39	4889,83	4868,3	5996,55	4685,93
5,5	10436,8	8950,93	10181,7	3713,34	3525,62	2622,56	6756,75	6778,26	4926,61	4889,43	6007,47	4697,01
5,66667	10416,1	8953,46	10185,4	3700,62	3500,91	2626,5	6811,69	6826,97	4954,67	4844,21	5997,8	4704,89
5,83333	10394,6	8921,61	10177,7	3693,2	3475,81	2629,33	6855,92	6833,38	4976,03	4879,18	6022,23	4692,51
6	10362,2	8909,34	10125,8	3673,09	3472,43	2616,68	6868,3	6866,26	4988,71	4887,43	6007,31	4699,93
6,16667	10344,4	8871,92	10112,9	3654,87	3441,79	2606,69	6906,73	6875,37	5030,31	4855,46	5990,29	4656,4
6,33333	10297,6	8813,54	10043,8	3623,44	3422,59	2594,42	6948,55	6900,09	5039,99	4829,79	5959,51	4655,66
6,5	10214,8	8784,37	9984,06	3600,69	3391,81	2589,42	6942	6901,01	5047,32	4843,61	5945,52	4652,83
6,66667	10155,4	8717,86	9936,34	3580,99	3366,54	2556,51	6985,66	6930,23	5066,07	4798,58	5922,29	4628,1
6,83333	10076,1	8676,92	9865,97	3540,74	3346,03	2546,44	6999,97	6928,51	5086,84	4799,67	5868,63	4599,09
7	9979,67	8590,6	9797,35	3530,77	3321,36	2520,99	7011,43	6922,49	5080,24	4765,24	5847,76	4548,25
7,16667	9885,15	8518,77	9699,68	3489,29	3269,27	2498,62	7022,03	6938,83	5114,62	4722,32	5800,08	4510,96
7,33333	9779,14	8430,65	9584,24	3453,05	3250,82	2469	7056,66	6946,38	5093,18	4710,1	5761,35	4498,88
7,5	9671	8339,81	9478,79	3435,31	3221,64	2460,5	7061,61	6912,2	5087,63	4677,04	5680,36	4441,69
7,66667	9533,71	8225,8	9348,69	3392,71	3169,57	2423,34	7048,76	6896,84	5084,41	4605,49	5634,91	4405,95
7,83333	9404,62	8135,09	9262,13	3363,74	3127,17	2391,91	7039,31	6885,74	5102,91	4596,28	5593,17	4366,58
8	9273,61	8051,2	9148,35	3323,34	3086,16	2366,16	7050,54	6883,75	5070,24	4572,82	5529,35	4315,71
8,16667	9130,23	7916,43	9010,99	3281,04	3047,54	2330,67	7025,67	6842,34	5075,86	4499,08	5473,4	4258,11
8,33333	8993,89	7795,11	8861,56	3231,44	3000,48	2307,24	7022,56	6831,08	5056,82	4468,3	5408,69	4228,91
8,5	8852,42	7683,12	8730,14	3215,79	2962,22	2283,59	7014,12	6799,25	5047,28	4441,1	5333,41	4180,22
8,66667	8727,55	7566,95	8603,35	3177,07	2921,46	2235,71	6990,51	6752,08	5023,92	4373,7	5259	4117,59
8,83333	8571,53	7450,68	8432,86	3110,46	2890,43	2209,64	6967,39	6726,39	5033,09	4326,78	5175,1	4071,41
9	8451,35	7324,36	8279,43	3083,9	2834,26	2186,87	6924,61	6688,01	4987,75	4275,08	5102,44	4015,65
9,16667	8290,99	7197,96	8157,77	3031,48	2792,45	2150,93	6929,22	6636,77	4964,25	4213,99	5045,1	3947,57
9,33333	8159,7	7041,9	7999,21	2999,5	2764,32	2104,72	6862,21	6629,14	4924	4172,81	4974,97	3910,24
9,5	8012,84	6954,38	7850,54	2949,5	2709,12	2082,02	6850,39	6567,3	4909,04	4130,48	4907,95	3842,6
9,66667	7869,24	6827,21	7712,36	2899,77	2661,34	2057,14	6811,63	6512,27	4897,84	4032,16	4813,49	3764,77
9,83333	7715,76	6710,36	7554,77	2860,68	2619,56	2019,01	6774,42	6471,29	4840,78	4016,35	4727,4	3706,99
10	7590,18	6571,12	7382,03	2832,82	2580,94	1979,84	6736,42	6403,75	4825,28	3955,68	4649,63	3653,31
10,1667	7439,38	6473,85	7287,77	2777,58	2525,39	1948,8	6672,64	6340,37	4780,52	3867,04	4571,64	3566,83
10,3333	7294,5	6349,48	7143,98	2720,03	2490,21	1906,65	6616,58	6286,62	4765,75	3809,66	4473,13	3517,77
10,5	7162,58	6221,85	6987,79	2680,64	2457,31	1876,48	6551,74	6234,98	4707,43	3750,16	4385,02	3452,64
10,6667	7034,51	6125,25	6864,63	2630,59	2398,81	1833,83	6482,5	6159,8	4668,52	3673,65	4286,36	3368,49
10,8333	6900,08	6015,74	6733,84	2587,04	2340,75	1801,15	6418	6097,63	4608,91	3610,23	4209,29	3319,83
11	6773,7	5908,26	6586,65	2536,24	2307,41	1777,33	6374,21	6026,2	4565,96	3553,78	4125,39	3250,23
11,1667	6633,7	5801,5	6474,45	2498,22	2263,22	1740,47	6309,9	5937,54	4534,54	3471,36	4054,82	3165,74
11,3333	6521,77	5683,16	6338,36	2431,94	2215,99	1694,42	6215,66	5857,28	4476,55	3409,97	3958,26	3123,41
11,5	6382,24	5576,4	6223,69	2402,11	2179,24	1674,04	6151,19	5774,93	4417,2	3357,94	3862,51	3041,92
11,6667	6250,75	5492,93	6077,56	2342,01	2127,18	1632,53	6075,39	5702,27	4366,1	3274,56	3774,53	2961,31
11,8333	6144,62	5397,31	5967,15	2294,3	2091,78	1597,73	5998,42	5634,79	4306,01	3217,28	3687,77	2910,97
12	6035,67	5296,52	5839,45	2257,58	2042,77	1561,18	5906,13	5535,62	4253,06	3147,81	3601,55	2833,77
12,1667	5918,65	5201,76	5745,4	2199,39	2003,97	1531,06	5819,76	5448,78	4191,14	3072,37	3499,98	2781,36
12,3333	5797,86	5119,92	5610,82	2151,32	1959,21	1485,98	5739,58	5380,8	4128,62	3033,92	3409,1	2719,77
12,5	5697,52	5029	5498,47	2108,71	1913,27	1451,5	5640,36	5279,58	4059,18	2960,06	3331,56	2652,81
12,6667	5588,62	4930,91	5407,87	2059,45	1874,59	1413,62	5534,2	5195,89	4008,76	2880,52	3245,32	2590,29
12,8333	5490,61	4842,31	5315,28	2010,34	1836,63	1379,96	5451,71	5099,36	3931,36	2853,45	3165,21	2539,02
13	5404,71	4785,16	5202,02	1966,17	1800,06	1358,31	5363,02	4999,34	3872,04	2788,02	3067,68	2472,91
13,1667	5309,49	4707,08	5112,05	1925,37	1750,65	1316,58	5253,82	4924,2	3808,99	2716,4	2996,47	2419,97
13,3333	5212,28	4633,7	5024,1	1876,84	1723	1278,23	5165,56	4839,18	3747,42	2666,45	2914,59	2365,54
13,5	5124,48	4550,68	4893,44	1844,54	1683,35	1255,37	5055,51	4739,09	3680,73	2613,19	2829,41	2320,65
13,6667	5033,88	4482,94	4833,71	1792,28	1645,69	1228,3	4950,8	4644,02	3613,07	2547,09	2756,66	2245,66
13,8333	4962,98	4421,38	4740,82	1756,99	1615,83	1194,46	4854,35	4567,27	3553,54	2504,13	2689,96	2203,73
14	4868,9	4356,78	4664,3	1716,7	1571,14	1167,42	4753,87	4487,05	3479,39	2446,71	2614,26	2149,53
14,1667	4807,77	4296,73	4587,09	1670,21	1541,8	1135,78	4671,08	4385,66	3424,82	2388,05	2533,46	2102,91
14,3333	4744,79	4231,78	4505,59	1639,02	1504,78	1101,45	4558,44	4305,66	3348,51	2341,36	2478,07	2055,6
14,5	4668,05	4176,83	4444,59	1585,13	1476,96	1083,19	4458,92	4234,81	3289,78	2294,4	2414,38	2031,06
14,6667	4603,85	4126,19	4368,1	1563,19	1439,95	1048,46	4377,78	4135,64	3223,82	2228,53	2344,99	1977,01
14,8333	4535,65	4070,73	4304,04	1518,02	1423,6	1026,52	4270,26	4056,38	3168,83	2205,04	2296,19	1939,53
15	4474,26	4028,34	4268,45	1490,37	1394,69	1007	4177,88	3994,06	3099,55	2149,9	2225,8	1894,79
15,1667	4416,32	3995,64	4197,5	1464,78	1361,01	988,754	4094,69	3912,65	3044,51	2094,84	2175,66	1861,32
15,3333	4374,3	3945,51	4139,64	1427,35	1331,3	960,202	3993,74	3841,59	2987,71	2076,43	2135,38	1823,91
15,5	4307,09	3902,18	4099,03	1406,07	1311,21	936,596	3927,6	3753,74	2937,11	2035,99	2088,71	1789,09
15,6667	4267,47	3862,29	4004,55	1365,55	1286,47	907,511	3835,74	3678,8	2872,52	1982,71	2042,98	1764,98
15,8333	4222,64	3837,22	3993,19	1356,97	1264,26	899,954	3748,78	3618,8	2813,67	1954,59	2000	1733,08
16	4192,52	3785,57	3944,13	1318,89	1242,65	880,132	3658,45	3563,89	2772,39	1928,3	1954,59	1711,17
16,1667	4152,76	3776,4	3906,88	1295,6	1219,39	863,578	3608,54	3495,78	2715,65	1883,2	1919,36	1676,4
16,3333	4126,49	3745,85	3879,44	1279,79	1207,28	845,784	3524,44	3431,1	2673,26	1852,26	1871,32	1652,24
16,5	4095,06	3724,08	3830,87	1259,29	1184,91	829,158	3471,84	3373,34	2615,11	1820,11	1840,1	1635,37
16,6667	4063,35	3696,2	3802,77	1234,63	1170,18	817,891	3381,97	3313,76	2573,98	1788,66	1811,81	1607,15
16,8333	4044,22	3666,87	3774,87	1209,87	1162,39	795,922	3322,23	3266,56	2537,2	1759,05	1796,37	1589,5
17	4007,43	3657,46	3752,78	1201,14	1138,33	788,99	3243,25	3202,28	2494,42	1750,09	1758,96	1564,56
17,1667	3998,95	3627,46	3730,27	1179,06	1132,33	777,023	3191,25	3155,26	2448,43	1718,54	1732,07	1536,95
17,3333	3963,08	3623,17	3704,85	1166,97	1109,23	765,956	3141,66	3117,83	2415,26	1712,41	1714,84	1532,72
17,5	3946,96	3610,21	3686,73	1156,06	1109,15	749,103	3097,31	3083,14	2385,6	1688,2	1693,1	1514,58
17,6667	3932,77	3606,01	3662,86	1139,34	1092,32	738,732	3020,98	3042,1	2341,98	1656,96	1669,25	1507,57
17,8333	3938,06	3598,88	3658,8	1132,55	1085,37	731,607	2977,85	2998,69	2317,1	1653,81	1663,71	1498,02
18	3908,52	3597,01	3643,35	1118,49	1076,66	725,904	2953,56	2981,44	2294,47	1657,63	1635,41	1486,33
18,1667	3910,15	3595,99	3640,91	1108,12	1068,23	715,365	2915,81	2939,3	2264,55	1622,37	1631,2	1473,78
18,3333	3923,63	3598,8	3636,74	1097,57	1061,78	713,942	2871,56	2919,3	2237,98	1620,86	1610,06	1463,81
18,5	3928,42	3606,29	3634,93	1086,35	1055,56	707,395	2835,25	2882,96	2206,64	1604,58	1612,27	1462,51
18,6667	3924,73	3612,93	3663,01	1077,89	1050,89	694,623	2793,83	2864,96	2193,92	1584,1	1602,18	1461,59
18,8333	3931,14	3620,46	3648,98	1078,23	1042,95	695,288	2760,85	2841,46	2181,8	1585,51	1595,79	1447,47
19	3914,13	3610,91	3661,95	1072,11	1035,72	682,566	2740,15	2826,57	2146,68	1583,96	1594,42	1449,17
19,1667	3946,02	3639,57	3654,96	1066,36	1046,61	686,749	2710,02	2818,77	2145,81	1574,64	1588,63	1446,94
19,3333	3961,54	3654,83	3671,06	1063,57	1035,82	675,824	2689,24	2801,37	2111	1576,66	1591,43	1445,1
19,5	3981,5	3677,08	3683,38	1059,37	1039,19	675,991	2669,76	2793,37	2102,9	1573,44	1583,32	1446,97
19,6667	4004,82	3695,31	3710,19	1059,4	1037,96	676,64	2643,97	2777,04	2097,71	1564,2	1577,09	1455,62
19,8333	4031,15	3718,92	3704,31	1059,21	1034,53	668,199	2638,55	2767,13	2083,33	1574,45	1605,05	1454,34
20	4045,36	3733,31	3743,73	1053,25	1034,68	676,89	2643,14	2765,43	2085,63	1582,22	1595,9	1458,47
20,1667	4066,12	3776,09	3758,79	1057,17	1047,09	674,246	2619,8	2753,08	2078,15	1565,9	1594,53	1467,43
20,3333	4094,92	3798,05	3794,93	1058,09	1047,79	671,121	2619,22	2762,69	2065,51	1584,52	1609,26	1478,33
20,5	4121,98	3829,31	3828,79	1066,06	1055,89	674,927	2608,18	2764,32	2059,09	1584,88	1614,31	1483,9
20,6667	4164,1	3870,84	3841,26	1057,47	1059,93	681,174	2607,52	2759,27	2066,28	1593,18	1620,31	1497,51
20,8333	4196,89	3901,24	3877,35	1077,94	1066,53	679,976	2608,79	2773,96	2067,8	1610,19	1650,11	1506,35
21	4230,7	3941,88	3928,05	1073,71	1065,85	684,473	2603,43	2765,46	2066,08	1624,9	1656,8	1510,65
21,1667	4268,95	3986,31	3955,09	1079,07	1077,47	688,066	2608,68	2792,37	2069,41	1618,32	1671,46	1527,35
21,3333	4315,09	4018,87	3997,42	1087,15	1087,35	690,841	2613,57	2799,3	2085,4	1636,35	1687,14	1538,64
21,5	4366,27	4066,54	4044,68	1102,87	1099,35	694,588	2632,76	2819,24	2083,89	1644,58	1705,2	1560,45
21,6667	4406,65	4099,68	4097,28	1105,93	1110,44	710,543	2639,72	2837,13	2099,51	1654,33	1722,99	1578,29
21,8333	4452,21	4144,64	4139,63	1123,27	1134,21	709,777	2654,61	2851,84	2107,65	1679,83	1752,33	1597,66
22	4502,42	4201,56	4186,89	1135,28	1140,83	721,977	2665,86	2866,46	2113,01	1690,5	1768,09	1609,71
22,1667	4549,44	4253,73	4213,57	1139,52	1152,89	728,914	2687,84	2903,57	2127,71	1708,64	1792,54	1634,35
22,3333	4594,96	4294,21	4278,9	1162,34	1165,65	735,703	2698,34	2907,15	2137,19	1734,31	1820,34	1657,5
22,5	4652,68	4354,65	4307,71	1172,77	1177,52	738,374	2720,38	2934,21	2156,11	1753,86	1843,81	1669,49
22,6667	4718,91	4410,14	4356	1188,3	1196	758,342	2740,3	2961,1	2179,31	1773,97	1868,64	1679,86
22,8333	4764,27	4452,13	4416,44	1208,37	1214,23	764,33	2784,9	2997,93	2193,37	1800,27	1898,29	1714,97
23	4813,64	4516,81	4488,55	1225,62	1236,28	770,006	2799,18	3012,42	2216,93	1837,27	1939,45	1749,19
23,1667	4888,66	4561,99	4531,48	1247,42	1252,21	784,101	2823,81	3051,46	2250,55	1865,87	1960,77	1761,02
23,3333	4949,3	4625,13	4599,25	1276,5	1268,6	804,312	2859,84	3079,82	2264,56	1889,84	1996,59	1799,82
23,5	4972,95	4660,5	4673,41	1289,11	1291,2	808,906	2895,67	3104,45	2276,63	1913,02	2022,18	1820,8
23,6667	5051,16	4712,21	4716,72	1316,49	1319,19	825,277	2932,45	3159,72	2296,8	1909,24	2064,2	1850,75
23,8333	5099,66	4764,48	4768,63	1329,08	1332,73	843,271	2957,19	3176,6	2334,52	1964,48	2099,46	1882,85
24	5136,33	4804,27	4841,39	1367,73	1350,31	856,618	3001,5	3229,03	2350,57	1995,95	2136,63	1899,77
24,1667	5181,65	4874,3	4899,31	1380,14	1382,06	872,581	3038,29	3261,13	2379,79	2015,06	2181,21	1940,9
24,3333	5263,55	4937,47	4950,72	1410,04	1400,93	890,562	3078,43	3290,08	2403,96	2050,19	2205,09	1971,9
24,5	5294,48	4945,14	5014,04	1434,09	1420,03	911,864	3126,36	3317,54	2421,03	2083,8	2257,89	1991,25
24,6667	5360,25	5001,62	5073,22	1464,03	1445,15	931,862	3161,68	3358,99	2468,05	2114,13	2294,87	2020,43
24,8333	5390,53	5044,98	5133,64	1482,57	1468,51	945,776	3185,76	3413,37	2488,94	2150,24	2343,61	2068,28
25	5429,8	5105,43	5181,32	1513,32	1497,66	963,755	3234,91	3438,97	2532,33	2184,78	2370,39	2085,69
25,1667	5478,69	5129,77	5241,99	1535,49	1513,63	978,952	3289,48	3495,92	2553,94	2214,29	2420,45	2118,56
25,3333	5532,65	5154,28	5284,48	1556,86	1534,68	1008,2	3327,47	3545,08	2583,41	2278,11	2465,41	2155,8
25,5	5555,81	5209,83	5332,95	1591,44	1559,45	1020,36	3372,7	3579,92	2618,52	2295,32	2496,29	2183,1
25,6667	5575,82	5226,66	5356,58	1617,89	1580,14	1041,5	3425,57	3619,21	2644,35	2326,61	2544,51	2208,43
25,8333	5614,02	5269,45	5407,28	1643,85	1602,02	1063,96	3447,09	3667,3	2675,92	2366,21	2584,12	2245,16
26	5643,62	5289,81	5430,43	1671,75	1631,19	1084,4	3498,67	3717,32	2711,73	2403,51	2630,22	2271,96
26,1667	5684,34	5325,35	5485,78	1702,87	1650,17	1093,01	3543,71	3749,92	2748,54	2423,34	2676,79	2298,21
26,3333	5666,4	5335,01	5488,67	1715,78	1677,33	1126,79	3591,39	3794,69	2782,37	2464,32	2709,63	2338,49
26,5	5698,03	5366,11	5521,75	1748,26	1702,06	1138,07	3635,99	3827,99	2813,56	2500,61	2757,67	2346,05
26,6667	5711,3	5376,61	5571,32	1767,52	1709,27	1162,58	3679,84	3881,14	2848,74	2521,35	2784,51	2379,26
26,8333	5735,66	5374,94	5580,54	1799,34	1742,52	1174,6	3719,54	3910,95	2870,93	2568,35	2839,1	2408,54
27	5751,61	5378,52	5592,83	1818,66	1762,2	1189,74	3759,7	3942,59	2910,69	2608,8	2872,51	2437,56
27,1667	5752,38	5394,97	5616,73	1835,09	1779,52	1209,74	3789,78	3984,84	2933,57	2627,64	2895,38	2466,7
27,3333	5760,23	5390,65	5612,02	1870,11	1802,65	1231,08	3845,76	4020,5	2958,11	2676,8	2936,27	2491,89
27,5	5746,16	5378,72	5610,62	1890,29	1813,33	1256,88	3882,51	4039	2990,11	2678,08	2964,06	2511,03
27,6667	5740,35	5408,99	5631,08	1898,14	1831,17	1270,15	3918,84	4080,11	3015,39	2706,02	3007,51	2527,31
27,8333	5754,23	5364,57	5644,51	1916,82	1850,01	1286,73	3945,22	4111,59	3052,14	2747,62	3019,71	2553,09
28	5724,66	5363,9	5627,74	1944,27	1871,06	1298,81	3972,24	4139,77	3065,09	2778,62	3059,45	2572,98
28,1667	5693,94	5352,59	5626,53	1960,03	1868,44	1318,44	4005,38	4170,53	3098,08	2808,05	3086,04	2581,77
28,3333	5694,79	5330,17	5606,12	1974,61	1891,44	1326,04	4041,69	4210,65	3107,61	2825,92	3107,14	2600,97
28,5	5685,76	5308,29	5597,85	1992,03	1895,98	1345,02	4075,29	4224,65	3139,24	2858,63	3130,09	2619,51
28,6667	5638,04	5278,85	5586,49	2015,66	1918,22	1358,13	4106,37	4248,03	3153,71	2872,77	3156,32	2630,12
28,8333	5643,9	5270,56	5558,12	2022,39	1922	1364,43	4133,11	4284,1	3173,25	2900,6	3169,64	2643,04
29	5591,33	5221,26	5531,16	2025,94	1932,23	1372,18	4149,23	4288,89	3195,06	2916,42	3176,7	2655,48
29,1667	5560,86	5200,52	5511,59	2043,66	1931,65	1385,02	4159,77	4306,49	3212,37	2929,36	3201,13	2667,23
29,3333	5528,97	5159,79	5480,52	2049,18	1938,34	1392,41	4200,41	4336,27	3223,32	2953,48	3197,38	2675,26
29,5	5497,25	5135,96	5444,4	2056,82	1939,65	1403,05	4215,53	4341,66	3229,13	2954,12	3222,41	2670,9
29,6667	5443,7	5104,02	5406,33	2064,94	1944,74	1413,08	4256,02	4369,52	3244,96	2965,64	3226,5	2681,04
29,8333	5403,24	5035,29	5340,99	2072,69	1958,88	1423,59	4238,03	4355,08	3260,15	2978,81	3234,91	2687,28
30	5366,43	5005,28	5293,95	2063,09	1953,9	1407,66	4264,49	4384,01	3264,7	2977,43	3230,73	2683,47
30,1667	5330,15	4960,41	5273,79	2078,04	1952,3	1418,42	4278,06	4389,46	3281,52	2981,97	3229,08	2687,15
30,3333	5271,35	4908,54	5236,65	2071,74	1944,44	1424,64	4292,53	4390,21	3277,8	2995,49	3232,79	2698,69
30,5	5215,82	4860,94	5185,79	2065,97	1938,13	1417,66	4299,65	4390,5	3295,53	3003,2	3233,53	2696,22
30,6667	5176,45	4816,94	5146,88	2054,22	1929,18	1425,6	4303,61	4415,31	3300,76	3001,88	3230,55	2681,04
30,8333	5129,99	4763,06	5081,1	2056,87	1927,41	1427,29	4310,19	4420,51	3295,2	3011,32	3211,09	2689
31	5075,94	4714,96	5035,53	2048,09	1918,58	1425,25	4314,81	4415,6	3306,19	3014,09	3220,1	2669,57
31,1667	5038,19	4667,57	4976,38	2034,71	1923,83	1409,73	4299,21	4422,01	3309,72	3005,49	3217,08	2665,75
31,3333	4975,61	4598	4917,21	2036,57	1910,18	1400,63	4309,18	4399,21	3302,62	3011,37	3193,69	2651,5
31,5	4919,87	4546,68	4874,75	2032,18	1888,66	1398,19	4303,33	4409,6	3308,76	2976,91	3168,2	2644,46
31,6667	4849,18	4491,02	4824,85	2005,16	1886,07	1389,14	4306,73	4404,38	3308,95	2989,85	3153,19	2621,68
31,8333	4784,53	4431,11	4765,09	1998,7	1869,46	1379,85	4294,06	4402,74	3294,95	2970,97	3140,74	2617,13
32	4734,95	4386,53	4700,92	1989,48	1859,63	1381,08	4281,97	4384,22	3284,52	2949,82	3114,77	2603,13
32,1667	4703,09	4323,52	4638,73	1972,72	1839,52	1379,31	4271,33	4360,91	3292,94	2942,4	3100,65	2604,28
32,3333	4613,85	4279,89	4586,76	1969,51	1826,8	1358,67	4263,21	4350,47	3282,21	2958,15	3072,73	2567,86
32,5	4570,73	4215,78	4542,17	1949,92	1806,31	1350,1	4235,88	4336,87	3279,59	2915,71	3070,98	2553,01
32,6667	4509,29	4170,39	4483,08	1925,57	1787,6	1329,21	4218,84	4319,19	3264,9	2899,28	3033,98	2537,32
32,8333	4451,43	4112,19	4425,1	1907,54	1772,7	1328,54	4224,97	4308,06	3261,97	2888,61	2998,96	2513,5
33	4414,32	4052,33	4342,97	1892,54	1758,07	1307,24	4194,34	4285,01	3262,08	2868,93	2982,84	2494,44
33,1667	4337,43	4003,85	4304,09	1866,95	1737,92	1293,72	4172,98	4267,26	3246,09	2860,21	2948,94	2470,4
33,3333	4283,15	3940,9	4239,75	1842,83	1723,49	1288,7	4150,18	4240,36	3235,87	2854,52	2920,45	2446,16
33,5	4235,9	3899,32	4199,7	1826,71	1697,67	1274,72	4141,49	4213,09	3201,59	2797,69	2880,94	2421,02
33,6667	4164,42	3832,6	4136,3	1808,84	1678,02	1255,33	4118,22	4181,37	3188,78	2782,88	2860,24	2393,5
33,8333	4122,85	3781,76	4071,31	1780,97	1661,91	1244,33	4086,73	4163,33	3180,4	2778,71	2831,77	2379,67
34	4065,03	3736,61	4020,87	1747,04	1634,52	1215,65	4070,37	4157,41	3154,15	2741,19	2783,2	2340,2
34,1667	3997,49	3677,8	3949,02	1733,26	1610,29	1208,7	4034,66	4114,9	3131,36	2718,63	2755,12	2322,94
34,3333	3959,11	3641,01	3889,48	1720,2	1596,98	1198,94	4009,35	4073,84	3120,26	2687,09	2708,04	2300,4
34,5	3898,04	3580,48	3853,34	1685,11	1568,43	1174,24	3977,38	4056,2	3099,49	2673,68	2675,82	2270,95
34,6667	3846,57	3520,05	3792,1	1663,31	1550,88	1162,29	3934,04	4016,34	3079,39	2637,82	2658,24	2239,48
34,8333	3800,76	3490,26	3739,16	1647,22	1533,38	1148,73	3924,92	3992,35	3047,48	2625,86	2610,96	2210,53
35	3730,52	3447,57	3684,24	1612,89	1515,72	1124,39	3877,11	3963,17	3028,33	2590,81	2574,59	2194,88
35,1667	3697,41	3386,58	3634,99	1600,11	1491,82	1114,11	3848,5	3936,49	3016,01	2557,7	2549,72	2160,73
35,3333	3638,1	3360,28	3570,52	1563,34	1463,87	1099,5	3810,72	3897,15	2965,6	2530,72	2512,86	2134,25
35,5	3598,57	3299,12	3537,85	1547,77	1442,08	1080	3770,68	3852,17	2954,17	2500,8	2476,7	2103,27
35,6667	3542,82	3267,86	3493,03	1517,71	1422,8	1063,43	3733,49	3815,72	2939,05	2466,15	2434,52	2086,28
35,8333	3511,01	3211,16	3438,63	1504,37	1396,07	1042,84	3709,34	3806,77	2896,2	2441,68	2397,07	2044,53
36	3454,47	3165,31	3396,29	1469,17	1364,8	1021,49	3641,17	3750,43	2874,41	2406,81	2356,41	2011,44
36,1667	3415,81	3132,52	3362,43	1447,95	1357,05	1006,89	3620,87	3719,55	2847,08	2378,42	2331,76	1988
36,3333	3378,52	3095,4	3316,56	1425,45	1338,12	993,431	3571,29	3690,32	2824,16	2335,99	2288,66	1964,74
36,5	3338,46	3065,43	3258,74	1403,94	1313,94	976,992	3544,07	3643,81	2791,37	2301,58	2250,89	1946,34
36,6667	3306,83	3019,51	3230,74	1381,44	1294,73	962,257	3501,31	3598,96	2775,41	2288,81	2212,35	1911,82
36,8333	3255,36	2977,25	3169,9	1353,03	1268,49	953,708	3471,03	3568,75	2744,79	2248,41	2183,31	1878,72
37	3211,38	2956,95	3160,5	1324,6	1253,61	922,299	3427,79	3525,81	2718,34	2228,81	2131,09	1852,45
37,1667	3192,82	2918,22	3110,83	1311,94	1230,06	919,032	3385,31	3494,32	2691,12	2190,29	2111,17	1821,83
37,3333	3147,56	2873,09	3078,44	1294,87	1213,96	898,544	3344,11	3464,31	2665,94	2173,43	2077,97	1791,43
37,5	3112,21	2852,4	3033,62	1264,44	1191,75	873,962	3294,64	3417,79	2634,75	2119,31	2041,93	1766,27
37,6667	3078,94	2829,12	3002,4	1251,29	1175,38	864,845	3262,75	3379,71	2596,76	2105,23	2015,77	1733,72
37,8333	3057,73	2793,98	2976,51	1233,98	1161,57	849,461	3229,1	3335,31	2569,17	2066,67	1972,67	1725,71
38	3018,11	2774,86	2950,28	1202,69	1140,92	832,659	3187,23	3300,27	2550,12	2039,07	1933,51	1697,32
38,1667	3002,87	2740,94	2933,04	1188,38	1122,8	818,433	3158,13	3259,71	2507,07	2005,46	1909,19	1662,38
38,3333	2976,56	2714,57	2892,9	1164,67	1111,5	812,811	3112,89	3231,45	2481,95	1982,52	1890,74	1634,53
38,5	2945,65	2695,38	2869,21	1151,4	1087,44	795,272	3069,08	3200,03	2466,52	1954,1	1851,33	1619,18
38,6667	2930,38	2672,31	2862,37	1127,06	1068,54	778,181	3022,76	3159,01	2436,23	1926,27	1818,14	1590,04
38,8333	2895,23	2646,1	2826,27	1115,79	1060,51	772,461	2994,52	3128,37	2402,74	1903,28	1795,16	1581,08
39	2864,35	2647,16	2806,38	1098,35	1040,25	759,361	2979,27	3094,36	2379,32	1858,43	1766,94	1540,99
39,1667	2863,86	2618,72	2791,38	1075,6	1031,34	745,627	2914,71	3044,63	2344,66	1839,55	1737,34	1527,74
39,3333	2836,16	2602,54	2765,72	1061,99	1020,28	733,047	2883,4	3002,33	2308,55	1822,11	1699,42	1507,92
39,5	2805,78	2588,03	2752,99	1041,87	1002,58	720,452	2847,8	2982,54	2297,6	1787,81	1678,39	1483,72
39,6667	2804,32	2561,51	2731,6	1033,69	1000,92	713,348	2819,55	2954,17	2284,29	1770,19	1647,65	1469,59
39,8333	2784,56	2552,96	2711,05	1020,73	977,499	697,634	2781,67	2906,87	2246,95	1751,14	1629,16	1440,93
40	2776,89	2542,87	2705,44	993,763	969,605	688,206	2741,61	2883,34	2242,7	1721,27	1602,78	1423,44
40,1667	2763,31	2527,27	2694,16	992,542	951,851	682,245	2721,63	2853,96	2193,14	1707,16	1580,77	1405,02
40,3333	2749,2	2515,59	2683,2	972,346	943,082	668,598	2682,56	2825,91	2184,1	1675,19	1567,25	1390,93
40,5	2728,86	2502,65	2673,89	965,532	935,363	658,62	2650,96	2801,62	2156,16	1644	1543,72	1369,06
40,6667	2717,5	2495,6	2665,81	949,391	927,882	647,353	2618,98	2771,98	2136,77	1623,83	1518,1	1357,18
40,8333	2719,8	2483,28	2659,03	948,767	911,2	641,517	2598,42	2730,05	2115,56	1614,93	1499,99	1340,21
41	2693,94	2485,05	2669,98	929,265	900,511	631,193	2579,57	2714,21	2084,91	1587,68	1472,68	1324,3
41,1667	2692,73	2471,06	2652,06	919,424	894,674	622,802	2541,76	2684,26	2069,69	1573,06	1466,19	1316,22
41,3333	2681,13	2458,41	2653,67	912,844	890,188	624,861	2510,23	2667,22	2043,82	1557,53	1450,47	1293,21
41,5	2682,34	2453,82	2654,77	893,732	877,923	606,506	2486,29	2630,45	2026,94	1528,89	1425,89	1289,7
41,6667	2674,38	2461,59	2647,23	887,054	872,184	606,41	2463,02	2611,9	2007,9	1519,72	1412,39	1277,38
41,8333	2668,9	2466,56	2641,78	880,569	862,536	601,807	2439,93	2574,99	1993,52	1498,43	1398,48	1260,02
42	2665,65	2453,46	2662,81	870,52	861,724	592,879	2415,72	2573,12	1978,85	1484,4	1377,78	1255,8
42,1667	2653,51	2455,64	2662,16	861,846	857,378	583,306	2393,63	2553,05	1958,31	1466,08	1367,1	1243,53
42,3333	2655,15	2451,68	2663,47	861,011	845,627	580,569	2380,65	2528,65	1942,76	1458,62	1367,76	1238,35
42,5	2660,98	2454,57	2675,95	849,082	840,795	579,415	2351,94	2494,28	1926,05	1437,81	1344,35	1232,43
42,6667	2661,03	2456,04	2683,05	845,675	831,531	571,396	2329,14	2494,73	1918,32	1425,93	1341,18	1218,91
42,8333	2670,17	2454,02	2706,66	843,354	835,357	566,632	2309,79	2471,24	1908,37	1420,62	1321,66	1206,01
43	2667,08	2454,41	2698,37	835,327	840,089	564,332	2295,03	2455,89	1884	1398,51	1316,17	1201,87
43,1667	2666,04	2452,69	2710,57	835,199	830,365	561,021	2272,44	2447,6	1870,99	1390,25	1299,49	1190,93
43,3333	2684,64	2452,21	2718,4	829,428	825,358	560,589	2258,75	2421,41	1852,06	1388,91	1303,57	1198,75
43,5	2670,71	2454,59	2723,49	827,646	819,691	553,017	2249,88	2409,87	1851,53	1372,33	1296,53	1184,17
43,6667	2676,45	2474,44	2753,79	831,34	824,114	555,956	2235,98	2400,36	1847,07	1360,48	1286,96	1176,75
43,8333	2686,11	2472,18	2757,78	826,595	823,367	548,556	2224,34	2382,77	1828,58	1362,03	1285,81	1180,52
44	2685,71	2472,76	2778,41	820,193	818,01	547,843	2199,59	2365,07	1827,13	1351,66	1269,57	1169,61
44,1667	2698,25	2476,08	2789,73	824,311	824,082	546,647	2196,13	2360,07	1820,35	1347,16	1274,06	1166,45
44,3333	2706,94	2487,14	2785,47	823,056	813,284	550,524	2188,98	2364,57	1805,11	1337,29	1285,69	1166,31
44,5	2716,71	2486,27	2819,95	818,717	819,774	548,01	2183,39	2347,78	1803,9	1330,3	1275,28	1162,74
44,6667	2733,27	2487,99	2822,09	822,46	823,382	541,501	2175,04	2346,64	1791,71	1329,82	1270,7	1165,75
44,8333	2735,47	2508,82	2832,76	820,098	822,808	546,237	2159,67	2341,98	1784,74	1317,13	1274,48	1159,34
45	2740,82	2515,29	2849,52	819,773	819,552	541,069	2155,5	2319,86	1783,4	1315,86	1266,92	1154,43
45,1667	2746,08	2521,54	2873,2	824,372	821,866	548,644	2157,57	2325,53	1775,73	1308,69	1267,37	1157,73
45,3333	2780,18	2524,69	2877,12	825,724	832,562	547,724	2139,58	2314,69	1766,06	1311,06	1269,13	1163,94
45,5	2780,47	2528,8	2892,11	834,088	826,417	545,166	2141,02	2307,4	1767,33	1315,53	1273,36	1158,8
45,6667	2790,01	2551,87	2906,69	838,565	833,156	551,137	2132,18	2313,54	1762,19	1314,98	1274,49	1167,09
45,8333	2808,12	2550,11	2928,54	835,704	841,568	557,606	2126,65	2309,47	1763,8	1315,58	1277,92	1171,32
46	2823,54	2565,64	2933,01	836,189	844,493	555,11	2127,3	2303,44	1755,83	1313,28	1282,57	1169,05
46,1667	2823,45	2561,4	2957,88	839,796	847,017	559,215	2129,23	2299,9	1758,62	1313,29	1280,98	1177,27
46,3333	2848,96	2571,84	2977,49	845,24	853,82	563,119	2122,07	2301,03	1748,54	1317,4	1293,13	1188,61
46,5	2850,71	2576,27	2999,65	852,881	859,368	563,092	2108,16	2301,13	1755,64	1315,98	1292,02	1183,74
46,6667	2870,35	2594,22	3026,19	855,713	864,769	570,658	2120,2	2307,81	1749,21	1311,9	1297,51	1195,86
46,8333	2891,9	2595,95	3014,59	862,19	868,408	574,251	2121,76	2295,33	1748,59	1328,44	1298,87	1200,89
47	2892,81	2611,53	3048,28	869,744	880,521	574,919	2123,81	2298,95	1750,39	1317,28	1309,53	1201,02
47,1667	2912,08	2614,53	3049,1	876,955	881,096	576,833	2128,57	2300,7	1751,34	1337,32	1320,22	1206,96
47,3333	2917,32	2624,45	3072,19	882,572	885,92	583,219	2119,24	2304,16	1756,01	1334,31	1331,95	1209,99
47,5	2932,55	2629,65	3075,54	892,353	903,396	587,081	2117,6	2294,6	1758,89	1335,9	1339,48	1212,28
47,6667	2951,21	2637,54	3087,11	899,706	899,292	587,519	2128,33	2316,54	1756,96	1345,92	1343,86	1232,47
47,8333	2955,56	2636,17	3109,63	901,676	911,93	597,106	2130,19	2311,73	1758,69	1352,37	1350,98	1231,72
48	2969,97	2648,37	3118,95	908,532	921,545	601,463	2126,66	2307,9	1765,98	1352,94	1367,16	1240,77
48,1667	2979,91	2656,28	3123,95	922,529	921,656	603,473	2136,82	2320,07	1771,43	1360,86	1366,21	1252,65
48,3333	2977,67	2654,49	3133,44	927,473	935,715	611,937	2134,02	2315,56	1780,42	1376,72	1382,47	1272,4
48,5	3000,62	2667,62	3168	943,479	941,875	614,763	2140,04	2324,49	1775,36	1382,65	1398,8	1278,98
48,6667	2999,32	2668,07	3168,83	946,367	947,194	620,787	2142,75	2312,4	1789,75	1388,72	1396,38	1280,04
48,8333	3025,87	2685,16	3174,35	959,26	956,151	621,688	2137,71	2326,62	1788,56	1394,29	1416,16	1291,87
49	3042,43	2682,07	3170,56	962,029	965,234	637,251	2146,71	2340,85	1787,97	1393,41	1420,43	1301,53
49,1667	3030,56	2679,1	3186,93	970,814	978,798	639,488	2149,1	2346,71	1799,43	1401,65	1428,02	1306,77
49,3333	3042,61	2692,15	3182,5	981,72	987,772	648,925	2164,19	2344,11	1794,03	1419,06	1457,96	1325,57
49,5	3034,39	2688,43	3173,42	1000,65	997,245	647,504	2164,72	2351,83	1802,04	1429,01	1457,41	1330,21
49,6667	3048	2699,26	3193,9	1002,97	996,66	656,74	2170,99	2345,14	1798,81	1437,2	1479,82	1339,58
49,8333	3055,6	2696,23	3200,79	1018,4	1004,23	664,834	2175,64	2355,08	1805,47	1445,85	1490,67	1350,82
50	3050,51	2709,1	3204,87	1027,85	1013,43	671,431	2180,03	2364,56	1827,65	1449,71	1498,24	1359,99
50,1667	3070,62	2702,08	3204,42	1030,54	1017,33	676,385	2183,81	2363,65	1829,45	1463,79	1509,06	1369,31
50,3333	3056,93	2700,21	3205,07	1045,05	1031,48	687,112	2188,96	2375,08	1827,6	1485,64	1521,87	1378,41
50,5	3075,48	2697,22	3181,21	1052,24	1036,1	694,25	2190,27	2378,58	1830,73	1490,76	1535,37	1392,03
50,6667	3070,41	2712,76	3198,01	1059,35	1050,44	696,912	2197,97	2380,42	1833,96	1500,02	1551,26	1402,16
50,8333	3079,7	2708,33	3205,04	1062,33	1052,53	713,072	2214,04	2381,58	1834,03	1504,51	1560,76	1410,01
51	3071,66	2697,05	3199,73	1080,7	1067,24	716,381	2203,61	2392,15	1847,56	1515,55	1582,76	1416,49
51,1667	3071,99	2715,48	3199,67	1079,11	1066,51	727,375	2211,3	2387,75	1843,7	1532,56	1589,6	1427,81
51,3333	3066,07	2712,63	3191,38	1094,07	1073,52	722,157	2223,58	2402,13	1851,51	1542,62	1604,54	1438,26
51,5	3072,33	2711,61	3187,86	1096,9	1088,21	732,321	2224,06	2405,12	1862,89	1545,64	1625,25	1459,07
51,6667	3064,75	2695,46	3185,42	1115,76	1101,86	739,244	2233,89	2417,24	1856,2	1569,95	1624,2	1461,99
51,8333	3077,22	2697,72	3188,95	1112,54	1097,44	745,57	2221,74	2420,18	1863,41	1568,35	1647,77	1478,79
52	3066,47	2698,36	3176,17	1125,52	1104,13	750,068	2233,38	2416,79	1872,03	1586,1	1649,04	1483,89
52,1667	3055,04	2691,57	3158,43	1134,31	1114,1	755,064	2235,41	2412,4	1861,63	1604,22	1661,71	1486,2
52,3333	3046,84	2683,55	3163,1	1141,58	1116,99	764,1	2242,35	2407,33	1876,7	1610,31	1673,1	1500,37
52,5	3038,98	2677,99	3150,93	1145,24	1125,13	768,033	2251,18	2423,57	1884,1	1619,44	1692,92	1507,8
52,6667	3041,49	2663,19	3149,04	1160,3	1134,85	778,45	2246,44	2417,53	1881,69	1626,38	1697,91	1504,82
52,8333	3029,26	2672,2	3121,26	1165,02	1135,3	773,883	2247,8	2429,16	1879,65	1640,72	1706,83	1523,16
53	3017,38	2663,51	3120,41	1165,47	1142,03	770,978	2252,18	2424,43	1896,56	1646,72	1722,37	1529,26
53,1667	3010,77	2644,59	3103,42	1178,47	1148,6	785,518	2262,39	2430,01	1874,95	1658,09	1734,4	1538,8
53,3333	2998,63	2632,23	3086,17	1178,99	1155,83	787,654	2253,35	2425,6	1878,27	1671,53	1739,95	1544,75
53,5	2970,9	2625,3	3076,4	1180,34	1157,55	801,121	2258,36	2432,86	1884,71	1671,27	1744,74	1538,01
53,6667	2983,68	2614,04	3060,19	1180,47	1159,65	800,406	2249,73	2423,74	1887,98	1676,72	1752,06	1558,33
53,8333	2974,69	2617,74	3046,38	1195,74	1163,95	799,824	2251,39	2434,24	1906,54	1695,94	1757,64	1561,56
54	2946,87	2599,56	3035,41	1194,94	1158,43	805,766	2251,92	2430,9	1893,04	1702,7	1764,35	1568,32
54,1667	2937,95	2587,2	3019,92	1195,27	1165,66	810,654	2253,91	2438,98	1902,66	1703,7	1785,95	1578,28
54,3333	2914,69	2589,5	2996	1197,22	1168,31	811,018	2255,69	2425,75	1882,17	1710,54	1785,22	1572,17
54,5	2912,99	2570,35	2983,54	1198,56	1165,71	806,97	2239,03	2416,32	1892,43	1716,72	1790,61	1576,72
54,6667	2899,05	2549,59	2971,1	1210,61	1172,78	820,277	2255,96	2407,62	1896,65	1727,02	1797,06	1581,81
54,8333	2884,29	2536,21	2959,37	1205,02	1174,1	813,919	2251,4	2428,43	1895,37	1731,93	1804,68	1579,99
55	2861,31	2532,87	2929,69	1205,21	1169,73	820,705	2257,99	2410,31	1895,59	1741,85	1800,33	1582,75
55,1667	2850,59	2529,17	2905,17	1214,19	1171,61	821,069	2241,48	2415,35	1895,25	1751,21	1808,97	1583,46
55,3333	2834,93	2509,49	2885,57	1214,65	1170,69	825,997	2240,28	2416,46	1877,29	1753,36	1808,15	1571,58
55,5	2830,98	2491,34	2859,81	1211,93	1172,92	828,037	2231,36	2412,82	1879,07	1752,81	1820,98	1590,57
55,6667	2798,57	2480,54	2840,91	1204,44	1165,85	823,833	2240,48	2412,81	1888,95	1747,33	1819,53	1582,96
55,8333	2791,61	2459,6	2821,03	1207,09	1166,2	823,616	2221,73	2399,83	1880,96	1762,57	1812,43	1594,36
56	2760,31	2452,77	2805,07	1207,66	1167,23	822,361	2223,78	2395,11	1877,29	1770,46	1816,99	1588,38
56,1667	2756,69	2446,61	2778,1	1208,64	1157,53	822,749	2217,93	2391,58	1874,77	1762,83	1815,93	1584,38
56,3333	2731,02	2433,3	2753,56	1197,43	1161,2	818,851	2208,58	2389,05	1871,47	1769,22	1813,43	1590,01
56,5	2710,1	2412,12	2732,46	1205,56	1160,04	817,894	2204,11	2384,67	1858,35	1763,64	1807,18	1584,72
56,6667	2690,14	2406,76	2706,66	1195,42	1156,95	819,484	2200,06	2373,22	1857,74	1765,41	1812,36	1581,44
56,8333	2675,08	2381,6	2682,01	1190,67	1157,84	818,546	2195,82	2368,9	1860,77	1765,75	1816,05	1583,67
57	2651,48	2367,23	2656,06	1185,78	1144,04	813,295	2185,56	2374,79	1857,62	1761,6	1807,03	1575,3
57,1667	2635,45	2344,05	2642,5	1178,78	1142,38	812,015	2182,06	2347,62	1847,58	1775,17	1804,03	1569,9
57,3333	2618,82	2331,73	2623,85	1180,14	1135,26	807,438	2168,5	2345,25	1840,22	1773,44	1798,41	1563,21
57,5	2606,82	2315,57	2590,51	1178,34	1132,14	802,546	2168,53	2346,22	1832,78	1764,86	1790,42	1570,18
57,6667	2580,2	2303,66	2573,55	1176,27	1126,56	803,563	2165,49	2329,64	1829,76	1754,39	1788,21	1563,11
57,8333	2575,44	2298,4	2540,98	1162,66	1120,25	797,402	2138,04	2326,92	1819,42	1750,56	1782,08	1557,94
58	2547,97	2274,15	2525,72	1156,95	1118,02	791,511	2137,77	2312,71	1812,58	1750,07	1773,84	1546,81
58,1667	2540,02	2256,21	2500,18	1155,66	1108,64	787,376	2133,07	2305,14	1805,61	1747,63	1772,22	1538,92
58,3333	2523,34	2252,16	2489,68	1145,3	1101,39	779,8	2130,74	2283,35	1797,61	1739,65	1762,05	1547,36
58,5	2482,67	2239,08	2468,26	1133,79	1097,21	776,904	2115,13	2284,1	1785,09	1733,76	1738,86	1539,31
58,6667	2470,29	2227,78	2440,69	1132,42	1090,44	777,984	2097,92	2278,91	1791,16	1740,68	1754,58	1524,8
58,8333	2453,08	2206,07	2414,53	1127,76	1080,97	772,117	2094,68	2260,98	1776,98	1727,58	1734,62	1521,63
59	2437,93	2197,78	2404,45	1115,68	1082,72	761,953	2076,16	2258,57	1772,59	1713,05	1740	1517,95
59,1667	2426,27	2164,22	2366,05	1114,64	1064,81	762,214	2070,16	2245,96	1758,22	1713,85	1720,8	1509,03
59,3333	2407,93	2163,53	2361,36	1099,57	1069,82	759,905	2056,09	2222,61	1757,44	1702,39	1714,16	1493,65
59,5	2392,51	2152,76	2337,96	1097,37	1058,1	753,754	2046,35	2220,34	1742,36	1695,64	1701,23	1487,44
59,6667	2363,76	2141,52	2312,72	1086,02	1045,11	739,453	2041,67	2211,33	1735,62	1699,74	1691,37	1479,61
59,8333	2348,54	2132,38	2290,93	1069,28	1042,87	740,429	2029,51	2210,17	1725,93	1686,03	1684,81	1462,66
60	2323,35	2111,86	2277,31	1075,54	1034,45	728,441	2025,11	2179,51	1713,98	1675,1	1671,35	1465,09
60,1667	2311,4	2106,82	2265,08	1059,91	1021,62	725,279	1994,16	2188,53	1706,91	1670,71	1662,5	1452,17
60,3333	2300,82	2083,73	2226,74	1049,73	1021,01	721,488	1984,69	2159,78	1695,75	1658,31	1645	1439,11
60,5	2288,14	2074,95	2216,82	1046,33	1005,77	711,62	1972,39	2159,78	1684,81	1647,13	1651,62	1430,07
60,6667	2270,88	2069,84	2190,44	1033,27	996,989	709,782	1955,33	2141,37	1677,75	1645,44	1631,66	1416,58
60,8333	2249,76	2047,73	2174,99	1023,96	996,874	697,771	1952,71	2124,19	1675,44	1639,32	1613,95	1414,47
61	2237,62	2038,1	2171,34	1012,98	986,119	691,276	1941,49	2105,76	1652,16	1621,89	1608,77	1392,79
61,1667	2220,47	2038,77	2143,03	1007,87	979,728	682,095	1929,7	2104,79	1655,77	1618,42	1585,41	1393,42
61,3333	2203,29	2029,57	2131,91	1000,36	970,072	685,06	1923,78	2088,51	1642,33	1604,91	1575,29	1377,44
61,5	2210,91	2019,3	2106,02	986,522	961,448	681,556	1897,15	2075,44	1632,86	1604,56	1564,64	1373,45
61,6667	2175,82	1996,42	2097,03	983,281	953,543	672,009	1890,67	2075,57	1619,41	1595,61	1550,09	1360,77
61,8333	2174,01	1995,15	2079,57	971,026	942,346	665,059	1870,9	2052,74	1610,3	1567,44	1530,25	1350,03
62	2150,24	1976,6	2067,35	956,81	939,452	661,988	1869,06	2052,78	1596,33	1559,72	1522,57	1339,82
62,1667	2134,46	1970,62	2054,41	956,841	933,579	649,571	1853,9	2029,47	1592,14	1552,98	1516,26	1332,9
62,3333	2131,61	1966,35	2034,95	948,187	920,368	643,115	1847,09	2022,18	1585,91	1542,6	1505,96	1317,53
62,5	2118,59	1956,12	2019,22	937,68	912,734	639,327	1829,03	2010,92	1578,89	1524,55	1495,74	1311,41
62,6667	2104,89	1941,96	2017,86	925,213	907,266	635,96	1821,31	1993,28	1573,82	1515,06	1471,79	1298,64
62,8333	2097,7	1936,2	2002,25	921,053	904,978	626,083	1808,59	1976,6	1557,78	1501,5	1461,2	1282,4
63	2082,07	1926,49	1985,59	913,01	888,63	622,333	1799,66	1973,02	1549,93	1500,87	1462,45	1279,07
63,1667	2065,1	1926,71	1965,76	903,902	891,328	617,509	1780,88	1957,63	1551,37	1484,7	1438,47	1269,99
63,3333	2067,98	1908,38	1963,9	898,573	884,19	608,157	1775,02	1958,8	1527,74	1477,08	1426,14	1261,08
63,5	2046,23	1925,46	1941,53	890,011	873,287	605,493	1765,41	1927,42	1515,95	1458,35	1421,96	1257,33
63,6667	2031,19	1909,12	1945,28	883,461	865,958	602,523	1749,55	1924,13	1512,23	1449,67	1403,44	1236,39
63,8333	2028	1904,59	1920,47	881,339	862,483	594,515	1737,53	1915,44	1509,26	1436,73	1394,85	1226,79
64	2018,96	1888,77	1926,12	865,865	853,066	585,958	1725,56	1908,76	1496,28	1429,83	1390,81	1226,75
64,1667	2009,8	1882,28	1899,1	864,35	847,348	586,449	1720,42	1898,84	1488,47	1415,88	1377,12	1212,71
64,3333	1992,57	1871,3	1902,8	850,367	855,476	575,782	1705,65	1880,55	1477,72	1400,56	1354,25	1197,03
64,5	1994,66	1859,97	1890,4	847,034	832,472	573,128	1697,72	1868,55	1467,01	1388,27	1350,59	1204,76
64,6667	1976,24	1862,96	1879,06	840,133	831,699	569,072	1685,32	1862,04	1459,36	1377,58	1336,63	1185,69
64,8333	1965,6	1859,03	1872,97	836,299	824,9	562,883	1674,39	1850,72	1444,25	1364,51	1322,71	1172,72
65	1955,87	1850,69	1862,54	833,163	816,175	561,018	1655,72	1838,45	1443,92	1361,43	1314,89	1166,16
65,1667	1957,59	1853,51	1857,13	829,721	817,303	553,104	1652,24	1823,47	1435,43	1342,8	1304,07	1153,73
65,3333	1944,87	1843,12	1850,12	819,151	815,82	553,643	1643,8	1831,54	1430,6	1344,3	1295	1150,73
65,5	1939,61	1845,22	1847,05	811,642	805,164	548,462	1640,92	1812,58	1422,15	1328,32	1280,68	1137,19
65,6667	1932,54	1844,1	1835,77	810,23	809,225	544,463	1623,87	1798,19	1415,27	1324,31	1258,8	1138,38
65,8333	1925,83	1832,92	1834,8	807,835	799,159	540,031	1615,52	1781,76	1398,29	1310,9	1258,44	1122,79
66	1916,46	1832,04	1826,67	799,741	795,613	532,843	1598,03	1776,11	1403,49	1305,96	1252,85	1124,02
66,1667	1907,64	1832,07	1825,27	797,454	798,807	534,481	1597,28	1772,09	1394,93	1287,96	1235,31	1112,96
66,3333	1911,91	1825,44	1804,43	795,887	790,524	530,058	1585,59	1771,59	1389,75	1282,1	1242,1	1110,94
66,5	1895,23	1817,66	1806,08	788,463	782,978	525,959	1578,38	1754,45	1374,09	1285,61	1225,61	1102,6
66,6667	1896,49	1824,25	1799,32	784,632	782,549	527,827	1576,21	1740,02	1380,94	1262,12	1213,41	1086,68
66,8333	1893,87	1810,37	1805,76	777,053	777,538	514,435	1566,37	1742,01	1366,77	1261,64	1215,01	1086,38
67	1877,47	1804,61	1798,58	780,109	776,387	518,661	1556,54	1735,03	1363,48	1250,87	1201,81	1075,44
67,1667	1879,47	1811,24	1800,92	776,611	774,238	518,068	1547	1729,51	1349,96	1234,8	1195,38	1073,38
67,3333	1873,52	1799,48	1799,34	770,026	775,435	518,105	1543,05	1721,85	1356,85	1235,98	1189,54	1072,52
67,5	1855,7	1807,89	1792,64	771,144	770,879	513,303	1532,33	1711,42	1345,39	1226,7	1181,27	1065,81
67,6667	1855,52	1800,79	1791,78	769,51	762,362	509,834	1528,28	1705,44	1345,28	1221,96	1173,53	1054,53
67,8333	1855,22	1798,32	1791,32	769,715	771,165	506,74	1511,92	1705,04	1339,1	1216,17	1177,22	1054,53
68	1847,88	1793,73	1782,58	759,554	769,569	512,738	1523,7	1704,23	1325,31	1197,53	1173,83	1050,78
68,1667	1843,54	1790,7	1783,73	763,245	769,348	507,279	1506,2	1692,36	1328,4	1202,39	1156,7	1034,44
68,3333	1852,25	1779,55	1778,54	762,412	768,41	503,011	1498,05	1674,6	1326,35	1189,39	1155,33	1040,21
68,5	1835,69	1793,1	1780,04	755,248	765,271	504,676	1489,77	1668,83	1310,44	1191,04	1151,22	1039,08
68,6667	1827,95	1777,68	1772,35	761,521	766,491	499,057	1491,11	1667,43	1321,51	1179,37	1149,27	1030,59
68,8333	1830,5	1777,3	1770,79	757,621	762,878	497,847	1483,72	1665,19	1310,05	1170,91	1140,85	1034,63
69	1832,12	1778,78	1779,02	758,673	772,396	506,431	1483,88	1660,9	1307,09	1167,37	1141,7	1027,08
69,1667	1814,31	1769,47	1773,03	761,561	769,647	498,625	1483,44	1647,96	1304,81	1160,63	1129,53	1023,3
69,3333	1826,03	1767,79	1770,17	759,92	760,149	501,644	1465,8	1657,53	1292,53	1163,88	1129,42	1019,15
69,5	1818,19	1767,82	1780,15	755,476	766,761	498,028	1475,19	1644,61	1300,74	1159,2	1116,83	1022,26
69,6667	1817,58	1777,66	1773,02	762,966	763,837	500,223	1462,91	1630,84	1298,73	1149,93	1126,07	1014,01
69,8333	1807,23	1765,31	1767,39	759,06	760,11	495,825	1464,94	1640	1290,43	1141,66	1118,49	1015,59
70	1813,17	1755,12	1766,29	760,009	772,84	494,416	1453,73	1626,97	1284,33	1145,89	1119,48	1008
70,1667	1808,85	1760,89	1761,44	760,318	769,011	497,507	1452,52	1621,63	1286,53	1128,03	1119,29	1020,78
70,3333	1805,08	1749,18	1762,96	769,815	772,642	501,124	1444,8	1619,13	1282,89	1129,49	1109,46	1013,53
70,5	1800,62	1747,94	1766,89	764,02	771,616	501,571	1442,33	1608,24	1279,71	1130,58	1109,49	1013,58
70,6667	1803,61	1748,77	1768,4	765,246	779,593	497,422	1432,36	1620,73	1285,36	1127,88	1116,12	1011,46
70,8333	1801,86	1749,91	1769,13	766,752	770,427	499,359	1438,81	1614,99	1269,15	1130,41	1115,89	1013,16
71	1801,15	1744,51	1767,69	766,914	771,358	504,769	1425,27	1607,81	1281,8	1124,61	1102,42	1010,23
71,1667	1795,88	1735,76	1762,23	773,06	783,169	500,504	1426,92	1594,24	1270,18	1112,3	1110,51	1019,16
71,3333	1789,73	1737,82	1768,91	772,82	784,122	502,104	1418,59	1611,11	1272,34	1118,69	1115,67	1014,26
71,5	1783,31	1737,23	1771,66	779,05	785,937	511,107	1422,56	1596,33	1275,21	1120,82	1117,23	1011,55
71,6667	1788,53	1732,5	1760	779,519	793,285	502,011	1414,25	1594,6	1263,72	1118,31	1114,73	1013,79
71,8333	1784,26	1724,99	1765,57	778,669	783,688	507,058	1419,69	1587,7	1264,86	1118,23	1116,22	1011,89
72	1786,44	1725,92	1769,6	785,58	795,19	503,245	1409,46	1581,56	1264,67	1113,65	1111,68	1014,93
72,1667	1781,63	1715,98	1767,5	787,581	799,974	510,96	1404,89	1584,16	1266,65	1113,07	1109,75	1020,43
72,3333	1777,92	1721,22	1772,57	788,653	798,572	512,01	1400,79	1579,62	1260,29	1113,57	1116,93	1020,83
72,5	1784,68	1716,2	1766,44	795,44	798,033	513,998	1403,82	1588,44	1267,33	1107,81	1123,22	1026,1
72,6667	1775,79	1713,33	1776,31	794,312	801,787	513,463	1393,09	1575,08	1259,23	1111,36	1119,37	1030,03
72,8333	1768,09	1718,96	1775,94	794,587	806,525	515,505	1402,68	1585,82	1260,79	1106,21	1124,37	1027,85
73	1769,36	1701,84	1762,02	805,442	813,37	516,766	1397,18	1569,57	1262,04	1111,18	1131,19	1024,52
73,1667	1766,52	1699,03	1770,76	804,543	811,728	518,118	1388,97	1568,81	1260,17	1122,6	1127,83	1030,36
73,3333	1762,61	1693,07	1768,22	808,707	812,498	523,532	1394,65	1569,37	1265,22	1116,12	1138,25	1034,05
73,5	1759,4	1692,4	1753,03	813,995	821,699	527,187	1389,58	1561,43	1256,97	1107,69	1133,29	1038,12
73,6667	1761,07	1683,07	1766,92	817,311	817,697	528,945	1385,03	1561,26	1255,7	1113,93	1134,9	1039,65
73,8333	1753,55	1686,84	1765,12	818,931	831,241	531,5	1390,05	1554,54	1253,98	1127,04	1140,17	1037,11
74	1746,61	1675,91	1752,69	823,033	828,203	532,341	1378,08	1568,82	1265,67	1120,61	1137,57	1045,32
74,1667	1755	1668,97	1755,34	831,471	826,708	532,565	1383,81	1554,12	1252,09	1113,9	1141,92	1044,52
74,3333	1750,79	1663,25	1761,66	834,589	835,923	536,239	1374,29	1562,12	1262,26	1126,81	1151,18	1048,49
74,5	1748,3	1660,38	1759,11	838,475	837,819	542,139	1374,63	1553,51	1256,21	1128,24	1153,95	1064,16
74,6667	1734,12	1657,59	1757,35	842,304	836,902	547,66	1364,24	1556,44	1251,41	1121,14	1157,33	1060,57
74,8333	1733,86	1650,16	1754,87	845,84	843,773	539,884	1372,61	1547,77	1253,19	1133,36	1155,36	1061,54
75	1729,25	1641,87	1761,77	856,084	849,259	550,062	1375,23	1548,56	1249,8	1136,9	1165,76	1067,15
75,1667	1725,51	1632,45	1753,37	856,844	850,838	546,596	1365,63	1541,4	1246,84	1127,11	1158,93	1067,21
75,3333	1723,22	1632,49	1745,32	850,744	858,817	552,778	1363,99	1544,05	1250,14	1134,76	1166,98	1074,63
75,5	1731,07	1632,96	1740,08	862,173	852,157	551,309	1359,01	1543,94	1243,9	1137,08	1178,22	1078,84
75,6667	1723,07	1618,82	1736,31	861,832	857,052	559,558	1362,06	1545,3	1248,59	1141,15	1178,34	1073,7
75,8333	1719,07	1617,52	1731,88	862,991	863,859	558,821	1355,87	1544,21	1245,76	1139,55	1187,14	1080,62
76	1713,75	1608,14	1723,89	859,385	874,968	561,741	1349,96	1537,57	1245,66	1144,83	1189,09	1092,18
76,1667	1696,54	1605,86	1722,92	869,093	865,462	561,602	1350,53	1529,81	1250,27	1138,14	1187,29	1094,22
76,3333	1696,75	1601,69	1719,38	874,185	873,066	569,397	1352,87	1535,2	1247,87	1142,42	1192,81	1087,84
76,5	1699,99	1591,62	1726,65	877,376	878,316	567,976	1349,55	1529,65	1242,03	1153,33	1199,58	1104,39
76,6667	1695,6	1591,83	1707,53	880,858	880,257	565,733	1350,95	1531,56	1246,2	1148,67	1201,72	1091,45
76,8333	1691,13	1584,56	1711,93	882,034	881,502	572,289	1351,43	1523,29	1241,26	1167,21	1208,16	1105,48
77	1682,86	1574,69	1699,9	883,739	873,447	576,739	1350,18	1529,02	1237,9	1160,81	1218,19	1101,23
77,1667	1677,36	1574,32	1697,3	891,387	886	574,945	1350,01	1519,19	1234,79	1153,44	1216,56	1102,18
77,3333	1667,76	1569,51	1680,92	883,908	883,295	571,848	1345,95	1516,89	1236,4	1169,25	1218,46	1108,02
77,5	1659,8	1555,2	1681,95	891,858	886,369	581,808	1340,11	1515,48	1232,62	1168,93	1229,84	1109,83
77,6667	1659,65	1540,59	1677,12	896,225	891,529	579,881	1341,72	1521,34	1233,46	1165,93	1223,35	1118,99
77,8333	1655,92	1537,64	1676,12	891,586	891,087	578,877	1337	1507,59	1222,15	1175,42	1225,86	1114,5
78	1654,38	1534,43	1674,51	899,89	887,007	582,966	1331,35	1510,99	1229,05	1171,82	1231,64	1118,67
78,1667	1645,44	1532,45	1666,85	896,648	889,671	583,696	1331,5	1507,5	1231,61	1173,14	1235,93	1116,11
78,3333	1647,57	1516,39	1657,01	896,689	899,918	590,901	1326	1505,9	1228,36	1182,44	1238,43	1119,54
78,5	1633,41	1513,49	1651,47	903,4	894,132	587,399	1325,67	1500,26	1229,31	1193,16	1247,83	1125,58
78,6667	1636,28	1506,4	1649,64	910,278	884,379	590,348	1323,31	1490,65	1226,68	1184,67	1248,41	1132,99
78,8333	1610,75	1496,17	1641,63	898,912	896,181	585,489	1316,2	1497,92	1219,77	1186,92	1247,45	1135,27
79	1615,91	1495,16	1621,6	904,013	894,037	593,356	1311,94	1496,24	1213,06	1184,71	1252,81	1134,17
79,1667	1605,38	1479,15	1617,13	904,387	894,075	593,546	1318,85	1486,7	1220,52	1188,19	1256,5	1127,8
79,3333	1603,24	1470,04	1621,1	905,905	896,877	596,221	1314,06	1492,31	1214,11	1195,07	1259,17	1139,09
79,5	1602,34	1468,91	1612,91	905,577	894,854	590,275	1305,01	1481,59	1206,33	1195,26	1257,3	1140,89
79,6667	1599,57	1466,34	1603,85	902,764	894,765	589,628	1307,42	1474,76	1206,22	1191,26	1261,21	1129,03
79,8333	1584,41	1457,52	1604,49	901,912	888,598	597,677	1299,66	1472,62	1202,43	1197,71	1258,13	1144,24
80	1573,38	1455,1	1581,99	910,76	898,427	592,951	1301,66	1459,96	1202,06	1205,17	1272,2	1141,64
80,1667	1576,56	1442,89	1575,78	911,89	889,722	587,498	1292,54	1478,16	1197,23	1192,31	1272,6	1140,54
80,3333	1574,71	1427,32	1569,28	904,481	895,284	596,383	1288,74	1476	1195	1209,39	1274,22	1145,56
80,5	1567,35	1416,1	1560,93	911,925	892,543	603,395	1287,21	1466,72	1196,95	1209,73	1276,64	1145,63
80,6667	1564,33	1415,41	1553,86	905,113	894,697	599,562	1279,16	1456,09	1201,42	1207,9	1280,47	1144,49
80,8333	1543,69	1414,05	1555,9	900,695	896,566	594,477	1282,7	1457,33	1193,6	1215,4	1268,28	1151,96
81	1545,92	1391,2	1544,02	912,074	898,716	597,571	1279,22	1451,41	1186,76	1216,46	1272,72	1149,62
81,1667	1524,01	1393,23	1536,62	899,542	895,302	590,092	1273,25	1450,13	1192,25	1202,9	1275,23	1152,14
81,3333	1520,46	1395,06	1523,05	900,266	884,138	592,153	1270,39	1439,88	1179,19	1216,76	1272,68	1150,74
81,5	1522,32	1385,73	1518,15	902,786	885,594	590,476	1265,56	1441,03	1175,18	1213,21	1275,07	1146,42
81,6667	1507,44	1373,6	1518,31	896,194	880,672	587,716	1259,61	1432,31	1175,86	1206,94	1271,72	1151,88
81,8333	1500,62	1371,35	1502,4	899,492	883,27	586,703	1260,8	1438	1175,74	1211,3	1287,05	1149,1
82	1491,49	1360,11	1492,75	898,5	883,529	591,464	1252,8	1428,51	1173,32	1218,79	1284,59	1139,48
82,1667	1482,13	1345,54	1494,38	890,055	876,459	589,823	1251,55	1429,28	1168,92	1211,92	1267,96	1140,56
82,3333	1485,1	1344,46	1488,09	897,107	873,292	581,59	1256,02	1421,95	1167,46	1224,11	1278,43	1143,21
82,5	1479,95	1342,24	1474,7	886,3	874,512	586,006	1236,74	1422,76	1156,99	1215,66	1263,91	1144,09
82,6667	1478,73	1326,56	1467,32	888,461	867,352	582,894	1240,34	1413,69	1148,2	1209,51	1266,4	1135
82,8333	1474,91	1327,36	1456,67	886,304	861,674	585,873	1242,88	1407,17	1152,65	1211,71	1268,21	1139,69
83	1454,44	1321,62	1444,96	874,594	863,032	580,179	1225,14	1416,46	1147,52	1206,9	1268,03	1136,03
83,1667	1445,42	1321,16	1443,98	879,174	863,648	575,642	1220,05	1399,08	1149,2	1202,4	1261,5	1134,39
83,3333	1449,28	1301,15	1432,43	874,809	863,096	580,463	1221,92	1401,18	1135,86	1214,57	1263,64	1135,25
83,5	1432,79	1303,32	1429,71	866,234	855,634	571,155	1217,38	1396,72	1147,04	1207,04	1265,05	1123,19
83,6667	1422,94	1300,73	1426,51	869,027	855,169	574,546	1216,99	1386,22	1135,02	1204,84	1253,97	1120,32
83,8333	1426,29	1285,48	1417,33	866,328	843,408	572,139	1211,79	1391,24	1125,31	1200,41	1256,28	1123,23
84	1423,68	1283,24	1405,95	861,089	848,035	569,556	1205,85	1381,85	1130,76	1202,04	1253,84	1123,24
84,1667	1421,08	1283,78	1403,71	859,322	838,948	565,921	1202,64	1377,59	1120,08	1212,26	1251,84	1119,47
84,3333	1407,58	1275,98	1384,94	858,685	843,46	563,245	1195,95	1373,98	1112,89	1203,86	1250,1	1109,57
84,5	1407,99	1278,34	1389,38	847,898	839,277	563,941	1188,52	1369,07	1121,83	1209,85	1253,11	1105,47
84,6667	1398,03	1268,69	1385,12	841,742	831,105	561,037	1174,11	1368,14	1109,26	1199,46	1247,59	1106,99
84,8333	1390,33	1263,85	1381,53	844,829	829,463	557,181	1180,63	1358,65	1106,87	1207,01	1244,15	1106,35
85	1377,86	1253,26	1368,69	838,451	829,286	556,972	1178,87	1351,59	1105,47	1206,78	1240,19	1099,67
85,1667	1380,48	1244,43	1359,63	838,739	820,676	555,062	1164,03	1352	1104,04	1202,69	1234,93	1105,76
85,3333	1373,38	1244,69	1352,11	837,955	817,935	545,973	1170,85	1339,38	1089,31	1203,82	1231,32	1099,65
85,5	1363,03	1237,36	1353,71	819,061	812,821	547,011	1160,7	1335,77	1095,64	1197,5	1227,22	1090,69
85,6667	1355,86	1233,89	1344,45	823,107	812,695	545,574	1157,65	1339,1	1102,76	1201,67	1222,17	1087,62
85,8333	1356,45	1231,49	1335,86	816,326	809,971	549,339	1161,7	1336,74	1089,41	1198,4	1226,85	1081,11
86	1360,72	1232,44	1332,12	816,536	800,516	545,318	1159,29	1327,11	1081,08	1190,28	1212,18	1075,6
86,1667	1342,61	1224,39	1322,74	808,548	793,499	536,591	1142,89	1318,78	1079,34	1182,29	1212,56	1068,41
86,3333	1338,5	1215,03	1317,92	803,166	790,306	534,1	1139,91	1323,02	1072,92	1184,51	1204,11	1065,4
86,5	1347,04	1212,91	1314,78	803,158	789,078	533,662	1136,81	1314,92	1075,57	1177,81	1208,9	1064,96
86,6667	1334,66	1213,25	1314,99	801,113	783,905	529,486	1132,72	1302,88	1063,94	1168,92	1190,11	1061,98
86,8333	1320,65	1209,23	1305,17	794,851	785,147	529,017	1131,14	1302,9	1073,71	1159,49	1183,92	1057,35
87	1324,97	1203,65	1292,53	790,867	782,661	521,225	1126,38	1303,76	1069,06	1164,61	1184,24	1046,34
87,1667	1302,04	1194,98	1296,71	792,501	777,792	518,712	1128,19	1289,57	1058,9	1153,5	1179,57	1051,12
87,3333	1315,48	1197,59	1294,24	783,997	773,171	516,242	1113,74	1283,24	1055,87	1165,95	1178,38	1036,61
87,5	1306,55	1182,4	1286,33	780,634	773,312	515,014	1110,71	1275,4	1062,01	1150,47	1174	1039,05
87,6667	1302,13	1188,16	1282,3	770,418	765,893	513,213	1107	1274,13	1046,7	1142,16	1164,18	1035,98
87,8333	1296,22	1187,96	1283,64	769,397	765,219	507,618	1106,44	1275,96	1049,15	1135,09	1159,89	1028,96
88	1283,23	1182,24	1271,43	771,242	759,057	505,565	1096,9	1268,53	1042,98	1133,16	1152,24	1033,42
88,1667	1276,73	1178,53	1266,52	754,017	758,818	499,467	1094,44	1265,95	1038,85	1124,86	1146,26	1019,43
88,3333	1287,12	1172,97	1259,62	761,903	750,144	502,619	1089,16	1259,89	1036,16	1147,13	1135,61	1016,88
88,5	1279,92	1169,85	1264,43	753,873	755,071	495,928	1086,41	1255,9	1033	1110,7	1141,41	1013,42
88,6667	1270,11	1170,8	1265,64	755,14	744,292	497,817	1083,14	1249,97	1030,23	1105,09	1133,28	1002,61
88,8333	1272,45	1164,47	1255,02	747,285	744,418	494,339	1078,2	1252,13	1031,11	1096,82	1125,41	1005,94
89	1266,72	1158,65	1251,05	747,293	741,118	489,726	1071,19	1240,16	1023,3	1093,44	1123,19	999,741
89,1667	1263,27	1161,23	1240,96	742,144	733,11	491,643	1068,94	1238,06	1025,52	1086,3	1115,85	996,312
89,3333	1258,67	1158,9	1251,67	740,176	740,502	487,577	1065,6	1239,08	1018,77	1093,88	1109,63	988,287
89,5	1261,72	1156,27	1243,27	733,502	734,625	482,745	1061,36	1229,75	1024,5	1085	1102,85	988,078
89,6667	1252,13	1157,72	1241,52	729,168	728,683	480,184	1060,42	1224,98	1023,45	1074,68	1105,04	981,529
89,8333	1249,43	1150,61	1242,3	730,341	732,77	477,657	1054,26	1215,72	1009,85	1073,58	1090,76	978,394
90	1238,67	1157,59	1240,23	721,965	725,958	470,942	1055,16	1223,04	1014,73	1066,25	1088,79	966,128
90,1667	1238,81	1147,83	1237,75	720,84	724,816	473,681	1042,19	1214,36	1004,96	1055,29	1076,03	961,386
90,3333	1239,48	1140,65	1228	716,825	718,266	470,422	1043,05	1211,15	1001,43	1053,85	1083,44	965,942
90,5	1237,45	1148,17	1229,91	718,18	719,897	468,792	1040,52	1210,12	1002,54	1046,71	1077,48	956,803
90,6667	1229	1143,12	1228,08	714,304	714,273	464,571	1033,88	1196,86	996,285	1041,97	1065,04	947,988
90,8333	1226,73	1133,73	1214,82	703,151	709,509	470,766	1034,1	1202,87	994,197	1039,14	1069,71	945,402
91	1218,52	1132,54	1212,76	706,23	710,513	461,688	1027,32	1206,15	998,86	1032,55	1048,28	946,601
91,1667	1222,65	1128,83	1217,77	710,441	711,132	460,704	1025,59	1195,95	986,355	1022,2	1061,93	937,356
91,3333	1216,98	1130,74	1213,54	708,888	709,479	464,72	1023,13	1186,81	987,132	1023,69	1051,79	941,639
91,5	1218,82	1132,15	1220,81	707,309	707,249	456,201	1025,4	1185,04	984,338	1023,5	1042,31	936,306
91,6667	1212,28	1134,2	1209,12	698,402	711,497	460,15	1018,67	1177,66	984,614	1014,83	1037,85	934,455
91,8333	1216,61	1126,71	1199,25	700,612	708,643	452,742	1009,6	1180,83	982,623	1009,45	1031,88	926,732
92	1210,87	1131,29	1204,76	707,225	704,994	453,902	1003,14	1175,12	980,542	1009,67	1028,37	924,459
92,1667	1214,56	1123,28	1203,59	692,152	700,973	453,582	1006,6	1163,69	979,392	1001,77	1034,38	923,825
92,3333	1208,07	1129,87	1202,27	690,482	701,978	449,701	1009,09	1167,84	972,816	1003,19	1027,82	921,415
92,5	1204,34	1122,14	1198,93	692,873	699,407	448,068	997,808	1169,52	977,619	990,746	1021,95	912,428
92,6667	1202,11	1117,32	1199,52	690,722	701,12	451,94	998,46	1160,53	966,671	984,23	1011,89	912,279
92,8333	1195,16	1117,35	1193,73	691,857	699,909	449,181	994,688	1168,62	960,236	986,896	1005,48	908,561
93	1191,25	1110,53	1200,98	682,155	698,845	447,453	986,317	1148,48	972,822	981,162	1005,1	897,827
93,1667	1200,47	1114,02	1189,75	688,715	700,911	446,037	984,882	1145,64	959,513	979,912	1001,74	899,833
93,3333	1188,29	1113,51	1194,57	686,023	694,428	443,637	985,408	1147,41	962,107	981,878	1007,29	899,745
93,5	1187,61	1107,02	1191,08	683,873	699,327	444,499	976,626	1146,52	962,343	972,872	997,552	889,528
93,6667	1188,84	1114,1	1197,9	681,935	696,741	442,247	975,92	1149,67	957,67	963,862	998,271	893,056
93,8333	1188,36	1112,43	1193,48	681,5	686,931	442,348	974,899	1145,56	953,605	962,706	989,086	893,157
94	1182,53	1105,97	1190,41	685,375	697,327	445,207	974,206	1139,06	956,207	957,66	984,262	880,811
94,1667	1181,73	1103,54	1192,37	683,085	695,428	440,255	969,116	1134,51	958,135	956,607	981,886	886,876
94,3333	1180,13	1099,36	1192,48	682,672	691,025	441,525	963,536	1129,06	954,805	950,486	981,626	887,123
94,5	1179,16	1109,7	1184,33	681,252	693,668	434,121	968,815	1125,73	944,777	956,425	977,551	880,213
94,6667	1174,06	1109,77	1195,68	677,944	688,962	440,796	958,743	1133,89	940,342	951,771	976,749	878,018
94,8333	1175,14	1096,36	1185,89	684,935	692,995	441,979	951,954	1114,22	944,179	939,758	972,533	884,534
95	1178,02	1098,59	1187,44	682,68	687,981	440,072	952,129	1120,55	948,757	944,619	979,021	881,454
95,1667	1168,44	1097,88	1182,98	679,077	695,969	439,101	956,721	1118,82	945,541	936,243	968,427	883,566
95,3333	1174,32	1097,77	1171,95	687,3	693,994	433,388	952,504	1120,76	941,192	934,374	963,761	871,467
95,5	1165,17	1091,58	1173,09	681,827	693,504	437,695	949,235	1114,24	944,541	921	963,033	867,168
95,6667	1169,81	1087,45	1178,61	678,385	694,414	440,034	950,13	1111,33	944,919	927,933	963,772	871,958
95,8333	1162,61	1087,54	1174,28	680,693	694,554	438,452	937,969	1103,43	937,335	927,382	960,251	867,807
96	1163,37	1089,58	1171,24	685,217	697,138	435,512	937,6	1105,75	935,943	918,031	958,635	871,57
96,1667	1161,8	1091,89	1174,77	683,492	703,6	438,193	941,771	1104,97	932,011	924,866	956,916	868,897
96,3333	1159,13	1094,02	1170,07	683,672	700,18	436,58	934,864	1098,82	931,275	924,282	960,464	871,672
96,5	1162,58	1086,08	1169,19	684,903	698,242	436,449	940,943	1095,94	926,938	920,187	957,267	859,755
96,6667	1157,68	1077,55	1158,43	689,16	694,856	437,201	935,952	1091,95	933,07	919,553	951,642	870,85
96,8333	1156,17	1083,92	1161,38	687,804	695,543	436,731	928,699	1097,11	923,659	907,848	950,137	858,78
97	1158,12	1073,63	1160,39	685,456	694,074	438,172	931,168	1095,76	927,914	910,035	953,943	863,408
97,1667	1145,66	1068,91	1159,69	695,888	698,036	441,745	929,362	1088,47	925,1	916,635	947,513	858,968
97,3333	1151,83	1073,39	1161,53	694,235	707,171	438,014	920,121	1085,1	920,193	900,439	946,052	858,347
97,5	1149,97	1076,86	1154,79	690,12	696,988	437,193	911,531	1087,46	925,778	900,346	954,213	849,625
97,6667	1155,68	1073,49	1151,24	692,291	704,673	441,455	916,568	1085,71	917,461	904,621	954,901	861,851
97,8333	1148,43	1066,82	1145,69	690,659	704,346	442,307	916,196	1080,46	920,548	908,692	939,4	861,366
98	1157,6	1062,77	1147,05	691,684	705,967	442,037	912,578	1070,75	919,743	906,923	953,175	859,492
98,1667	1148,28	1059,79	1141,9	693,417	699,337	440,58	908,392	1075,05	917,832	909,741	945,52	860,793
98,3333	1144,63	1057,76	1140,79	696,957	704,083	440,212	909,479	1076,07	917,534	899,032	941,089	862,946
98,5	1138,84	1053,94	1136,23	699,163	703,176	440,888	915,738	1069,19	922,931	897,412	952,037	859,592
98,6667	1130,02	1051,86	1138,02	699,085	706,815	443,513	906,821	1066,16	908,592	897,864	955,111	863,765
98,8333	1130,66	1051,99	1137	695,581	712,993	442,677	905,803	1064,23	911,235	896,515	954,408	859,292
99	1134,69	1051,32	1127,22	703,014	703,901	441,016	896,626	1065,11	914,187	896,425	944,176	864,523
99,1667	1125,67	1038,81	1133,21	700,695	718,35	443,727	895,051	1060,47	913,884	893,228	950,265	862,043
99,3333	1127,98	1035,56	1118,26	704,273	712,228	448,121	897,919	1055,44	905,638	891,653	948,71	863,288
99,5	1123,58	1042,38	1125,35	701,131	708,435	443,251	892,928	1058,57	907,804	893,424	954,549	850,321
99,6667	1124,75	1042,79	1117,03	703,345	714,374	446,403	893,903	1056,32	900,285	896,778	949,215	869,352
99,8333	1116,2	1036,02	1121,32	707,143	713,023	447,442	893,035	1055,28	902,336	889,086	956,441	859,607
100	1117,33	1037,55	1111,24	706,388	713,148	448,133	885,901	1050,26	898,118	894,908	949,276	856,387
100,167	1115,46	1027,19	1112,07	707,872	719,568	445,541	893,933	1045,11	902,059	898,153	958,964	857,789
100,333	1105,21	1023,31	1111,69	709,115	718,43	450,811	884,378	1042,62	896,146	888,745	954,701	861,969
100,5	1113,04	1026,1	1102,62	709,485	713,797	450,705	882,637	1041,58	895,072	890,159	957,07	864,707
100,667	1106,49	1020,33	1100,23	712,65	714,681	449,888	878,703	1041,04	899,013	890,912	958,705	865,179
100,833	1107,97	1019,79	1097,93	710,265	714,45	454,644	882,53	1038,94	904,848	885,374	952,173	864,615
101	1098,31	1013,69	1097,2	708,343	719,523	449,366	875,357	1032,85	894,809	891,553	964,395	862,197
101,167	1106,4	1013,68	1089	710,712	715,579	455,907	870,415	1035,48	892,149	894,91	959,685	863,7
101,333	1093,89	1006,53	1087,58	711,797	709,857	451,88	870,805	1035,23	885,197	889,132	961,222	862,596
101,5	1082,89	1010,8	1078,66	717,496	724,62	454,872	870,389	1027,18	887,759	886,038	960,488	867,421
101,667	1085,21	997,516	1079,29	714,944	727,427	455,228	868,863	1024,2	887,65	895,182	959,415	868,837
101,833	1093,05	996,971	1076,86	718,99	717,014	450,074	865,471	1022,02	884,475	886,509	965,395	869,597
102	1084,74	995,207	1077,26	712,293	722,366	452,757	868,705	1021,99	884,411	900,588	959,991	868,214
102,167	1075,88	988,753	1076,42	717,695	730,819	452,058	862,765	1012,72	882,088	890,48	972,15	866,072
102,333	1073,49	988,007	1062,29	712,935	721,737	452,959	855,258	1022,75	881,484	893,98	965,52	869,154
102,5	1068,43	986,054	1057,9	710,815	718,706	456,103	853,645	1019,59	886,034	896,669	967,938	870,506
102,667	1072,7	977,825	1058,63	716,624	724,751	456,664	855,58	1010,32	871,548	899,869	974,467	879,374
102,833	1074,06	977,217	1048,28	720,124	722,374	457,795	855,921	1013,86	880,441	882,088	965,29	871,857
103	1063,57	973,794	1053,73	717,546	721,656	457,587	849,723	1002,42	873,227	886,323	970,129	866,469
103,167	1059,6	965,054	1042,23	720,609	724,122	458,989	848,746	1016,5	871,756	896,647	972,938	876,011
103,333	1060,29	959,11	1042,76	715,91	731,309	460,05	847,955	1010,9	865,293	896,842	979,714	875,709
103,5	1057,39	958,674	1036,46	716,352	719,409	461,886	848,453	1008,22	869,47	890,446	975,302	871,981
103,667	1055,63	956,512	1031,36	721,9	720,82	464,178	839,713	996,573	869,838	894,053	983,56	874,802
103,833	1055,66	954,123	1030,07	720,377	725,95	464,075	838,385	1001,44	860,399	893,397	967,668	879,263
104	1037,15	950,122	1021,18	723,294	726,939	459,447	842,29	997,423	860,89	889,174	979,058	879,581
104,167	1039,83	943,285	1020,35	723,763	723,263	462,369	841,14	998,215	862,638	893,918	987,398	875,8
104,333	1038,1	939,67	1014,79	711,11	726,386	464,076	827,91	991,427	854,986	894,013	982,571	878,967
104,5	1027,59	937,083	1011,2	718,342	721,714	464,989	830,95	988,039	858,109	892,675	976,836	872,802
104,667	1025,92	942,636	995,54	713,866	725,33	461,636	826,597	990,638	858,807	889,904	980,005	877,809
104,833	1019,1	938,219	1000,98	723,076	726,523	460,632	829,003	978,474	862,326	897,218	984,382	872,549
105	1032,02	926,443	987,75	719,945	729,542	460,957	823,288	982,578	857,769	896,782	978,498	873,943
105,167	1021,67	920,011	985,367	720,525	731,083	465,936	822,147	977,748	852,83	897,24	988,655	873,219
105,333	1023,32	918,775	987,63	717,241	723,743	459,948	819,316	974,35	852,442	898,17	987,84	874,091
105,5	1010,4	917,248	984,22	712,741	724,395	457,008	814,913	976,055	841,389	891,945	989,655	884,424
105,667	1012,05	913,601	975,603	710,194	716,225	456,17	807,157	974,524	849,142	900,364	985,12	884,195
105,833	1003,54	908,849	969,13	717,791	725,935	461,171	813,021	968,918	844,903	894,449	988,167	866,843
106	1004,19	901,213	964,376	710,864	717,715	459,664	807,734	970,036	836,887	896,963	990,986	869,419
106,167	1004,73	904,324	958,185	708,267	727,186	457,252	802,897	958,812	837,603	894,926	985,349	873,053
106,333	987,666	901,686	960,767	715,373	716,154	459,761	806,294	968,166	845,188	900,771	997,291	873,288
106,5	988,224	898,501	956,744	716,059	715,012	459,902	809,106	958,33	843,695	899,648	986,45	873,047
106,667	988,159	901,51	945,803	708,226	717,702	463,44	796,637	954,988	834,013	894,645	988,782	879,021
106,833	987,551	885,664	946,428	706,247	717,228	457,521	798,092	953,267	834,695	890,745	992,211	876,376
107	972,998	885,492	931,904	707,248	709,307	456,499	790,548	955,098	829,769	892,452	989,169	877,932
107,167	976,029	884,376	930,337	710,141	710,847	455,829	793,31	946,1	830,374	896,36	992,032	870,054
107,333	967,275	881,466	927,589	699,074	707,441	457,843	787,485	942,273	826,288	889,69	990,167	871,19
107,5	961,814	877,142	925,67	708,578	704,004	454,054	779,501	946,783	823,897	885,312	997,939	871,093
107,667	966,718	868,156	925,062	709,549	712,997	452,874	785,115	942,987	818,862	897,256	989,11	870,838
107,833	965,347	867,075	921,702	705,684	706,368	454,716	783,284	942,48	823,633	892,857	988,568	865,145
108	953,683	870,15	919,794	697,182	706,588	455,638	778,641	932,875	818,668	890,012	988,545	873,026
108,167	953,258	862,398	910,469	698,54	702,615	443,839	776,837	940,268	814,702	890,7	992,256	868,424
108,333	952,739	858,104	903,848	705,945	709,775	452,926	774,437	934,265	811,452	889,404	986,671	869,394
108,5	942,899	853,701	900,836	694,74	699,45	453,269	773,15	927,787	820,467	887,991	986,968	863,897
108,667	944,567	846,722	896,453	691,83	693,866	453,458	765,566	932,362	807,629	884,747	989,868	863,811
108,833	934,83	850,391	896,746	689,944	696,581	448,872	770,685	928,671	807,008	887,123	993,117	861,455
109	932,016	844,454	890,866	687,321	698,267	449,285	765,334	923,238	808,987	890,029	980,08	862,323
109,167	929,752	842,831	884,028	682,567	699,121	449,603	761,063	930,086	805,299	885,05	994,312	862,768
109,333	919,712	843,434	881,836	687,033	692,687	448,338	765,048	919,551	799,827	884,495	990,777	851,777
109,5	922,911	836,561	873,48	683,663	694,364	441,813	757,191	914,477	799,937	883,046	987,054	857,524
109,667	919,605	836,111	875,771	686,026	689,169	442,225	756,276	908,91	798,57	883,748	988,934	851,544
109,833	912,16	834,991	870,678	681,727	686,926	442,774	756,606	912,952	799,617	879,883	984,83	848,816
110	908,857	828,579	871,196	677,36	687,479	439,832	748,372	905,941	792,627	883,062	989,663	849,581
110,167	902,36	829,007	866,598	677,395	681,305	444,707	745,706	903,489	791,16	879,98	986,448	850,256
110,333	905,508	820,026	867,722	677,173	686,245	440,942	751,614	903,087	791,422	881,581	985,49	848,631
110,5	890,218	814,362	856,471	668,065	682,582	441,921	744,424	902,675	787,061	880,277	980,563	845,772
110,667	898,347	815,535	852,575	672,672	678,214	439,75	742,988	902,211	793,126	878,972	979,137	845,771
110,833	894,17	811,716	847,834	664,981	674,957	439,008	740,674	897,422	792,487	877,032	971,548	844,02
111	890,178	804,951	846,994	668,857	674,245	434,185	736,555	895,445	785,552	870,719	976,483	844,158
111,167	881,714	808,574	847,185	670,886	677,825	434,62	739,547	895,835	778,534	881,772	971,119	845,762
111,333	871,232	814,282	842,527	668,612	674,343	431,835	734,499	884,492	786,54	869,919	972,277	835,095
111,5	880,696	809,645	842,211	663,31	668,805	430,239	729,617	886,868	779,732	873,45	977,733	827,043
111,667	873,837	797,127	832,343	659,514	669,472	430,925	728,044	881,407	777,288	869,348	974,011	830,405
111,833	881,105	800,15	830,84	651,327	665,899	423,497	728,757	882,855	774,325	867,813	963,902	827,934
112	869,802	803,982	828,957	655,666	660,312	430,799	726,604	880,117	774,65	866,132	968,327	830,768
112,167	870,855	796,859	824,213	654,221	660,715	426,109	721,146	880,87	772,767	865,271	964,268	831,934
112,333	858,161	795,666	827,919	651,47	659,207	423,591	721,166	874,384	771,577	854,415	964,859	818,141
112,5	858,528	793,711	822,195	651,463	658,601	423,191	719,777	871,445	760,084	859,697	968,446	818,601
112,667	861,776	789,183	819,677	649,752	660,519	424,446	716,401	868,927	770,177	858,745	964,282	813,165
112,833	852,095	783,78	821,097	645,82	656,002	422,457	713,049	866,038	769,92	853,106	959,953	813,647
113	846,551	784,559	816,665	640,396	656,577	421,461	715,79	870,588	764,822	857,007	958,036	807,872
113,167	848,076	786,608	813,092	645,328	656,034	418,774	713,8	860,725	761,135	853,175	955,527	809,959
113,333	839,352	786,984	814,234	642,496	652,371	417,756	706,763	863,094	759,409	847,211	952,618	815,597
113,5	844,959	777,468	812,037	637,629	650,251	415,319	702,973	864,649	759,427	845,672	949,87	806,567
113,667	836,288	784,185	799,454	636,269	642,938	411,877	698,951	856,239	761,973	843,186	953,672	806,42
113,833	839,858	781,785	801,875	632,593	643,772	415,88	704,984	855,585	760,356	835,924	949,049	799,522
114	836,813	775,093	808,848	633,695	649,446	416,418	696,217	858,889	753,429	834,547	943,657	797,414
114,167	824,604	777,156	806,231	633,427	638,586	412,01	695,083	842,197	752,218	836,494	939,462	795,79
114,333	830,107	768,628	798,372	625,159	640,33	409,121	697,048	846,58	752,426	829,532	940,196	795,121
114,5	824,276	772,215	798,96	621,573	644,194	405,123	689,839	851,374	745,738	832,602	937,8	790,727
114,667	818,666	764,479	796,44	624,865	638,637	409,899	687,795	848,529	749,391	834,703	939,246	788,219
114,833	816,704	764,75	795,202	624,17	635,45	401,925	681,489	843,698	742,953	833,909	929,743	784,032
115	809,515	763,574	794,03	624,048	637,699	405,922	691,414	834,906	748,208	828,647	926,674	783,675
115,167	810,119	765,64	793,051	617,045	633,813	403,717	679,045	845,155	743,276	821,564	928,859	780,164
115,333	814,21	757,247	780,705	623,019	635,927	402,321	678,198	842,327	744,91	820,697	925,272	777,356
115,5	803,7	762,883	791,753	616,569	631,734	396,453	682,611	837,149	746,532	819,109	930,894	775,421
115,667	806,792	756,442	782,959	620,026	629,735	395,796	671,97	827,049	737,579	822,77	917,298	776,913
115,833	800,853	756,726	784,065	616,227	628,2	399,498	672,536	827,02	734,784	809,831	911,726	764,895
116	797,032	750,014	787,685	609,227	632,026	399,617	677,359	829,659	729,534	813,844	910,472	764,498
116,167	804,389	749,614	782,816	616,61	630,618	391,784	671,698	819,955	734,305	803,086	911,626	771,796
116,333	791,956	756,953	779,763	612,981	620,806	389,495	667,853	824,354	735,285	802,428	914,666	758,923
116,5	790,454	750,963	785,587	610,993	626,081	397,471	664,357	822,174	729,004	804,352	905,345	757,853
116,667	782,37	743,926	780,219	605,157	624,921	395,406	664,01	822,943	731,845	809,142	911,309	753,772
116,833	786,267	750,007	770,521	604,57	623,758	388,222	665,379	814,857	724,721	798,992	904,537	752,354
117	786,4	750,115	778,333	610,789	625,534	387,727	657,632	819,767	727,094	799,133	896,851	756,835
117,167	783,279	746,3	774,545	605,582	626,297	390,282	660,775	815,041	724,084	798,561	892,682	752,688
117,333	781,97	737,535	776,228	602,246	622,934	387,806	655,682	815,261	723,71	792,85	902,974	748,008
117,5	774,845	738,892	777,773	601,216	619,965	387,4	654,668	802,149	720,576	795,725	896,765	747,675
117,667	777,03	736,982	768,712	600,21	617,385	384,803	655,706	804,589	719,465	795,035	888,382	742,333
117,833	767,223	743,33	764,495	601,518	617,004	384,126	651,521	811,102	720,902	783,056	888,857	742,7
118	769,453	738,759	770,111	597,616	619,218	381,912	645,182	804,856	718,27	781,689	887,232	749,514
118,167	774,291	735,441	771,633	595,599	615,104	381,301	650,426	804,531	715,433	783,634	883	735,452
118,333	771,259	734,542	767,464	597,555	622,345	382,546	642,512	798,868	718,389	777,88	878,72	737,353
118,5	767,066	726,109	767,973	592,682	615,058	384,424	642,15	796,703	713,798	777,853	883,391	735,403
118,667	760,685	740,019	762,467	595,417	613,287	380,833	642,887	792,529	715,711	784,7	877,642	733,874
118,833	768,721	732,149	763,275	596,176	616,001	380,524	637,143	792,767	713,394	780,197	874,041	726,694
119	759,652	735,95	761,17	596,92	613,75	382,06	644,157	795,137	706,942	768,282	872,247	728,256
119,167	754,003	730,146	767,567	600,672	613,644	384,432	629,221	793,18	707,732	767,17	869,917	722,516
119,333	756,351	720,856	757,05	592,967	610,272	381,395	631,297	787,916	709,611	764,198	869,091	723,469
119,5	751,281	724,8	758,617	596,562	609,526	382,145	632,304	783,038	705,175	765,935	866,505	722,499
119,667	751,242	718,395	756,571	588,782	606,216	374,91	630,706	781,96	707,313	762,71	866,836	724,177
119,833	749,957	724,338	759,391	599,069	612,095	377,689	634,918	781,237	708,505	762,386	863,917	720,974
120	749,633	721,45	752,097	600,772	617,717	374,273	628,065	782,465	704,586	757,722	863,156	719,933
120,167	742,283	713,102	760,322	589,781	610,658	375,892	621,841	774,679	704,832	758,019	859,018	712,803
120,333	736,948	711,212	760,532	596,722	609,33	375,009	626,012	784,6	695,469	757,106	858,752	712,588
120,5	743,549	717,604	756,712	586,975	607,063	375,175	617,321	774,685	696,768	756,696	856,875	717,98
120,667	742,24	706,522	747,56	595,494	608,037	375,497	614,211	768,965	695,331	746,246	851,367	718,198
120,833	744,484	714,251	753,274	598,054	607,362	373,847	623,549	772,343	698,048	752,883	843,839	716,46
121	736,574	710,622	750,939	595,285	604,649	374,694	617,474	764,948	699,7	749,687	854,186	708,772
121,167	727,571	705,393	749,206	597,851	606,263	371,49	615,957	766,666	693,699	750,799	851,811	707,919
121,333	739,029	702,391	750,029	590,398	608,587	373,177	610,756	765,631	691,933	746,165	848,773	709,028
121,5	737,107	703,387	747,734	590,444	605,07	371,709	609,859	767,688	691,173	741,316	844,605	702,848
121,667	731,226	701,703	748,042	594,048	607,265	373,659	607,928	757,562	691,296	743,979	854,08	704,119
121,833	735,28	696,186	746,591	592,521	604,419	370,846	610,494	761,103	688,899	737,897	842,26	704,337
122	733,234	695,308	745,315	598,116	605,467	373,601	603,905	758,941	687,602	741,507	840,227	705,45
122,167	728,708	693,206	740,725	595,36	608,414	369,601	608,566	756,145	685,01	738,367	843,914	700,861
122,333	734,976	699,317	736,041	595,208	605,776	374,923	602,729	755,618	681,768	737,521	839,926	694,207
122,5	722,623	693,06	733,321	589,264	609,843	374,278	604,57	754,044	680,874	734,87	835,936	699,366
122,667	726,259	697,641	737,694	592,104	609,868	370,288	598,043	755,929	685,541	729,569	837,284	698,667
122,833	718,632	687,649	728,916	599,098	608,196	371,098	597,726	752,786	677,83	737,871	840,279	699,05
123	721,798	689,258	732,797	598,017	609,954	370,505	594,389	755,633	681,039	728,547	839,696	691,773
123,167	719,394	687,551	731,9	595,063	608,961	372,761	597,011	752,441	671,825	729,352	826,434	698,034
123,333	715,655	686,922	734,477	596,961	611,976	370,563	593,798	743,819	672,997	722,456	831,198	692,321
123,5	717,785	680,933	729,041	594,438	608,239	370,33	589,631	744,301	677,273	722,414	833,374	693,539
123,667	714,426	677,619	727,656	596,417	609,347	375,45	588,351	743,795	677,047	728,824	829,38	696,905
123,833	709,204	677,389	724,555	593,629	612,606	372,096	585,443	740,664	673,732	725,449	835,723	686,903
124	709,395	687,871	719,944	588,995	608,282	368,526	578,109	743,575	671,6	720,263	831,685	690,941
124,167	714,929	673,522	716,242	598,836	606,635	372,419	585,86	738,176	672,463	722,882	830,63	692,456
124,333	714,047	676,625	708,941	589,044	607,864	369,915	581,468	734,023	669,994	726,822	828,834	690,179
124,5	708,994	668,872	716,273	596,458	607,328	370,556	580,968	728,776	669,4	719,6	827,288	683,219
124,667	709,333	668,36	719,482	597,861	607,701	366,177	576,047	734,445	667,219	721,22	831,513	687,356
124,833	704,929	662,471	718,608	598,296	605,373	374,414	575,501	729,235	658,749	718,299	829,356	688,61
125	702,608	660,421	711,163	592,117	604,317	367,327	573,375	724,945	661,079	710,254	826,056	690,757
125,167	698,292	667,509	712,925	592,126	610,658	371,715	572,944	726,546	663,352	720,372	822,839	691,187
125,333	704,433	655,832	710,309	590,111	609,189	367,463	565,003	722	659,631	714,998	824,334	690,643
125,5	698,852	660,618	702,177	589,824	604,207	372,743	572,824	723,413	657,839	716,914	817,536	690,312
125,667	691,643	657,206	699,633	597,732	608,512	370,611	568,915	718,187	659,175	711,484	823,513	687,063
125,833	695,02	651,918	701,605	596,271	608,55	370,429	569,197	719,463	652,374	711,556	827,042	689,756
126	693,155	655,022	702,711	592,973	603,357	368,25	565,853	713,782	651,61	711,556	819,126	689,049
126,167	692,562	652,27	696,829	591,933	599,242	367,964	564,174	711,55	650,282	706,541	822,173	688,437
126,333	690,114	652,227	693,687	595,418	603,09	378,197	563,84	715,284	651,319	711,974	818,548	692,546
126,5	691,476	646,842	698,39	599,721	603,72	370,856	559,229	710,919	653,779	712,217	817,743	683,832
126,667	687,843	641,977	688,821	602,137	606,594	367,139	560,535	715,342	646,167	705,558	827,974	685,745
126,833	689,097	636,615	685,233	599,027	608,023	372,923	558,202	708,273	648,494	709,905	822,658	691,388
127	680,444	639,609	685,356	598,487	607,035	374,424	558,657	709,205	647,984	706,871	818,325	683,589
127,167	684,449	638,602	681,956	594	606,16	368,97	550,489	708,491	645,401	707,078	818,891	690,621
127,333	681,687	628,279	687,109	590,484	607,686	373,262	551,851	701,083	645,293	709,983	818,08	684,708
127,5	680,844	638,458	680,28	593,411	604,564	370,876	557,035	707,4	645,896	700,962	818,994	680,088
127,667	684,035	629,278	680,415	598,422	606,547	369,448	549,256	702,709	646,99	704,014	818,04	686,473
127,833	673,833	630,338	675,519	594,261	609,834	374,482	549,766	697,396	642,107	709,43	821,947	678,082
128	676,682	622,43	672,566	593,71	606,315	368,382	552,514	704,325	640,335	703,886	815,573	685,935
128,167	678,854	627,108	672,578	593,05	603,828	367,457	550,334	701,179	638,801	700,102	821,574	675,746
128,333	674,897	624,793	671,346	592,318	605,139	369,903	543,993	695,891	637,141	702,634	817,314	685,994
128,5	670,208	621,078	671,039	594,879	610,963	371,9	545,16	689,864	635,882	701,502	818,33	677,01
128,667	672,306	618,953	666,878	596,088	609,323	365,598	541,251	693,025	630,722	701,585	824,602	680,533
128,833	670,818	613,392	662,045	590,029	609,039	369,617	539,126	692,753	629,746	699,434	815,604	685,809
129	670,247	620,169	660,026	593,678	603,579	369,251	538,366	691,32	638,66	700,193	811,907	679,746
129,167	665,371	606,465	655,555	592,637	613,801	370,478	536,127	688,727	630,837	695,495	815,288	681,784
129,333	663,125	607,024	653,164	586,063	605,888	369,719	534,178	686,039	629,26	703,592	825,233	680,429
129,5	661,929	610,922	649,657	593,454	605,481	367,511	537,369	688,961	626,255	691,496	821,657	682,664
129,667	656,669	526,316*	526,316*	592,672	605,728	371,121	532,68	681,371	623,555	695,542	817,132	678,95
129,833	667,931	594,468	648,491	592,509	602,079	370,842	530,987	683,374	620,586	697,814	816,466	677,6
130	659,295	602,666	643,536	586,721	600,571	367,579	530,714	677,432	623,325	697,054	821,923	674,974
130,167	660,49	597,363	642,712	589,574	610,029	372,307	527,578	672,964	618,397	702,795	817,322	680,461
130,333	655,165	599,544	639,538	593,146	598,685	368,294	527,798	678,444	625,112	699,05	827,105	676,658
130,5	659,352	598,183	644,77	592,856	596,639	367,561	523,949	669,411	616,936	690,562	812,287	675,026
130,667	652,545	594,411	628,085	591,165	603,231	371,79	521,539	671,579	621,1	696,376	823,817	680,022
130,833	648,167	593,321	637,545	587,121	600,259	370,76	523,247	672,262	622,161	694,818	819,515	677,386
131	640,271	592,781	627,171	590,535	597,61	370,875	524,648	669,481	611,799	698,093	813,372	681,048
131,167	643,381	587,776	629,773	583,667	604,504	371,514	518,785	673,895	611,408	691,955	810,638	679,203
131,333	642,279	585,046	625,256	584,462	600,922	368,817	513,141	666,748	609,942	688,916	812,81	672,615
131,5	646,72	583,117	622,265	586,207	601,794	369,37	516,202	668,111	615,388	692,555	816,621	679,315
131,667	644,179	587,623	621,878	585,281	594,372	371,941	514,806	665,097	609,199	697,421	819,828	682,661
131,833	640,602	584,161	620,467	581,398	593,435	371,023	509,597	665,121	610,042	692,858	820,934	671,894
132	634,548	579,135	618,183	580,769	601,145	366,402	506,24	654,54	611,26	691,476	817,231	675,284
132,167	636,187	580,937	616,242	582,618	595,962	366,671	508,35	659,516	608,87	694,055	812,016	673,705
132,333	637,833	576,559	609,785	578,827	596,81	365,28	512,036	656,034	607,746	687,323	812,987	672,555
132,5	636,874	577,43	610,15	578,306	597,255	366,473	504,388	653,985	605,585	690,927	813,594	674,202
132,667	630,94	578,574	608,453	580,686	592,184	369,66	508,167	654,161	604,706	694,307	818,315	673,926
132,833	629,292	572,148	607,143	580,408	591,086	373,158	508,437	655,385	600,205	694,089	815,105	668,698
133	628,047	573,9	606,388	572,924	590,452	368,929	502,401	649,123	600,003	686,079	805,101	674,993
133,167	625,094	569,691	604,458	577,105	593,734	367,572	503,927	649,872	596,991	695,977	810,103	666,417
133,333	628,589	564,747	604,068	573,224	592,308	365,474	502,199	647,496	596,058	698,06	815,483	669,774
133,5	630,429	568,827	605,616	573,202	587,17	363,093	495,793	646,633	594,807	690,597	814,568	668,94
133,667	619,044	563,975	599,475	577,373	589,874	368,838	493,608	645,989	591,127	693,428	816,361	666,988
133,833	624,206	566,432	601,812	569,915	589,548	364,978	496,744	650,384	593,872	691,308	806,993	665,486
134	626,829	562,057	602,812	571,258	588,828	367,261	491,153	640,015	593,012	692,531	812,113	662,852
134,167	618,894	564,572	594,973	569,822	585,328	363,738	488,449	645,233	594,656	691,264	817,962	658,328
134,333	622,19	560,676	594,729	571,128	585,985	366,564	494,152	639,721	592,91	691,138	811,442	662,078
134,5	618,441	556,109	591,71	574,486	586,745	366,265	486,947	636,86	592,826	684,423	814,766	661,579
134,667	618,998	558,701	593,432	572,045	588,151	364,546	489,639	636,36	585,277	695,112	805,282	664,531
134,833	619,769	551,716	587,917	567,501	582,758	363,572	487,071	631,212	577,82	691,081	807,752	664,018
135	614,884	552,793	589,649	568,129	583,772	362,431	488,269	633,814	582,794	693,613	806,743	665,836
135,167	614,082	555,155	586,405	562,341	585,041	359,447	488,401	633,632	580,606	693,736	812,763	662,66
135,333	607,92	549,879	591,926	562,148	577,093	365,191	486,492	627,363	581,57	681,396	806,798	658,725
135,5	600,898	556,925	585,944	566,908	579,933	363,317	479,622	624,401	578,481	684,979	807,579	652,884
135,667	601,673	554,482	583,099	563,442	576,995	360,984	480,573	626,704	578,135	682,509	802,443	661,945
135,833	596,442	549,451	573,049	566,621	577,263	361,034	478,452	623,899	581,934	682,5	801,165	655,491
136	597,304	549,571	575,146	557,657	576,367	359,569	472,967	617,486	576,723	686,663	801,738	651,661
136,167	590,403	545,276	572,332	562,411	576,116	361,915	481,966	619,552	580,479	686,647	805,652	650,625
136,333	585,221	541,703	580,325	560,259	577,072	359,968	472,376	616,377	573,362	688,256	798,357	648,381
136,5	589,938	540,903	570,727	557,74	572,323	359,012	478,342	617,544	571,959	681,812	802,461	643,531
136,667	587,669	546,393	569,701	557,173	574,523	360,185	472,589	616,888	572,992	678,765	801,307	646,681
136,833	583,445	540,289	566,96	551,022	571,105	360,456	474,1	617,45	568,364	675,438	796,081	645,116
137	577,012	541,38	564,549	553,208	574,527	359,185	469,764	615,51	569,644	684,096	806,003	648,364
137,167	574,767	541,611	565,506	554,157	568,312	356,021	461,675	607,544	563,222	684,057	794,513	645,595
137,333	565,315	538,86	556,673	549,101	568,308	353,675	471,408	607,019	569,167	678,125	794,778	644,471
137,5	568,325	540,139	554,306	553,561	566,408	353,696	467,144	610,622	563,913	668,753	799,896	642,363
137,667	560,185	533,903	553,709	550,43	566,692	355,895	469,61	608,424	560,095	681,473	802,914	641,288
137,833	554,825	536,437	550,89	542,997	560,62	356,196	462,443	607,491	563,733	675,182	792,308	639,36
138	553,015	535,062	541,528	548,065	567,17	351,688	460,553	602,87	561,027	674,448	788,985	632,971
138,167	542,559	534,42	540,878	542,747	561,655	353,646	460,542	601,666	569,723	671,331	791,362	635,186
138,333	543,776	528,303	541,946	546,344	559,728	347,427	463,298	598,426	558,641	678,031	783,933	629,8
138,5	539,682	532,641	536,079	548,495	561,663	350,758	462,937	607,472	557,77	668,78	789,859	630,538
138,667	530,939	531,738	533,327	543,672	562,061	351,448	460,244	599,201	555,02	672,233	782,871	639,006
138,833	532,292	533,105	537,16	538,701	556,64	350,502	460,584	595,068	558,493	672,095	790,595	630,413
139	518,004	532,747	533,209	541,487	558,929	349,965	456,116	597,48	558,565	668,697	785,711	630,543
139,167	520,008	530,02	530,265	537,885	556,827	347,87	451,312	592,396	558,968	671,359	783,223	630,108
139,333	513,846	529,863	528,594	540,827	554,979	347,206	453,711	594,193	554,963	666,595	780,529	627,453
139,5	502,829	524,486	527,258	534,798	553,151	346,47	451,897	587,507	558,296	672,162	785,364	622,606
139,667	504,793	530,222	524,25	530,605	557,252	341,772	454,91	590,19	540,809	668,346	780,501	621,738
139,833	503,402	520,433	518,471	534,517	549,992	342,039	451,204	586,235	551,243	664,673	778,99	627,138
140	498,164	534,317	512,815	532,431	554,77	349,253	450,52	588,181	546,27	661,975	775,305	621,106
140,167	487,559	525,6	513,002	533,205	553,527	340,144	447,598	582,808	548,772	667,094	773,363	623,759
140,333	479,951	532,975	515,51	526,113	546,493	346,839	443,47	579,527	545,222	659,092	771,339	612,822
140,5	481,284	528,304	504,789	533,849	551,5	343,464	441,116	588,168	550,383	662,446	777,618	616,433
140,667	479,107	523,856	509,001	531,127	545,35	342,128	442,937	579,914	548,611	664,193	772,501	621,538
140,833	473,822	527,914	500,729	532,114	543,349	339,126	442,117	574,306	543,77	658,568	768,036	620,099
141	466,847	525,919	490,63	528,435	545,517	337,662	441,293	569,164	540,307	662,013	772,655	615,357
141,167	464,335	523,632	496,548	531,209	547,083	344,515	443,128	573,363	547,629	658,203	764,922	617,183
141,333	458,741	517,279	488,293	529,207	545,503	338,545	438,36	569,683	542,883	656,393	761,563	615,112
141,5	454,703	518,753	492,33	523,692	547,031	340,321	435,585	574,763	536,347	656,022	769,322	611,736
141,667	454,253	523,851	483,589	524,363	545,663	336,063	436,128	574,404	539,52	659,899	759,494	607,824
141,833	448,471	520,704	478,488	519,618	542,884	336,198	434,269	570,29	532,416	649,881	761,294	602,998
142	441,77	515,332	480,394	529,343	541,883	334,145	433,935	568,345	531,599	648,777	755,742	606,771
142,167	443,788	516,305	476,824	522,401	541,04	336,145	432,642	567,336	532,253	649,576	757,29	608,436
142,333	435,03	515,462	471,805	522,172	532,423	337,083	430,598	559,905	535,709	650,945	757,859	597,657
142,5	434,437	511,681	464,178	525,055	538,602	334,447	430,053	561,864	528,371	643,57	757,629	596,866
142,667	423,258	510,087	465,568	521,852	533,329	337,522	431,632	562,769	532,135	643,578	750,969	599,121
142,833	429,508	507,886	461,506	522,021	539,153	330,884	432,12	557,797	535,47	644,347	753,283	602,621
143	422,221	506,828	455,451	522,723	542,521	335,152	428,631	562,661	530,006	641,685	753,113	592,528
143,167	419,47	499,755	453,759	518,946	536,856	329,315	424,042	557,643	528,271	643,369	747,956	594,731
143,333	420,363	503,371	451,691	521,254	535,027	329,908	426,793	557,498	530,856	643,214	751,895	593,258
143,5	411,155	498,753	443,643	521,907	537,2	330,849	422,321	558,165	524,745	641,19	750,692	588,173
143,667	408,995	496,916	440,982	516,02	535,068	330,57	422,953	555,129	529,642	641,128	748,204	593,267
143,833	413,339	494,615	438,229	509,913	532,553	331,763	423,582	556,892	527,782	640,537	742,467	591,297
144	407,019	492,507	436,879	516,402	535,095	326,274	425,16	555,102	527,165	637,52	740,144	591,452
144,167	400,294	492,061	432,615	515,972	536,314	334,649	418,754	552,462	521,51	635,317	742,651	586,529
144,333	400,947	486,951	432,054	510,917	530,262	330,621	420,795	547,616	525,749	631,236	740,509	588,134
144,5	400,49	485,327	423,563	516,816	529,76	327,867	412,734	547,537	523,454	633,327	735,346	582,747
144,667	395,629	478,54	424,136	515,253	535,394	328,736	413,647	546,423	517,827	637,359	740,816	583,765
144,833	392,641	477,199	420,342	520,669	529,907	322,325	417,143	548,541	520,345	630,289	738,854	580,97
145	388,536	472,06	415,833	514,192	527,592	325,658	412,163	537,981	516,83	634,137	729,929	582,761
145,167	389,118	467,974	410,918	515,056	530,974	323,96	410,497	541,391	522,318	629,519	730,726	580,47
145,333	391,163	468,903	407,662	517,643	534,957	323,202	413,494	538,968	515,631	626,744	732,503	579,683
145,5	384,663	464,982	405,443	512,605	531,301	322,77	411,002	536,917	517,404	630,052	736,592	576,556
145,667	383,832	460,949	397,564	510,337	527,637	325,75	409,006	539,437	519,006	629,88	725,596	580,104
145,833	381,288	458,241	401,807	507,746	530,586	329,508	409,614	536,704	515,234	624,564	730,639	578,425
146	375,364	455,197	394,02	515,763	529,011	323,814	411,763	537,928	508,459	616,022	725,339	575,549
146,167	374,412	453,682	389,911	505,498	531,599	326,176	403,092	537,003	517,066	616,776	719,114	573,971
146,333	378,747	446,994	387,212	508,062	526,679	323,464	403,031	539,214	510,656	615,566	721,345	569,458
146,5	372,032	445,088	382,865	504,627	528,676	325,621	398,689	529,531	509,687	614,899	723,542	567,775
146,667	368,074	435,721	378,01	503,475	523,608	321,707	402,615	526,695	508,218	620,722	718,869	573,808
146,833	367,273	431,877	377,959	510,715	520,863	323,11	400,963	530,188	502,954	618,322	722,97	573,295
147	363,84	433,866	372,928	509,7	523,267	321,789	398,749	526,532	504,354	618,467	715,797	565,167
147,167	359,555	426,567	372,751	506,167	528,429	323,689	391,983	524,03	506,936	610,187	719,253	566,009
147,333	364,17	425,375	371,149	506,438	525,831	323,263	396,657	527,583	506,521	611,753	717,902	565,796
147,5	360,966	415,617	361,808	508,617	532,341	318,003	397,1	524,173	505,318	612,096	712,561	566,532
147,667	353,436	414,014	361,728	506,924	524,257	321,59	398,929	520,746	501,397	611,198	717,589	562,93
147,833	357,276	412,409	359,227	513,098	522,715	318,611	397,137	520,44	506,147	609,008	713,454	567,31
148	354,295	409,506	359,842	504,556	524,324	320,495	394,002	524,766	507,768	608,282	713,833	564,756
148,167	348,784	406,849	352,843	506,422	526,321	322,064	393,978	518,552	499,257	604,507	708,228	564,824
148,333	346,411	402,053	349,625	503,595	522,513	319,15	395,43	520,047	497,693	604,516	712,886	562,758
148,5	344,246	399,045	348,466	503,842	523,557	318,181	394,765	511,641	499,345	608,511	714,646	559,997
148,667	349,784	398,871	343,183	506,023	520,294	320,609	391,742	518,411	496,096	603,123	711,196	560,579
148,833	352,222	391,774	342,115	508,908	522,217	316,541	389,476	514,907	495,195	604,187	701,777	557,248
149	346,753	386,227	333,377	507,158	520,856	318,225	392,591	508,233	493,021	603,111	710,217	555,135
149,167	345,846	384,45	337,491	502,161	519,348	318,7	388,279	514,698	494,553	597,546	710,397	555,578
149,333	342,303	379,844	329,849	506,744	519,957	319,346	382,017	508,435	495	595,971	700,017	564,264
149,5	343,183	382,719	330,26	500,684	522,643	318,355	387,109	509,406	491,374	601,927	707,715	557,82
149,667	341,437	379,513	325,841	508,863	518,346	317,524	383,33	504,427	489,743	600,983	703,31	555,687
149,833	341,217	368,904	325,022	503,648	521,225	318,875	383,878	508,595	488,532	594,378	705,21	551,409
150	330,93	371,243	321,106	510,123	519,633	316,59	384,508	502,685	488,486	599,954	705,478	556,724
150,167	331,038	364,66	316,486	500,353	522,697	318,837	383,209	501,86	489,142	596,24	700,422	554,001
150,333	331,965	364,958	314,5	505,172	519,821	316,846	380,177	510,433	486,251	592,319	696,994	555,026
150,5	331,599	362,388	314,129	504,91	519,495	313,29	379,443	500,345	485,11	592,141	701,897	550,209
150,667	330,809	359,948	308,187	501,36	521,008	315,49	380,818	500,757	485,669	596,312	698,013	558,105
150,833	327,823	352,54	302,963	502,412	520,033	313,671	379,494	496,222	478,839	588,486	696,969	550,05
151	323,275	358,998	307,803	504,287	517,044	313,23	380,06	498,098	479,099	591,319	700,146	545,941
151,167	325,799	351,287	299,877	499,842	519,683	314,909	372,655	502,45	479,295	592,709	696,934	547,867
151,333	321,809	348,726	296,759	504,427	514,298	310,14	376,362	498,688	480,283	591,328	694,483	551,495
151,5	317,527	344,013	294,895	501,65	519,782	311,078	374,363	499,554	479,077	594,512	693,682	553,161
151,667	320,612	340,784	294,277	504,584	514,174	318,456	370,429	491,988	481,759	592,673	693,306	546,386
151,833	315,699	340,534	292,594	498,891	514,229	313,996	371,236	495,741	478,374	587,386	696,194	548,077
152	318,195	338,555	286,131	501,896	516,019	311,162	375,119	493,348	476,47	587,064	689,36	549,929
152,167	316,153	335,163	285,428	504,134	520,153	313,84	370,301	495,961	474,846	587,584	695,693	548,331
152,333	314,562	333,968	282,477	496,908	517,422	314,519	368,744	489,165	477,222	582,281	693,543	552,107
152,5	313,387	327,362	280,421	500,806	517,206	314,429	368,215	490,929	472,96	584,083	688,902	548,922
152,667	312,249	324,979	275,506	498,666	520,23	315,262	369,132	488,276	473,04	586,136	689,16	550,95
152,833	309,328	325,624	276,308	502,675	514,191	317,646	366,536	486,783	473,592	584,664	693,696	548,852
153	307,741	323,388	270,815	497,745	514,748	314,66	365,25	485,731	474,406	584,041	691,116	549,502
153,167	309,283	326,339	267,525	496,329	516,213	312,486	364,482	481,339	464,058	586,419	686,781	544,379
153,333	307,987	319,353	272,158	494,356	514,568	313,727	364,615	484,604	469,408	580,418	691,969	542,579
153,5	305,171	320,973	265,93	499,416	513,454	312,858	363,157	483,199	464,58	584,573	682,896	550,482
153,667	305,86	313,845	262,532	497,984	519,31	316,872	362,843	476,809	470,564	584,172	691,073	545,811
153,833	297,722	311,744	262,496	502,299	511,813	308,078	365,65	480,375	467,81	578,058	686,978	546,023
154	301,091	313,998	254,983	492,443	513,593	313,899	359,69	480,772	465,698	578,978	693,982	550,466
154,167	299,893	309,411	258,121	490,834	510,073	313,783	358,466	480,727	461,148	576,156	689,441	542,56
154,333	299,171	308,647	256,816	494,563	510,77	311,186	361,702	478,543	463,115	577,97	687,29	544,161
154,5	298,115	307,243	250,274	500,497	515,653	312,045	360,265	479,202	458,595	582,41	687,498	546,313
154,667	291,99	305,673	247,099	494,645	514,076	312,741	357,618	476,513	456,944	573,655	688,869	543,44
154,833	293,355	302,115	248,755	490,661	513,856	314,099	355,013	469,704	456,07	574,598	684,251	541,971
155	290,71	296,689	249,026	491,176	511,046	308,463	357,891	469,085	462,399	577,568	686,683	545,884
155,167	289,644	295,407	241,73	490,583	507,307	315,556	356,428	470,806	454,45	579,269	690,874	542,266
155,333	289,55	293,615	238,715	488,864	505,411	312,295	351,12	470,468	455,676	570,988	688,66	544,417
155,5	288,633	292,552	240,314	492,18	507,118	315,121	357,907	471,28	453,543	572,27	686,872	543,123
155,667	281,604	292,502	236,16	488,592	509,721	311,967	352,575	470,484	457,165	575,904	686,528	542,949
155,833	283,734	287,05	233,664	488,498	507,174	316,957	352,609	467,023	452,023	572,082	689,851	542,435
156	283,56	284,762	231,072	492,827	509,941	314,389	351,608	466,422	451,102	565,698	684,656	547,631
156,167	282,261	286,529	228,989	485,957	511,758	310,056	353,586	464,655	454,846	569,604	682,958	537,538
156,333	283,553	284,988	226,34	489,362	510,433	309,69	350,203	466,435	444,994	566,317	685,475	544,341
156,5	281,992	282,162	224,704	488,398	514,455	312,734	347,814	465,163	448,863	565,04	682,464	538,393
156,667	280,555	279,762	225,768	485,948	502,947	315,636	343,052	462,303	449,842	571,77	683,005	538,058
156,833	278,494	278,569	221,403	489,982	506,453	310,776	347,007	461,152	442,336	567	679,25	538,247
157	280,338	277,243	220,07	481,909	504,474	311,508	346,699	461,151	447,7	566,608	680,153	536,578
157,167	272,7	274,326	219,016	486,1	511,076	310,23	348,289	457,257	444,97	565,561	684,936	539,391
157,333	273,377	271,678	216,748	483,91	503,558	311,553	348,124	458,403	446,994	568,515	677,026	534,15
157,5	273,057	271,763	212,531	485,654	505,324	313,498	343,098	459,159	443,674	565,266	685,284	540,324
157,667	271,273	267,109	217,234	488,747	506,167	313,392	344,136	454,54	440,667	564,683	679,566	536,153
157,833	269,332	268,917	208,374	486,696	506,55	311,429	347,835	454,912	443,037	563,328	682,288	537,991
158	267,69	266,834	208,337	484,182	499,885	312,103	343,98	453,901	445,232	564,087	683,113	537,465
158,167	265,009	268,475	207,364	475,74	504,03	310,599	341,512	454,341	437,412	570,91	678,932	538,183
158,333	268,553	261,876	206,908	480,16	501,729	311,084	341,849	457,727	439,786	565,94	676,816	537,841
158,5	264,025	261,629	204,891	483,142	503,883	306,09	344,505	448,997	438,322	565,817	680,181	533,452
158,667	263,989	259,185	205,685	480,294	504,33	308,532	339,635	452,004	434,758	565,824	678,919	534,14
158,833	262,454	260,214	200,722	480,262	497,796	309,955	343,756	450,055	434,822	568,414	671,71	537,361
159	263,536	256,783	200,208	474,87	504,184	309,706	339,546	449,875	436,391	563,088	682,046	534,269
159,167	261,106	258,758	198,922	478,731	501,959	312,473	340,862	446,341	437,667	557,89	676,36	532,864
159,333	256,169	248,71	197,76	472,934	503,668	313,174	338,15	447,211	437,117	560,325	676,064	532,393
159,5	257,202	249,798	193,734	478,716	497,203	311,079	338,378	442,631	428,981	566,107	668,525	530,646
159,667	262,32	251,058	196,122	476,64	500,137	311,507	340,456	441,876	433,485	563,832	676,271	530,999
159,833	254,69	249,978	195,697	474,37	497,066	309,503	338,032	439,588	428,641	556,789	677,695	531,239
160	254,881	245,666	193,221	472,817	501,282	310,021	337,804	439,004	430,771	555,573	670,771	534,047
160,167	253,725	246,075	190,171	474,926	498,674	307,639	337,226	442,267	429,509	561,781	675,045	531,676
160,333	253,981	246,556	189,65	472,374	493,721	306,904	334,703	435,835	429,344	559,348	678,695	531,726
160,5	253,804	243,469	187,191	470,545	497,97	306,597	337,02	436,4	423,679	557,342	675,766	534,552
160,667	250,346	244,431	185,85	469,8	497,925	312,178	334,202	439,851	428,423	555,544	674,803	528,111
160,833	251,806	238,191	187,726	469,847	493,09	312,306	335,172	435,269	430,74	557,476	668,724	526,329
161	248,174	240,429	183,047	474,105	490,36	309,13	333,885	433,629	426,093	555,326	667,863	527,926
161,167	251,806	239,548	182,63	473,481	498,544	308,762	331,654	435,342	425,315	558,928	671,791	528,347
161,333	251,275	235,25	184,161	473,33	495,084	307,951	336,042	434,896	423,698	547,379	670,821	525,413
161,5	246,462	239,305	181,047	467,355	492,445	305,739	326,892	434,302	423,464	551,051	668,385	527,047
161,667	248,973	234,435	181,211	466,332	496,585	313,232	330,354	427,025	424,7	549,745	674,004	522,913
161,833	243,419	232,641	180,568	468,073	488,597	307,054	329,629	428,576	418,112	556,024	669,144	527,462
162	241,052	232,965	178,418	464,979	486,966	304,362	326,402	429,288	418,338	556,057	671,299	521,713
162,167	244,824	233,284	173,745	463,757	487,976	303,781	333,016	429,923	419,972	553,593	669,419	522,528
162,333	242,262	232,84	187,312	463,157	489,582	306,812	331,386	431,739	418,535	552,794	667,305	520,907
162,5	244,666	226,041	174,014	462,41	488,336	308,753	325,963	427,697	416,133	551,78	669,911	525,065
162,667	238,986	226,004	175,119	463,257	486,627	300,782	328,66	422,268	418,22	548,186	669,325	521,266
162,833	240,937	224,693	169,924	462,36	486,659	306,957	328,136	426	414,597	543,954	665,138	521,016
163	239,58	224,382	174,683	462,732	493,446	308,301	330,557	419,498	417,123	551,658	667,992	519,791
163,167	238,047	225,416	170,675	461,841	489,238	307,779	330,812	426,247	414,394	549,13	665,102	515,066
163,333	235,206	222,812	170,593	452,401	489,294	306,215	328,588	417,506	412,054	549,869	663,239	516,729
163,5	234,718	220,488	169,412	457,67	484,93	306,337	329,024	417,57	414,321	553,353	666,748	516,382
163,667	236,447	219,954	170,272	458,25	484,69	306,383	328,197	421,645	409,634	549,113	663,864	516,116
163,833		218,985	169,674
163,167
163,333
163,5
163,667
163,833
164
164,167
164,333
164,5
164,667
164,833
165
165,167
165,333
165,5
165,667
165,833
166
166,167
166,333
166,5
166,667
166,833
167
167,167
167,333
167,5
167,667
167,833
168
168,167
168,333
168,5
168,667
168,833
169
169,167
169,333
169,5
169,667
169,833
170
170,167
170,333
170,5
170,667
170,833
171
171,167
171,333
171,5
171,667
171,833
172
172,167
172,333
172,5
172,667
172,833
173
173,167
173,333
173,5
173,667
173,833
174
174,167
174,333
174,5
174,667
174,833
175
175,167
175,333
175,5
175,667
175,833
176
176,167
176,333
176,5
176,667
176,833
177
177,167
177,333
177,5
177,667
177,833
178
178,167
178,333
178,5
178,667
178,833
179
179,167
179,333
179,5
179,667
179,833
180
180,167
180,333
180,5
180,667
180,833
181
181,167
181,333
181,5
181,667
181,833
182
182,167
182,333
182,5
182,667
182,833
183
183,167
183,333
183,5
183,667
183,833
184
184,167
184,333
184,5
184,667
184,833
185
185,167
185,333
185,5
185,667
185,833
186
186,167
186,333
186,5
186,667
186,833
187
187,167
187,333
187,5
187,667
187,833
188
188,167
188,333
188,5
188,667
188,833
189,167
