# Supplementary material for: Alternative polyadenylation factor CPSF6 regulates temperature compensation of the mammalian circadian clock
Source: PLoS Biol. 2023 Jun 28;21(6):e3002164. doi: 10.1371/journal.pbio.3002164 (PMC10335657; doi:10.1371/journal.pbio.3002164)
Supplement: S2 Data — Separate csv files containing the data underlying all subpanels of S1 Fig. (ZIP) [file pbio.3002164.s028.zip › Figure S1 E - amplitude.csv]

control	NUDT21-KD 1	NUDT21-KD 2	NUDT21-KD 3
0,44805	0,294422	0,3163	0,273931
0,479589	0,308107	0,31249	0,294345
0,459418	0,322378
