# Supplementary material for: Alternative polyadenylation factor CPSF6 regulates temperature compensation of the mammalian circadian clock
Source: PLoS Biol. 2023 Jun 28;21(6):e3002164. doi: 10.1371/journal.pbio.3002164 (PMC10335657; doi:10.1371/journal.pbio.3002164)
Supplement: S2 Data — Separate csv files containing the data underlying all subpanels of S1 Fig. (ZIP) [file pbio.3002164.s028.zip › Figure S1 E - detrended data.csv]

time	control	control	control	NUDT21-KD 1	NUDT21-KD 1	NUDT21-KD 1	NUDT21-KD 2	NUDT21-KD 2	NUDT21-KD 2	NUDT21-KD 3	NUDT21-KD 3	NUDT21-KD 3
0
0,166667
0,333333
0,5
0,666667
0,833333
1
1,16667
1,33333
1,5
1,66667
1,83333
2
2,16667
2,33333
2,5
2,66667
2,83333
3
3,16667
3,33333
3,5
3,66667
3,83333
4
4,16667
4,33333
4,5
4,66667
4,83333
5
5,16667
5,33333
5,5
5,66667
5,83333
6
6,16667
6,33333
6,5
6,66667
6,83333
7
7,16667
7,33333
7,5
7,66667
7,83333
8
8,16667
8,33333
8,5
8,66667
8,83333
9
9,16667
9,33333
9,5
9,66667
9,83333
10
10,1667
10,3333
10,5
10,6667
10,8333
11
11,1667
11,3333
11,5
11,6667
11,8333
12	1,04869	1,073	1,01738	1,04756	1,04512	1,06258	1,04923	1,02087			0,978219	0,999582
12,1667	1,06525	1,09335	1,03696	1,06014	1,05986	1,07246	1,05924	1,03292			0,987115	1,01076
12,3333	1,08404	1,1132	1,05349	1,07486	1,07026	1,09053	1,07185	1,04504			1,00106	1,02263
12,5	1,10347	1,13439	1,07299	1,08778	1,08544	1,10517	1,08326	1,06057			1,01334	1,03476
12,6667	1,12162	1,15231	1,09157	1,09538	1,09815	1,11343	1,09653	1,07052			1,02487	1,04775
12,8333	1,1393	1,16897	1,11309	1,11079	1,11109	1,13073	1,10718	1,0827			1,04016	1,05993
13	1,15628	1,18892	1,13242	1,12156	1,12259	1,1436	1,11843	1,09891			1,05193	1,07138
13,1667	1,17537	1,20728	1,14933	1,13267	1,13596	1,15107	1,13204	1,1111			1,06247	1,0817
13,3333	1,19147	1,22715	1,16646	1,14501	1,14683	1,16766	1,14206	1,12117			1,07732	1,09536
13,5	1,21185	1,24453	1,18687	1,15389	1,1592	1,17766	1,15225	1,13535			1,08702	1,1065
13,6667	1,22508	1,26189	1,20459	1,16578	1,17087	1,18643	1,16117	1,1481			1,09987	1,11569
13,8333	1,24391	1,2766	1,22211	1,17771	1,18308	1,19941	1,17413	1,15954			1,11143	1,12862
14	1,25803	1,29181	1,2398	1,18482	1,19403	1,21031	1,18245	1,17238			1,12305	1,13875
14,1667	1,27104	1,30541	1,25484	1,19578	1,20509	1,21561	1,19369	1,18359			1,13103	1,14783
14,3333	1,28858	1,31865	1,27304	1,20585	1,21534	1,23208	1,20212	1,19049			1,14407	1,15996
14,5	1,29821	1,33502	1,28556	1,21504	1,22222	1,23926	1,21203	1,20214			1,15471	1,1689
14,6667	1,31483	1,34619	1,30007	1,22096	1,23293	1,24146	1,22056	1,21017			1,16254	1,17881
14,8333	1,32031	1,35991	1,3135	1,22854	1,23974	1,25732	1,22724	1,21836			1,17293	1,18739
15	1,33212	1,37246	1,32662	1,23462	1,24732	1,26309	1,23689	1,22773			1,18149	1,19326
15,1667	1,34359	1,38245	1,33754	1,24103	1,25373	1,26591	1,24369	1,23407			1,18875	1,20093
15,3333	1,35157	1,38891	1,34918	1,24657	1,2597	1,27962	1,24794	1,24259			1,1957	1,20791
15,5	1,35896	1,39972	1,35561	1,25104	1,26536	1,27949	1,25483	1,24793			1,20276	1,21401
15,6667	1,36338	1,40544	1,36777	1,2556	1,26933	1,28108	1,26035	1,25233			1,20952	1,22205
15,8333	1,3715	1,41039	1,37508	1,25933	1,27509	1,29192	1,26375	1,25668			1,21271	1,22651
16	1,37932	1,41782	1,38188	1,26361	1,27772	1,28967	1,26929	1,26114			1,21715	1,23132
16,1667	1,38348	1,42027	1,38658	1,26528	1,28044	1,29094	1,27334	1,26375			1,22225	1,23547
16,3333	1,38458	1,42361	1,39419	1,26782	1,28406	1,30111	1,27462	1,26592			1,22821	1,23946
16,5	1,3855	1,4255	1,39746	1,26968	1,28644	1,29721	1,2797	1,27093			1,22948	1,24343
16,6667	1,39032	1,42828	1,40671	1,27146	1,28643	1,29589	1,27909	1,27112			1,2329	1,24692
16,8333	1,38999	1,43036	1,40634	1,2741	1,28893	1,30443	1,27917	1,27325			1,23948	1,24931
17	1,3951	1,43022	1,4127	1,27513	1,28842	1,30113	1,28217	1,27406			1,23775	1,25117
17,1667	1,3924	1,4287	1,40966	1,27374	1,29017	1,29721	1,28496	1,2733			1,2381	1,25381
17,3333	1,39518	1,43176	1,4116	1,27408	1,28998	1,30574	1,28254	1,27764			1,24244	1,25314
17,5	1,39551	1,43071	1,41356	1,27195	1,28853	1,29643	1,28628	1,2764			1,24242	1,25235
17,6667	1,39477	1,42397	1,41311	1,27295	1,28781	1,29655	1,2844	1,27718			1,2402	1,25385
17,8333	1,39144	1,42491	1,41219	1,27158	1,28776	1,29987	1,28199	1,27844			1,24386	1,25673
18	1,38722	1,41895	1,41202	1,26975	1,28669	1,28965	1,28523	1,27676			1,2417	1,25427
18,1667	1,38639	1,41526	1,41017	1,27157	1,28449	1,28873	1,28474	1,27607			1,24234	1,25481
18,3333	1,38227	1,41445	1,40997	1,26547	1,28195	1,29275	1,28123	1,27632			1,24293	1,25399
18,5	1,37784	1,40848	1,4051	1,26298	1,27543	1,28146	1,28166	1,27547			1,24232	1,25242
18,6667	1,37749	1,40082	1,40503	1,25864	1,27504	1,27906	1,27839	1,27351			1,24136	1,25189
18,8333	1,36904	1,39528	1,39738	1,2592	1,2737	1,2829	1,27518	1,27439			1,23943	1,25043
19	1,3635	1,38774	1,39338	1,25653	1,26925	1,27075	1,27624	1,27283			1,23832	1,24903
19,1667	1,35943	1,38074	1,38803	1,25373	1,26593	1,27074	1,27255	1,26875			1,23679	1,24452
19,3333	1,35217	1,37234	1,38296	1,25177	1,26213	1,26928	1,26966	1,269			1,2343	1,24188
19,5	1,34571	1,36531	1,37499	1,24807	1,25903	1,25804	1,2692	1,26651			1,23109	1,2424
19,6667	1,33726	1,35202	1,36811	1,2431	1,25103	1,258	1,26158	1,26604			1,22832	1,23745
19,8333	1,32827	1,34331	1,35898	1,23842	1,24856	1,25446	1,25989	1,26184			1,22634	1,23299
20	1,32053	1,33388	1,3505	1,23572	1,24449	1,24448	1,25742	1,25819			1,21739	1,23062
20,1667	1,31184	1,32092	1,34347	1,23003	1,23778	1,24149	1,25243	1,25316			1,21714	1,22581
20,3333	1,30072	1,30763	1,3323	1,22274	1,23185	1,23792	1,24799	1,25315			1,21441	1,22197
20,5	1,29048	1,2959	1,32149	1,21943	1,22597	1,22639	1,24447	1,24853			1,20952	1,21758
20,6667	1,27671	1,28516	1,3091	1,21424	1,21617	1,22453	1,23868	1,24487			1,20263	1,21343
20,8333	1,2647	1,27191	1,29745	1,20648	1,21124	1,21887	1,23244	1,2426			1,19878	1,20577
21	1,25156	1,25622	1,28364	1,19969	1,20495	1,20562	1,22866	1,234			1,19202	1,19962
21,1667	1,24198	1,24159	1,27256	1,19332	1,198	1,20407	1,22081	1,23094			1,18862	1,19461
21,3333	1,22709	1,2279	1,26069	1,18463	1,19028	1,19631	1,21646	1,2262			1,18278	1,18736
21,5	1,21675	1,21102	1,24335	1,17934	1,1823	1,18498	1,21007	1,22004			1,17568	1,18412
21,6667	1,20388	1,19581	1,2321	1,17217	1,17563	1,18261	1,20261	1,2165			1,16813	1,17431
21,8333	1,18622	1,18046	1,21664	1,16507	1,16866	1,1742	1,19582	1,20978			1,16308	1,16755
22	1,17319	1,16546	1,19893	1,15734	1,15825	1,16331	1,18918	1,20392			1,15472	1,16216
22,1667	1,1616	1,14611	1,18834	1,15008	1,15025	1,15674	1,18163	1,19772			1,14998	1,15416
22,3333	1,14789	1,13027	1,17448	1,14197	1,14382	1,14754	1,17637	1,19319			1,14237	1,14607
22,5	1,13039	1,11703	1,15597	1,13266	1,1341	1,13844	1,16622	1,18681			1,13351	1,13816
22,6667	1,11755	1,09711	1,14062	1,12726	1,12704	1,13227	1,1607	1,18063			1,12585	1,13171
22,8333	1,10073	1,08171	1,12568	1,11861	1,11742	1,1208	1,15395	1,17266			1,11941	1,12446
23	1,08445	1,06542	1,11031	1,10896	1,10796	1,11152	1,14455	1,1645			1,11126	1,11611
23,1667	1,07245	1,04914	1,09557	1,10074	1,09992	1,10382	1,13706	1,15871			1,10571	1,10522
23,3333	1,05321	1,03136	1,07857	1,09103	1,08979	1,09351	1,12796	1,14906			1,09488	1,09989
23,5	1,03826	1,01624	1,06234	1,08562	1,08266	1,08428	1,11899	1,14208			1,08799	1,08935
23,6667	1,02403	0,999269	1,04959	1,07343	1,07404	1,07476	1,1116	1,13626			1,07995	1,07982
23,8333	1,00831	0,983695	1,0299	1,06537	1,06514	1,06585	1,10304	1,12734			1,07057	1,07267
24	0,9938	0,967467	1,01593	1,05687	1,0529	1,05684	1,0943	1,11902			1,06239	1,06381
24,1667	0,976326	0,949376	1,00192	1,04892	1,04439	1,0475	1,08492	1,11329			1,0536	1,05536
24,3333	0,964855	0,93482	0,985344	1,03858	1,03562	1,03598	1,07575	1,10249			1,04651	1,04452
24,5	0,948856	0,920033	0,967977	1,02976	1,02666	1,02519	1,06572	1,09589			1,0374	1,03574
24,6667	0,935866	0,90438	0,954213	1,02299	1,01802	1,01772	1,05739	1,08963			1,02697	1,02587
24,8333	0,920265	0,886424	0,936438	1,01455	1,00954	1,00603	1,04931	1,0789			1,01928	1,01776
25	0,903603	0,873534	0,923079	1,00377	0,997988	0,997192	1,03976	1,07038			1,01011	1,00851
25,1667	0,893576	0,860526	0,910267	0,996214	0,989816	0,985536	1,03223	1,06362			1,00165	0,998053
25,3333	0,879372	0,843271	0,892735	0,987528	0,978399	0,977219	1,02028	1,052			0,993211	0,990061
25,5	0,864095	0,83207	0,878529	0,979545	0,971371	0,968504	1,01333	1,04593			0,983975	0,980159
25,6667	0,85123	0,818355	0,864115	0,969662	0,961845	0,957277	1,00306	1,03589			0,975295	0,970624
25,8333	0,841429	0,805628	0,849568	0,962395	0,95477	0,949168	0,993877	1,02687			0,968007	0,961398
26	0,826669	0,791878	0,838884	0,955112	0,942687	0,942177	0,985169	1,01607			0,960988	0,95218
26,1667	0,813722	0,779528	0,824243	0,943588	0,935129	0,929936	0,974542	1,00949			0,95096	0,944146
26,3333	0,802437	0,767579	0,812909	0,938221	0,926633	0,924764	0,966034	1,00019			0,943043	0,933626
26,5	0,792065	0,756558	0,801549	0,92918	0,915816	0,915357	0,957752	0,992829			0,9361	0,923925
26,6667	0,780762	0,747938	0,788051	0,920885	0,909616	0,904416	0,951397	0,98263			0,926239	0,917775
26,8333	0,771505	0,735442	0,77815	0,913247	0,901214	0,897201	0,940855	0,973937			0,919224	0,908431
27	0,76073	0,727285	0,766401	0,90562	0,892236	0,888878	0,932547	0,967025			0,912886	0,901171
27,1667	0,750731	0,715901	0,753914	0,897823	0,885729	0,878685	0,925349	0,956069			0,90319	0,891467
27,3333	0,738266	0,709034	0,743761	0,894355	0,878203	0,873094	0,915828	0,947785			0,898207	0,883204
27,5	0,731384	0,700358	0,73549	0,88523	0,871607	0,865097	0,908462	0,941019			0,892569	0,877305
27,6667	0,724434	0,690486	0,728071	0,877946	0,864605	0,856228	0,901077	0,932481			0,883935	0,86913
27,8333	0,715015	0,684262	0,718194	0,871314	0,856995	0,851575	0,894018	0,92515			0,879662	0,861936
28	0,710867	0,677558	0,710027	0,865955	0,85223	0,844141	0,885898	0,91748			0,873157	0,857255
28,1667	0,699093	0,66974	0,703212	0,860968	0,846417	0,834799	0,87882	0,909578			0,86584	0,848906
28,3333	0,695152	0,665896	0,696289	0,854363	0,839892	0,83133	0,871683	0,900735			0,860753	0,841597
28,5	0,688734	0,660508	0,689398	0,847307	0,835036	0,826235	0,864852	0,895598			0,85451	0,834862
28,6667	0,683145	0,654807	0,682841	0,84178	0,828423	0,816898	0,861198	0,889785			0,848461	0,830779
28,8333	0,678469	0,650273	0,677144	0,839164	0,824904	0,815906	0,851408	0,880235			0,845068	0,82564
29	0,674989	0,647916	0,673689	0,834065	0,821251	0,808383	0,846564	0,875676			0,83917	0,819109
29,1667	0,670065	0,646226	0,669623	0,82858	0,817276	0,802257	0,840213	0,867337			0,834583	0,814613
29,3333	0,668068	0,644851	0,664084	0,825897	0,813855	0,803484	0,834594	0,860821			0,830593	0,810543
29,5	0,665039	0,643798	0,663895	0,821488	0,80983	0,795415	0,830526	0,855517			0,824798	0,805587
29,6667	0,662423	0,639316	0,66033	0,817019	0,808137	0,791826	0,826112	0,852132			0,821914	0,80267
29,8333	0,661745	0,640927	0,657832	0,81589	0,805405	0,792438	0,82063	0,845469			0,821832	0,799564
30	0,662178	0,641192	0,657281	0,812704	0,800348	0,787784	0,817731	0,841184			0,817664	0,794928
30,1667	0,661273	0,642427	0,65814	0,808911	0,801148	0,784626	0,814152	0,836364			0,815	0,795742
30,3333	0,662853	0,64466	0,65853	0,809039	0,797812	0,785682	0,810774	0,832492			0,813955	0,791285
30,5	0,663646	0,646982	0,658609	0,809429	0,797511	0,782252	0,807055	0,828443			0,809336	0,790503
30,6667	0,665813	0,648964	0,660674	0,808011	0,797839	0,781571	0,80437	0,824534			0,808492	0,790251
30,8333	0,668091	0,655031	0,662415	0,807393	0,796956	0,783037	0,803022	0,82128			0,809513	0,787475
31	0,670503	0,65862	0,663824	0,805431	0,796165	0,781746	0,800165	0,821247			0,806531	0,787849
31,1667	0,674253	0,662924	0,668316	0,806879	0,797909	0,779626	0,800088	0,816875			0,806401	0,786155
31,3333	0,679117	0,671913	0,673463	0,807948	0,79809	0,785615	0,797794	0,814943			0,806511	0,787769
31,5	0,686058	0,678055	0,6769	0,80765	0,798986	0,783417	0,799219	0,813728			0,806781	0,785852
31,6667	0,688971	0,685877	0,68276	0,810002	0,801033	0,786733	0,797294	0,811298			0,807225	0,79014
31,8333	0,69683	0,694985	0,687578	0,81144	0,802718	0,789662	0,797484	0,811554			0,808707	0,789866
32	0,704898	0,70136	0,69571	0,812438	0,803876	0,789979	0,798365	0,810164			0,810014	0,790726
32,1667	0,710798	0,711862	0,703444	0,817721	0,807833	0,79389	0,800394	0,809772			0,810879	0,795256
32,3333	0,719601	0,721613	0,711805	0,820045	0,809883	0,798615	0,802044	0,810572			0,816457	0,796854
32,5	0,728422	0,733101	0,719468	0,823393	0,811998	0,798623	0,802907	0,810297			0,81734	0,799755
32,6667	0,739484	0,744121	0,728978	0,82705	0,818515	0,806166	0,80492	0,810169			0,818527	0,803002
32,8333	0,750784	0,757664	0,739237	0,831662	0,819218	0,814042	0,807491	0,811041			0,824575	0,807359
33	0,757406	0,770843	0,748072	0,835217	0,826164	0,8152	0,811867	0,813433			0,826104	0,811585
33,1667	0,769464	0,782558	0,758566	0,839289	0,830607	0,821469	0,815745	0,815582			0,831468	0,816713
33,3333	0,78288	0,794809	0,771093	0,844684	0,837838	0,831007	0,817885	0,816989			0,836056	0,822491
33,5	0,793035	0,810776	0,782245	0,850404	0,844947	0,831932	0,82409	0,820464			0,840937	0,82732
33,6667	0,805872	0,825436	0,794976	0,854445	0,850999	0,838186	0,829145	0,823053			0,846182	0,835157
33,8333	0,821325	0,838797	0,809477	0,85946	0,858409	0,84859	0,83109	0,827257			0,852632	0,839282
34	0,834187	0,85612	0,821144	0,866177	0,865563	0,852619	0,837537	0,829112			0,856504	0,845806
34,1667	0,845616	0,8728	0,834368	0,872984	0,872451	0,862076	0,841649	0,83295			0,863091	0,852878
34,3333	0,863705	0,888539	0,849396	0,881219	0,879585	0,874243	0,847772	0,838934			0,870733	0,860265
34,5	0,878683	0,906012	0,866899	0,886573	0,886385	0,878023	0,853003	0,843074			0,878535	0,86874
34,6667	0,892755	0,923433	0,878596	0,894422	0,895371	0,887851	0,859552	0,848175			0,884497	0,876307
34,8333	0,909399	0,939822	0,89429	0,903486	0,906654	0,898469	0,866729	0,85443			0,892581	0,885727
35	0,923464	0,955898	0,911633	0,910471	0,913863	0,904158	0,873484	0,859121			0,89814	0,894222
35,1667	0,941493	0,972503	0,927143	0,917474	0,921789	0,914366	0,882181	0,864521			0,906385	0,900509
35,3333	0,955962	0,992102	0,944664	0,927688	0,932287	0,927506	0,887979	0,870296			0,916883	0,910932
35,5	0,973791	1,00802	0,961068	0,934773	0,941532	0,933191	0,896956	0,877327			0,921491	0,919761
35,6667	0,989807	1,02632	0,977066	0,943934	0,948632	0,945754	0,903469	0,883557			0,931471	0,930349
35,8333	1,006	1,04404	0,991396	0,952851	0,959655	0,955105	0,910739	0,890874			0,940128	0,939412
36	1,02351	1,06083	1,01157	0,961293	0,968802	0,962081	0,920119	0,897558			0,946698	0,950202
36,1667	1,03923	1,08085	1,02636	0,969598	0,974026	0,971838	0,929107	0,903769			0,958168	0,957486
36,3333	1,0547	1,09724	1,04446	0,97751	0,985446	0,984839	0,934834	0,911962			0,965917	0,969282
36,5	1,07166	1,11346	1,06119	0,985235	0,994053	0,992118	0,944063	0,919009			0,97524	0,979044
36,6667	1,08931	1,1335	1,07962	0,992565	1,00121	1,00309	0,955517	0,927126			0,98668	0,98873
36,8333	1,10613	1,14798	1,09528	1,00313	1,01117	1,0127	0,963682	0,93447			0,992221	0,998777
37	1,12144	1,16526	1,11079	1,01212	1,01917	1,02079	0,97232	0,943362			1,00435	1,00767
37,1667	1,13612	1,18118	1,12897	1,02055	1,0293	1,03297	0,981534	0,949367			1,0123	1,0201
37,3333	1,15224	1,19572	1,1473	1,0297	1,038	1,04249	0,990413	0,957887			1,02158	1,0291
37,5	1,16789	1,21608	1,16053	1,03799	1,04434	1,0496	1,00197	0,967605			1,02803	1,03798
37,6667	1,1837	1,22923	1,17577	1,04827	1,05471	1,06161	1,00853	0,976347			1,04073	1,04944
37,8333	1,19768	1,24363	1,19298	1,05626	1,0641	1,0682	1,01894	0,981656			1,04572	1,05759
38	1,21433	1,25808	1,20403	1,06311	1,07152	1,07728	1,02669	0,990214			1,05747	1,0687
38,1667	1,22803	1,27114	1,21896	1,07199	1,08148	1,0872	1,03618	0,999306			1,06414	1,0776
38,3333	1,23855	1,28448	1,2335	1,08126	1,09024	1,09618	1,04429	1,00652			1,07029	1,08524
38,5	1,2539	1,3009	1,24839	1,08954	1,09674	1,10317	1,05483	1,01603			1,08079	1,09673
38,6667	1,26554	1,30833	1,26236	1,0998	1,10591	1,11159	1,06338	1,02489			1,08898	1,10235
38,8333	1,27667	1,32376	1,27477	1,10632	1,11589	1,11892	1,07241	1,0324			1,09808	1,11383
39	1,28814	1,33082	1,28654	1,11467	1,12371	1,12644	1,0788	1,04018			1,10476	1,12419
39,1667	1,29707	1,34206	1,29814	1,12361	1,13066	1,13581	1,08652	1,04749			1,11388	1,13059
39,3333	1,30762	1,35444	1,30827	1,1278	1,1365	1,14169	1,0976	1,05544			1,1197	1,13886
39,5	1,31593	1,36105	1,31786	1,13434	1,14164	1,14845	1,10497	1,06294			1,1264	1,14583
39,6667	1,32371	1,37173	1,33069	1,14191	1,14821	1,15444	1,11216	1,07197			1,1338	1,15287
39,8333	1,33209	1,37752	1,33824	1,14766	1,15662	1,1597	1,12095	1,07827			1,13718	1,16164
40	1,33769	1,38478	1,34581	1,15342	1,16182	1,16908	1,13012	1,0868			1,14648	1,1698
40,1667	1,34462	1,39173	1,35502	1,16004	1,16951	1,17419	1,13567	1,0943			1,15125	1,17372
40,3333	1,34981	1,39613	1,36245	1,16305	1,17521	1,17568	1,1437	1,0991			1,15714	1,18042
40,5	1,35663	1,39916	1,36915	1,16868	1,17831	1,18416	1,148	1,10823			1,16247	1,18705
40,6667	1,35846	1,40238	1,37554	1,17384	1,1858	1,18689	1,15633	1,11485			1,16798	1,19168
40,8333	1,36459	1,40647	1,3792	1,17776	1,19183	1,19358	1,16164	1,11797			1,17468	1,19903
41	1,36644	1,41023	1,38474	1,17947	1,19482	1,19827	1,16908	1,12766			1,17904	1,20514
41,1667	1,37024	1,40987	1,3872	1,18196	1,19507	1,20261	1,17309	1,13127			1,18387	1,20513
41,3333	1,37282	1,40769	1,3924	1,18618	1,20336	1,2048	1,17776	1,13455			1,18678	1,21332
41,5	1,37618	1,41247	1,39307	1,18911	1,20339	1,20782	1,18453	1,14278			1,18938	1,21711
41,6667	1,37566	1,4088	1,39374	1,19075	1,20831	1,21038	1,18698	1,1471			1,19201	1,21962
41,8333	1,37437	1,40712	1,3959	1,19048	1,21035	1,21168	1,19085	1,15			1,19675	1,22344
42	1,37509	1,40806	1,39708	1,19398	1,20887	1,21308	1,19906	1,15634			1,19806	1,22632
42,1667	1,37446	1,40306	1,39551	1,19583	1,21419	1,21248	1,19947	1,16104			1,20173	1,22906
42,3333	1,37436	1,397	1,39376	1,1974	1,21627	1,21579	1,20283	1,16257			1,20201	1,22883
42,5	1,3695	1,39711	1,39261	1,198	1,21561	1,21614	1,2044	1,16889			1,20671	1,23142
42,6667	1,36542	1,38891	1,39033	1,19664	1,21734	1,21826	1,20861	1,17412			1,20494	1,23121
42,8333	1,36508	1,38588	1,38733	1,19923	1,21584	1,21625	1,21182	1,17402			1,20733	1,23267
43	1,3609	1,38078	1,38195	1,19762	1,21572	1,21689	1,21415	1,17887			1,20986	1,23297
43,1667	1,35519	1,37334	1,3808	1,19965	1,21448	1,21785	1,21308	1,17987			1,20786	1,23371
43,3333	1,34659	1,36408	1,37725	1,19706	1,213	1,21621	1,21331	1,17769			1,2117	1,23341
43,5	1,34163	1,35986	1,37023	1,19844	1,21243	1,21682	1,21339	1,18471			1,21052	1,23266
43,6667	1,33641	1,35023	1,363	1,19458	1,21189	1,21351	1,21569	1,1878			1,20896	1,23339
43,8333	1,32936	1,34242	1,35813	1,19418	1,20821	1,21083	1,21495	1,18602			1,20781	1,23308
44	1,31951	1,33326	1,35213	1,19197	1,20542	1,20788	1,21636	1,18626			1,20857	1,23044
44,1667	1,31372	1,32159	1,34371	1,19045	1,2039	1,2047	1,21371	1,18965			1,20372	1,22596
44,3333	1,30491	1,31305	1,33628	1,18795	1,20249	1,20192	1,21308	1,18938			1,20343	1,22567
44,5	1,29753	1,29983	1,32762	1,18701	1,19872	1,20088	1,2126	1,18988			1,20158	1,22219
44,6667	1,28664	1,2895	1,3192	1,18364	1,19701	1,19624	1,21163	1,19004			1,19806	1,21945
44,8333	1,27563	1,27992	1,30956	1,17945	1,18952	1,19336	1,21164	1,18943			1,19653	1,21816
45	1,26336	1,26667	1,30042	1,17448	1,18593	1,19093	1,20822	1,18789			1,19485	1,21344
45,1667	1,25746	1,25613	1,29476	1,17034	1,17992	1,18528	1,20484	1,18863			1,19023	1,20982
45,3333	1,2471	1,24181	1,28418	1,16432	1,17468	1,18128	1,20149	1,18607			1,18794	1,20663
45,5	1,23603	1,23469	1,27131	1,16102	1,1713	1,17623	1,1987	1,18403			1,1846	1,20039
45,6667	1,22423	1,21617	1,25953	1,15599	1,16765	1,17088	1,19566	1,18339			1,1816	1,19569
45,8333	1,2123	1,20443	1,24935	1,15108	1,16225	1,16647	1,19432	1,17958			1,17588	1,19319
46	1,20121	1,1927	1,23601	1,14578	1,15661	1,1612	1,18863	1,18071			1,17387	1,18847
46,1667	1,18398	1,17798	1,22545	1,14177	1,15507	1,15718	1,18394	1,17893			1,16931	1,18077
46,3333	1,17596	1,16692	1,2143	1,13897	1,14772	1,14957	1,18352	1,1745			1,16508	1,17734
46,5	1,16142	1,15155	1,20017	1,13551	1,13892	1,14722	1,1769	1,17266			1,16166	1,1709
46,6667	1,1523	1,13975	1,18956	1,13072	1,13455	1,13656	1,17177	1,16968			1,15644	1,1657
46,8333	1,13825	1,12324	1,17638	1,12461	1,12893	1,13095	1,16683	1,16418			1,15021	1,15875
47	1,12573	1,10972	1,16618	1,1199	1,12473	1,12521	1,16163	1,16252			1,14661	1,15378
47,1667	1,11347	1,09771	1,15324	1,11621	1,11888	1,11852	1,15771	1,16032			1,13891	1,14684
47,3333	1,10059	1,08141	1,14002	1,10769	1,11556	1,11096	1,15232	1,15372			1,13502	1,14144
47,5	1,08446	1,07066	1,12731	1,10535	1,10788	1,10402	1,14632	1,15121			1,12822	1,1327
47,6667	1,07589	1,05587	1,11448	1,09774	1,10671	1,09619	1,14122	1,14656			1,12197	1,12856
47,8333	1,06418	1,04044	1,10227	1,09255	1,10105	1,08952	1,1357	1,14365			1,11645	1,11902
48	1,04887	1,02859	1,09182	1,0876	1,09451	1,084	1,13243	1,13773			1,11215	1,11396
48,1667	1,03437	1,01425	1,07577	1,08088	1,08802	1,0764	1,12712	1,1337			1,10655	1,10443
48,3333	1,02372	1,00192	1,06307	1,07233	1,0819	1,06972	1,11933	1,12669			1,09956	1,09933
48,5	1,01115	0,987258	1,05234	1,06621	1,07335	1,06412	1,11204	1,12171			1,09369	1,09017
48,6667	1,0004	0,977284	1,0394	1,06016	1,06577	1,0565	1,10598	1,11756			1,08609	1,08436
48,8333	0,987575	0,961171	1,0263	1,05569	1,05615	1,05039	1,0992	1,11048			1,08116	1,07708
49	0,97463	0,948317	1,01224	1,04884	1,04966	1,04195	1,09393	1,10538			1,07621	1,0703
49,1667	0,963728	0,937064	1,00087	1,0414	1,04256	1,03495	1,08648	1,10277			1,06962	1,06202
49,3333	0,95145	0,924198	0,987092	1,03566	1,03556	1,02995	1,08013	1,09561			1,0599	1,05482
49,5	0,943242	0,914777	0,974898	1,03108	1,02745	1,02153	1,07428	1,09179			1,05345	1,04843
49,6667	0,926357	0,90242	0,962036	1,02358	1,02024	1,01243	1,06513	1,08796			1,04893	1,04019
49,8333	0,917315	0,889618	0,953764	1,01645	1,01173	1,0076	1,05894	1,07732			1,04234	1,03326
50	0,905568	0,880015	0,939653	1,01232	1,00084	1,00225	1,05367	1,07411			1,03643	1,02529
50,1667	0,896055	0,868566	0,928154	1,00517	0,994058	0,991116	1,04583	1,06746			1,02984	1,01918
50,3333	0,88579	0,857049	0,915127	0,998655	0,987945	0,983994	1,03923	1,06167			1,02195	1,01117
50,5	0,874881	0,848409	0,90532	0,992809	0,977723	0,97787	1,03222	1,05955			1,01456	1,00379
50,6667	0,865022	0,836731	0,894015	0,985541	0,974538	0,96912	1,02211	1,05275			1,00822	0,995212
50,8333	0,856022	0,828541	0,885071	0,978588	0,967315	0,962855	1,01427	1,04609			1,00223	0,987622
51	0,847903	0,818149	0,872969	0,972296	0,961701	0,957082	1,00843	1,03879			0,996318	0,980096
51,1667	0,837775	0,808738	0,863948	0,970111	0,956573	0,947815	1,00145	1,03498			0,989807	0,974439
51,3333	0,83047	0,801005	0,854358	0,963068	0,950498	0,942571	0,996153	1,02505			0,984186	0,966062
51,5	0,8196	0,792583	0,844699	0,956387	0,943965	0,938552	0,986115	1,02468			0,977433	0,959583
51,6667	0,813379	0,783999	0,834496	0,951864	0,941151	0,929673	0,979382	1,01582			0,97114	0,952831
51,8333	0,804067	0,776518	0,827219	0,946008	0,932274	0,926188	0,971107	1,00957			0,967189	0,94789
52	0,797114	0,771018	0,816531	0,942391	0,926464	0,919092	0,966793	1,00578			0,963503	0,941236
52,1667	0,790645	0,762835	0,809508	0,934889	0,923614	0,912949	0,959442	1,00038			0,956065	0,935001
52,3333	0,786983	0,757052	0,800112	0,93023	0,91988	0,908627	0,95229	0,991908			0,947061	0,927594
52,5	0,777956	0,750131	0,791712	0,921193	0,9139	0,904679	0,943991	0,988204			0,942349	0,92015
52,6667	0,771727	0,745108	0,787015	0,914365	0,911027	0,896229	0,938374	0,98281			0,936162	0,914986
52,8333	0,766222	0,74107	0,779125	0,9079	0,907992	0,892351	0,932702	0,977695			0,930944	0,908408
53	0,762716	0,73552	0,771245	0,904021	0,903608	0,888642	0,925548	0,971678			0,927749	0,900473
53,1667	0,757069	0,728761	0,766358	0,896788	0,90134	0,879993	0,920793	0,965574			0,920934	0,897622
53,3333	0,752273	0,725917	0,762346	0,892025	0,894782	0,879338	0,917679	0,9602			0,915799	0,892191
53,5	0,750169	0,72289	0,753223	0,888788	0,889344	0,874644	0,910884	0,955361			0,912968	0,886144
53,6667	0,744909	0,719605	0,751365	0,886441	0,88548	0,86827	0,906757	0,946967			0,905574	0,882247
53,8333	0,742203	0,720439	0,744668	0,883104	0,878926	0,86874	0,900878	0,94182			0,900101	0,876703
54	0,739132	0,71754	0,742787	0,880897	0,873157	0,864328	0,894525	0,938866			0,896634	0,872259
54,1667	0,737748	0,713409	0,738049	0,874998	0,872215	0,858024	0,893311	0,933489			0,890597	0,867192
54,3333	0,734671	0,715753	0,735049	0,873856	0,866801	0,858453	0,887209	0,927318			0,887022	0,863156
54,5	0,734104	0,716448	0,730499	0,872163	0,863838	0,853059	0,883673	0,924234			0,884552	0,858959
54,6667	0,731724	0,713123	0,728001	0,867693	0,860947	0,848659	0,879087	0,919871			0,879945	0,855716
54,8333	0,733106	0,715066	0,725459	0,866393	0,859223	0,849202	0,874793	0,915893			0,878217	0,853729
55	0,734004	0,713948	0,722909	0,862028	0,852466	0,842932	0,874046	0,912039			0,870507	0,849319
55,1667	0,732431	0,714998	0,724188	0,863934	0,851889	0,83941	0,870337	0,905648			0,869283	0,846356
55,3333	0,732625	0,718138	0,721458	0,860568	0,847972	0,841957	0,86775	0,904439			0,866381	0,843422
55,5	0,734866	0,721112	0,723864	0,86063	0,847096	0,84142	0,864795	0,89911			0,862509	0,840158
55,6667	0,737674	0,723314	0,725122	0,856551	0,848375	0,837986	0,860957	0,895967			0,859479	0,840012
55,8333	0,739472	0,730989	0,723257	0,856386	0,844133	0,839559	0,857618	0,891729			0,862236	0,835659
56	0,743592	0,733339	0,726513	0,85403	0,845079	0,839269	0,856311	0,889727			0,859054	0,833527
56,1667	0,743227	0,735839	0,727779	0,855417	0,843695	0,838576	0,853616	0,88634			0,856221	0,832345
56,3333	0,750034	0,743984	0,726643	0,854447	0,844256	0,844047	0,848849	0,883138			0,854732	0,831634
56,5	0,75597	0,745609	0,730957	0,8579	0,844002	0,842382	0,848005	0,881727			0,855329	0,831617
56,6667	0,758353	0,752998	0,735235	0,857583	0,845971	0,841697	0,847321	0,878941			0,852663	0,829926
56,8333	0,76478	0,760408	0,738274	0,855359	0,847498	0,846545	0,845151	0,87544			0,854501	0,829768
57	0,770594	0,768357	0,741141	0,856652	0,846108	0,847321	0,843971	0,873622			0,849354	0,831172
57,1667	0,777071	0,774685	0,745497	0,858442	0,849604	0,845977	0,842119	0,872921			0,849805	0,831353
57,3333	0,782718	0,7839	0,749915	0,859492	0,850003	0,851945	0,843419	0,870034			0,853087	0,831516
57,5	0,788402	0,791071	0,75852	0,858713	0,851952	0,853148	0,842425	0,867385			0,852455	0,831509
57,6667	0,798312	0,796881	0,764574	0,862267	0,853988	0,85219	0,842681	0,86643			0,849946	0,83299
57,8333	0,806068	0,808618	0,768986	0,865137	0,85474	0,859989	0,842068	0,865912			0,852752	0,835792
58	0,811086	0,817071	0,774393	0,866361	0,858074	0,859388	0,842314	0,866425			0,854377	0,836212
58,1667	0,821366	0,826377	0,779107	0,869838	0,86129	0,860809	0,844523	0,862026			0,85773	0,839153
58,3333	0,828332	0,83798	0,789045	0,872348	0,863307	0,867836	0,844349	0,862476			0,859171	0,84063
58,5	0,838637	0,845988	0,796359	0,874355	0,868749	0,869286	0,847315	0,863701			0,859898	0,844041
58,6667	0,846871	0,855722	0,80458	0,878553	0,871873	0,872829	0,847252	0,862965			0,861125	0,847096
58,8333	0,857338	0,867068	0,81272	0,881484	0,875358	0,879551	0,850376	0,86318			0,866455	0,847064
59	0,865818	0,881005	0,819257	0,886339	0,878088	0,880121	0,853241	0,864915			0,866381	0,850426
59,1667	0,87806	0,888113	0,829586	0,887748	0,88386	0,883491	0,855795	0,862501			0,867856	0,858835
59,3333	0,88724	0,901062	0,838327	0,892203	0,887366	0,892254	0,856894	0,864271			0,870672	0,858687
59,5	0,899631	0,916963	0,848086	0,897541	0,892623	0,892076	0,860948	0,866791			0,871793	0,863216
59,6667	0,908485	0,925536	0,857597	0,899218	0,896648	0,896512	0,863921	0,865944			0,875776	0,8691
59,8333	0,920086	0,938635	0,867679	0,902099	0,899412	0,904597	0,866402	0,866903			0,880799	0,873084
60	0,930785	0,950422	0,878455	0,909862	0,905986	0,907212	0,872377	0,869405			0,884977	0,878429
60,1667	0,944639	0,960493	0,890789	0,913866	0,91108	0,913655	0,872262	0,869677			0,886603	0,883291
60,3333	0,955856	0,974651	0,901253	0,917655	0,916799	0,922757	0,875373	0,871615			0,894089	0,888581
60,5	0,966939	0,988686	0,911258	0,923087	0,920736	0,924449	0,881424	0,873627			0,896961	0,892488
60,6667	0,977702	1,00031	0,923017	0,927125	0,924959	0,93099	0,884745	0,877189			0,901877	0,901272
60,8333	0,986502	1,01261	0,935142	0,931292	0,930295	0,941741	0,889167	0,879914			0,908136	0,90401
61	1,00434	1,02546	0,944186	0,939675	0,935674	0,94412	0,89419	0,881726			0,911423	0,912542
61,1667	1,01295	1,03806	0,958949	0,943562	0,940187	0,950044	0,899201	0,883595			0,91704	0,916198
61,3333	1,02475	1,04734	0,968162	0,946476	0,945855	0,959957	0,903836	0,888324			0,921485	0,920206
61,5	1,0337	1,06114	0,978746	0,953962	0,952662	0,961793	0,90858	0,890409			0,924376	0,927178
61,6667	1,04761	1,07249	0,992087	0,960024	0,960213	0,963693	0,910595	0,891078			0,932173	0,935563
61,8333	1,06062	1,08784	1,00232	0,966058	0,967146	0,977494	0,917357	0,895019			0,936439	0,943057
62	1,07213	1,09829	1,01657	0,970656	0,970796	0,979183	0,92203	0,900222			0,941819	0,948227
62,1667	1,08115	1,1093	1,028	0,977005	0,976965	0,983197	0,927681	0,902467			0,943988	0,956378
62,3333	1,0927	1,1204	1,04094	0,980871	0,983504	0,995441	0,931459	0,906454			0,956218	0,961282
62,5	1,10366	1,13127	1,05017	0,986977	0,989364	0,999091	0,939655	0,909694			0,957888	0,967668
62,6667	1,11357	1,14434	1,05889	0,995227	0,996658	1,00616	0,943237	0,912842			0,964238	0,975898
62,8333	1,12346	1,15351	1,07234	0,999464	1,00169	1,01587	0,947393	0,917567			0,968298	0,981958
63	1,13558	1,16256	1,08339	1,00862	1,00605	1,01727	0,954174	0,923601			0,974445	0,989555
63,1667	1,14216	1,17381	1,09351	1,0154	1,01461	1,02006	0,960335	0,926559			0,980711	0,994879
63,3333	1,15369	1,18194	1,10341	1,01987	1,01817	1,03139	0,96508	0,93056			0,98653	1,00123
63,5	1,16132	1,18972	1,11221	1,02418	1,02437	1,03228	0,971341	0,934792			0,993803	1,00932
63,6667	1,17189	1,19718	1,12511	1,03052	1,03153	1,03718	0,977517	0,937423			0,997095	1,01572
63,8333	1,18063	1,20625	1,13336	1,0375	1,03823	1,0474	0,981501	0,942339			1,00582	1,01971
64	1,18923	1,21745	1,14291	1,04278	1,04475	1,04925	0,989249	0,947958			1,00959	1,02409
64,1667	1,1967	1,22202	1,152	1,04732	1,04902	1,05618	0,993608	0,951562			1,01578	1,03239
64,3333	1,1994	1,23089	1,16122	1,05324	1,05639	1,06611	0,996978	0,957057			1,02301	1,04078
64,5	1,20847	1,23192	1,1685	1,05529	1,06016	1,07057	1,00108	0,9615			1,0264	1,04459
64,6667	1,21509	1,24234	1,17728	1,06109	1,06448	1,07695	1,0083	0,966061			1,03382	1,05117
64,8333	1,21918	1,24605	1,18797	1,06452	1,06925	1,087	1,01383	0,967252			1,04167	1,05554
65	1,22528	1,25278	1,19184	1,06885	1,07413	1,08687	1,02135	0,974576			1,04295	1,06154
65,1667	1,23438	1,2546	1,20009	1,07416	1,07817	1,09256	1,024	0,975995			1,04986	1,06901
65,3333	1,23528	1,2612	1,2062	1,07546	1,07985	1,10174	1,02883	0,985038			1,05333	1,07263
65,5	1,2432	1,26422	1,21304	1,08098	1,08223	1,09934	1,03353	0,98803			1,05371	1,07962
65,6667	1,24719	1,26289	1,22097	1,08302	1,08755	1,10032	1,03834	0,991511			1,05989	1,08387
65,8333	1,24815	1,26615	1,22542	1,08676	1,08687	1,11188	1,04141	0,996056			1,06765	1,08634
66	1,25111	1,26899	1,22996	1,09098	1,09118	1,10351	1,04692	1,0014			1,07037	1,09209
66,1667	1,25473	1,27164	1,23283	1,09571	1,0936	1,10684	1,05021	1,0033			1,07307	1,09699
66,3333	1,25699	1,27427	1,23627	1,09608	1,09596	1,11539	1,04916	1,00662			1,0788	1,09941
66,5	1,25687	1,27452	1,24082	1,10316	1,09924	1,11077	1,0589	1,01068			1,07901	1,103
66,6667	1,25923	1,27309	1,2428	1,10412	1,10095	1,11169	1,06301	1,01226			1,08425	1,10938
66,8333	1,25696	1,27394	1,24764	1,10748	1,10669	1,11987	1,06345	1,01923			1,08861	1,11257
67	1,26	1,27286	1,24942	1,11072	1,10839	1,11602	1,06762	1,0229			1,09133	1,11317
67,1667	1,2635	1,27071	1,24894	1,11187	1,11322	1,11824	1,07281	1,02463			1,09435	1,11763
67,3333	1,2593	1,2716	1,25317	1,11591	1,11636	1,12498	1,07364	1,03012			1,09871	1,12078
67,5	1,25592	1,26854	1,25203	1,11637	1,11906	1,11625	1,07737	1,03171			1,10092	1,12436
67,6667	1,25471	1,26417	1,25438	1,11757	1,12351	1,12018	1,08	1,03714			1,10322	1,12428
67,8333	1,25289	1,26227	1,25415	1,12018	1,12436	1,12293	1,07732	1,04116			1,10712	1,12799
68	1,25098	1,25739	1,25151	1,12102	1,12597	1,11949	1,08273	1,04138			1,10671	1,12969
68,1667	1,24829	1,25585	1,25539	1,11792	1,12225	1,1203	1,08473	1,04605			1,111	1,132
68,3333	1,24352	1,25053	1,25106	1,11576	1,12536	1,12309	1,08875	1,04932			1,11383	1,13239
68,5	1,24221	1,24697	1,25375	1,11491	1,12358	1,1206	1,09132	1,04893			1,11421	1,13472
68,6667	1,23555	1,23788	1,25076	1,11662	1,12255	1,12439	1,0921	1,05304			1,1144	1,13559
68,8333	1,23492	1,23524	1,248	1,11402	1,12157	1,12617	1,09302	1,05563			1,11585	1,13436
69	1,2255	1,22677	1,24292	1,11343	1,12262	1,12078	1,09819	1,05575			1,11272	1,13327
69,1667	1,22429	1,22229	1,24166	1,11143	1,12141	1,12379	1,09871	1,0589			1,1179	1,13414
69,3333	1,21906	1,21924	1,24034	1,11138	1,12238	1,12628	1,09875	1,06107			1,11996	1,13598
69,5	1,21123	1,21142	1,23663	1,10889	1,12056	1,12239	1,10093	1,06455			1,1168	1,13669
69,6667	1,20628	1,20593	1,23223	1,11024	1,11908	1,1243	1,09875	1,06423			1,12156	1,13617
69,8333	1,2016	1,19499	1,23031	1,10646	1,12133	1,12775	1,10103	1,06589			1,11988	1,13515
70	1,19543	1,19164	1,2266	1,1073	1,11987	1,12085	1,10399	1,06794			1,11675	1,13145
70,1667	1,18658	1,18387	1,22219	1,10787	1,11761	1,12132	1,10168	1,07248			1,115	1,13129
70,3333	1,18182	1,17359	1,21351	1,10476	1,1142	1,12123	1,09927	1,0738			1,11655	1,12847
70,5	1,17273	1,16652	1,20984	1,10521	1,11288	1,11437	1,10328	1,07277			1,11538	1,12947
70,6667	1,16478	1,15684	1,20461	1,1025	1,11124	1,11697	1,09795	1,07469			1,11485	1,12838
70,8333	1,15756	1,15069	1,20038	1,1013	1,11257	1,11501	1,10066	1,07571			1,11396	1,12485
71	1,15162	1,1444	1,19446	1,09877	1,10934	1,11241	1,09629	1,07632			1,11087	1,12078
71,1667	1,14331	1,13247	1,18951	1,10056	1,10872	1,10886	1,09705	1,07816			1,10998	1,12037
71,3333	1,13737	1,12397	1,18444	1,09521	1,10614	1,10768	1,09551	1,07877			1,10666	1,11747
71,5	1,1279	1,12001	1,17717	1,09205	1,10096	1,10468	1,09658	1,07812			1,10559	1,11482
71,6667	1,11745	1,10596	1,17215	1,08876	1,10117	1,10253	1,09421	1,07852			1,10218	1,11453
71,8333	1,11287	1,09809	1,16164	1,0907	1,09623	1,10088	1,09293	1,07698			1,10169	1,10822
72	1,1036	1,08863	1,15615	1,08533	1,09298	1,09564	1,09273	1,07867			1,09878	1,10711
72,1667	1,09158	1,08091	1,14759	1,08387	1,08831	1,092	1,089	1,07924			1,09546	1,10426
72,3333	1,08478	1,07125	1,13897	1,08196	1,08401	1,08946	1,08556	1,07856			1,0956	1,09968
72,5	1,07619	1,06392	1,13429	1,07702	1,08261	1,08624	1,08451	1,07857			1,09232	1,09821
72,6667	1,06841	1,054	1,12722	1,07454	1,07913	1,08191	1,08158	1,07825			1,09235	1,09448
72,8333	1,06375	1,04067	1,11739	1,073	1,07637	1,0777	1,08159	1,07638			1,08538	1,09054
73	1,05115	1,03434	1,10964	1,07429	1,07446	1,07683	1,07713	1,07714			1,08489	1,08781
73,1667	1,04135	1,0268	1,102	1,06901	1,07118	1,07377	1,07426	1,07333			1,08028	1,08423
73,3333	1,03359	1,01794	1,09464	1,06213	1,06723	1,0685	1,07299	1,07428			1,07794	1,08019
73,5	1,02565	1,00831	1,08938	1,05962	1,06282	1,06108	1,07095	1,07046			1,07432	1,07494
73,6667	1,01634	1,00145	1,08129	1,05606	1,05844	1,05823	1,06676	1,07183			1,07239	1,07071
73,8333	1,0084	0,990859	1,07437	1,05258	1,05753	1,05385	1,06436	1,06825			1,06934	1,06753
74	0,998907	0,98324	1,06429	1,05078	1,05101	1,04406	1,0609	1,0679			1,06434	1,06109
74,1667	0,990197	0,977482	1,05777	1,04763	1,04662	1,04281	1,05757	1,06987			1,06224	1,05647
74,3333	0,982594	0,966462	1,04834	1,04098	1,04249	1,03634	1,05799	1,06497			1,05871	1,0531
74,5	0,976224	0,957713	1,04165	1,03691	1,03645	1,03068	1,05527	1,06346			1,0559	1,04927
74,6667	0,96637	0,951313	1,03602	1,03297	1,03422	1,02687	1,04827	1,061			1,04898	1,04437
74,8333	0,95956	0,941442	1,02472	1,03122	1,02772	1,02277	1,04589	1,06036			1,04597	1,03682
75	0,952561	0,93485	1,01838	1,02456	1,02503	1,01537	1,0438	1,05805			1,03942	1,03349
75,1667	0,94402	0,928926	1,0111	1,02077	1,01826	1,01526	1,03989	1,05592			1,03809	1,02913
75,3333	0,937165	0,919795	1,00193	1,01455	1,01591	1,01034	1,03618	1,05323			1,0334	1,02469
75,5	0,928985	0,912694	0,994295	1,01253	1,01417	1,0061	1,03333	1,04927			1,03101	1,01845
75,6667	0,921441	0,906029	0,986634	1,00685	1,00735	1,00037	1,03003	1,04927			1,02481	1,01635
75,8333	0,915418	0,901294	0,978792	1,00436	1,00496	1,00121	1,02475	1,04891			1,02371	1,01292
76	0,908906	0,895218	0,97152	1,00043	1,00094	0,99435	1,02485	1,04476			1,02051	1,00739
76,1667	0,901754	0,886697	0,965506	0,994545	0,997015	0,992832	1,01959	1,04403			1,01163	1,0023
76,3333	0,895509	0,880579	0,959199	0,990672	0,994499	0,989363	1,01718	1,04058			1,0106	0,998639
76,5	0,890092	0,874659	0,95116	0,989228	0,99209	0,981378	1,01325	1,03859			1,00532	0,994365
76,6667	0,883558	0,869509	0,94404	0,983976	0,989025	0,979435	1,01065	1,03601			1,00172	0,991376
76,8333	0,877754	0,864234	0,938157	0,982002	0,98476	0,97809	1,00502	1,03537			0,996168	0,986017
77	0,874225	0,858743	0,932307	0,975316	0,980635	0,97163	1,00511	1,03094			0,996071	0,983771
77,1667	0,868717	0,857393	0,926177	0,975562	0,977877	0,968013	1,00096	1,02627			0,989861	0,978905
77,3333	0,862969	0,853696	0,918416	0,973329	0,975109	0,967196	0,994363	1,02472			0,988014	0,976096
77,5	0,857362	0,848028	0,914735	0,966507	0,970427	0,963891	0,991962	1,02317			0,982402	0,969412
77,6667	0,857029	0,843734	0,906947	0,96481	0,965448	0,960027	0,988878	1,01848			0,981082	0,968318
77,8333	0,851332	0,839735	0,903481	0,963048	0,963873	0,956533	0,986014	1,01529			0,977435	0,963468
78	0,846483	0,83497	0,896023	0,960218	0,957851	0,952535	0,984693	1,01301			0,972508	0,960924
78,1667	0,844131	0,831639	0,892309	0,96009	0,955368	0,950159	0,977896	1,01217			0,970621	0,957605
78,3333	0,838833	0,833365	0,887915	0,954314	0,952222	0,946423	0,976259	1,00956			0,966569	0,953937
78,5	0,838395	0,827845	0,881873	0,953591	0,948986	0,943373	0,97381	1,00817			0,962869	0,94725
78,6667	0,835116	0,827764	0,87749	0,952321	0,946707	0,939745	0,970693	1,00658			0,961656	0,944414
78,8333	0,833342	0,824188	0,87107	0,947966	0,943424	0,936998	0,968396	1,00267			0,955405	0,943205
79	0,83388	0,822463	0,867345	0,945544	0,938775	0,933481	0,966805	0,999186			0,953867	0,938765
79,1667	0,830577	0,820479	0,865093	0,946058	0,936061	0,934108	0,964377	0,996897			0,951262	0,93779
79,3333	0,829993	0,82096	0,860357	0,940426	0,935348	0,931784	0,957987	0,995234			0,949049	0,930859
79,5	0,826602	0,82154	0,856704	0,938524	0,935809	0,929209	0,95809	0,992385			0,946074	0,93095
79,6667	0,826476	0,821712	0,85409	0,93732	0,931688	0,924627	0,953299	0,990903			0,944168	0,927595
79,8333	0,827234	0,821938	0,851764	0,935845	0,929128	0,923611	0,951831	0,985339			0,939536	0,927244
80	0,826805	0,823179	0,848046	0,934982	0,927907	0,922251	0,951422	0,98459			0,936857	0,923087
80,1667	0,82848	0,825895	0,845723	0,932251	0,926201	0,923112	0,946331	0,984108			0,935598	0,918105
80,3333	0,828535	0,825188	0,843167	0,931396	0,925621	0,919667	0,943327	0,980427			0,935707	0,916605
80,5	0,827652	0,827062	0,843759	0,931614	0,924461	0,916259	0,942006	0,976065			0,929576	0,916307
80,6667	0,828626	0,825928	0,839823	0,930311	0,923264	0,915963	0,940103	0,976451			0,932632	0,913016
80,8333	0,830971	0,829998	0,838984	0,92551	0,921245	0,915569	0,934505	0,971627			0,92565	0,911437
81	0,833715	0,834543	0,837967	0,923538	0,919821	0,914672	0,9356	0,969911			0,926236	0,909947
81,1667	0,835303	0,832805	0,837976	0,925888	0,918041	0,912246	0,932536	0,967054			0,923258	0,908506
81,3333	0,836756	0,837825	0,839135	0,924338	0,916294	0,910964	0,932572	0,96419			0,923797	0,910009
81,5	0,839559	0,842679	0,836737	0,926047	0,917435	0,908589	0,929404	0,962316			0,921408	0,905364
81,6667	0,842835	0,843053	0,837715	0,923219	0,917056	0,910889	0,928289	0,963155			0,921286	0,906324
81,8333	0,845013	0,848934	0,838293	0,920401	0,91518	0,910743	0,928367	0,961133			0,919106	0,905466
82	0,849376	0,853957	0,838462	0,919399	0,915653	0,910762	0,925513	0,959908			0,91438	0,904077
82,1667	0,850384	0,855834	0,839327	0,91814	0,915357	0,91197	0,926268	0,954835			0,916665	0,902738
82,3333	0,857577	0,86367	0,840148	0,922424	0,915853	0,910532	0,924378	0,953786			0,915056	0,902314
82,5	0,861803	0,868505	0,841331	0,919647	0,91513	0,912069	0,926799	0,953683			0,914623	0,901768
82,6667	0,864189	0,872853	0,843081	0,920841	0,916918	0,910291	0,922044	0,950863			0,912163	0,903166
82,8333	0,868484	0,876509	0,84532	0,919664	0,917839	0,911681	0,920224	0,949583			0,913315	0,903701
83	0,878197	0,881399	0,845182	0,91999	0,916622	0,913681	0,922419	0,948897			0,911737	0,905324
83,1667	0,880943	0,886026	0,848201	0,920744	0,917434	0,916413	0,920631	0,9468			0,91415	0,904319
83,3333	0,884423	0,891883	0,851259	0,925321	0,916836	0,914552	0,922715	0,942167			0,912112	0,904595
83,5	0,893017	0,900775	0,855839	0,925009	0,918119	0,917087	0,921659	0,944808			0,913935	0,905889
83,6667	0,900397	0,907343	0,859669	0,926703	0,918493	0,917588	0,920178	0,945373			0,914986	0,907086
83,8333	0,905205	0,913388	0,861108	0,924873	0,921842	0,920357	0,919029	0,941635			0,913943	0,907161
84	0,909777	0,919512	0,866269	0,928966	0,918691	0,922233	0,920438	0,943747			0,911466	0,907764
84,1667	0,916963	0,923253	0,869142	0,930233	0,921705	0,924261	0,920121	0,939992			0,914599	0,907931
84,3333	0,922156	0,934261	0,872488	0,930402	0,922176	0,924536	0,921845	0,939827			0,91409	0,910206
84,5	0,927765	0,937775	0,876634	0,929967	0,924373	0,927417	0,924928	0,939524			0,914182	0,910439
84,6667	0,936356	0,946233	0,88114	0,934697	0,927792	0,929198	0,920966	0,94061			0,918213	0,913694
84,8333	0,941275	0,953069	0,883723	0,936189	0,930353	0,932766	0,924556	0,93826			0,917866	0,915107
85	0,948376	0,959329	0,887919	0,939606	0,93119	0,93288	0,927894	0,939571			0,919878	0,914685
85,1667	0,957515	0,96627	0,892764	0,939282	0,935537	0,938107	0,925846	0,937651			0,918212	0,917839
85,3333	0,96072	0,973993	0,899002	0,942253	0,935011	0,938807	0,930398	0,936708			0,921166	0,921013
85,5	0,972266	0,980384	0,904421	0,944475	0,939128	0,941224	0,929901	0,938175			0,922968	0,923266
85,6667	0,977241	0,988061	0,909083	0,946302	0,942281	0,944184	0,928753	0,937462			0,925822	0,923731
85,8333	0,98275	0,993898	0,91677	0,948801	0,945763	0,946778	0,930601	0,93585			0,926222	0,927456
86	0,989465	1,00156	0,920358	0,950318	0,946298	0,949875	0,935178	0,935764			0,928439	0,930769
86,1667	0,998047	1,00977	0,925359	0,950341	0,948126	0,954393	0,934742	0,936392			0,930686	0,93131
86,3333	1,00765	1,01984	0,930183	0,953778	0,95099	0,957451	0,93778	0,936266			0,931321	0,935179
86,5	1,01479	1,0229	0,935928	0,958109	0,953132	0,958945	0,940433	0,934967			0,93154	0,939571
86,6667	1,01834	1,02963	0,943752	0,959747	0,954054	0,964159	0,939923	0,938386			0,936553	0,941678
86,8333	1,02488	1,03757	0,947539	0,961545	0,959969	0,965108	0,942375	0,938185			0,938415	0,946901
87	1,03161	1,04098	0,955112	0,966425	0,960735	0,966979	0,944368	0,938549			0,939539	0,949423
87,1667	1,03847	1,04917	0,960528	0,966417	0,964889	0,973888	0,946435	0,937533			0,943069	0,950434
87,3333	1,04566	1,05637	0,966221	0,971958	0,968388	0,974608	0,947026	0,938687			0,942751	0,954765
87,5	1,05336	1,06566	0,972832	0,972346	0,970026	0,976163	0,951101	0,939369			0,947374	0,958357
87,6667	1,05794	1,06828	0,979411	0,977503	0,97443	0,980933	0,95088	0,941651			0,95015	0,960585
87,8333	1,06193	1,0767	0,987836	0,980436	0,977514	0,985995	0,955817	0,943657			0,95294	0,961955
88	1,07258	1,07789	0,990768	0,98264	0,977624	0,986428	0,95792	0,941856			0,95366	0,965119
88,1667	1,0728	1,08698	0,99711	0,984248	0,982681	0,990833	0,959709	0,943256			0,958234	0,967389
88,3333	1,08352	1,08905	1,00159	0,986553	0,98638	0,994179	0,961965	0,943011			0,962474	0,971074
88,5	1,08677	1,09763	1,00824	0,99219	0,989581	0,995938	0,967176	0,944755			0,963522	0,975602
88,6667	1,09091	1,10203	1,01426	0,993242	0,992469	1,00112	0,96923	0,945506			0,967809	0,979217
88,8333	1,09518	1,10847	1,01955	0,99474	0,994607	1,00623	0,971397	0,946892			0,965445	0,979989
89	1,10269	1,11175	1,02466	1,00083	0,998978	1,00479	0,972625	0,948164			0,970612	0,986806
89,1667	1,10731	1,11376	1,02948	1,00475	0,998645	1,00957	0,975857	0,949644			0,975897	0,988033
89,3333	1,10918	1,11847	1,0358	1,00618	1,00377	1,01188	0,978286	0,952442			0,978856	0,992074
89,5	1,11454	1,1233	1,04102	1,00692	1,00357	1,01533	0,978909	0,95144			0,980704	0,995362
89,6667	1,11633	1,12599	1,0476	1,01201	1,00773	1,01871	0,979783	0,955128			0,983798	0,998642
89,8333	1,11987	1,12762	1,05072	1,01324	1,01147	1,02073	0,98319	0,955129			0,988331	1,00281
90	1,12681	1,13286	1,05626	1,01528	1,01248	1,02444	0,988333	0,956679			0,987375	1,00806
90,1667	1,12634	1,13324	1,06194	1,01814	1,01469	1,02634	0,989878	0,957945			0,990638	1,00882
90,3333	1,13051	1,13734	1,06413	1,02096	1,01691	1,02816	0,991345	0,963451			0,995775	1,01172
90,6667	1,13619	1,14309	1,07573	1,02267	1,02026	1,0331	0,997299	0,966931			1,00195	1,0178
90,8333	1,13978	1,14378	1,08002	1,02441	1,02438	1,03498	0,998504	0,969319			1,00476	1,02132
91	1,14054	1,14558	1,08344	1,02911	1,02765	1,03711	1,00209	0,966319			1,00395	1,02277
91,1667	1,1403	1,14635	1,08248	1,03016	1,03059	1,04019	1,00615	0,968833			1,00612	1,02568
91,3333	1,1426	1,14852	1,08968	1,03268	1,03184	1,04287	1,00658	0,970189			1,01151	1,02847
91,5	1,14372	1,14541	1,09431	1,0323	1,03371	1,04409	1,00807	0,973343			1,0121	1,03013
91,6667	1,14484	1,14841	1,09493	1,03509	1,03736	1,04414	1,01213	0,974395			1,01314	1,03411
91,8333	1,14318	1,14939	1,10018	1,03612	1,03749	1,04693	1,01481	0,976982			1,01633	1,03586
92	1,14458	1,14681	1,10222	1,03642	1,0397	1,04856	1,01508	0,979272			1,01883	1,03646
92,1667	1,14518	1,1496	1,10527	1,04003	1,04211	1,05298	1,01911	0,980196			1,02167	1,04335
92,3333	1,14264	1,14794	1,10693	1,04416	1,0407	1,0505	1,02178	0,98271			1,02562	1,04263
92,5	1,14167	1,14708	1,11101	1,04182	1,04529	1,05354	1,02325	0,985621			1,02569	1,04713
92,6667	1,14107	1,14398	1,11401	1,04476	1,04576	1,05606	1,02425	0,987735			1,02883	1,04813
92,8333	1,14354	1,14491	1,11404	1,04192	1,04868	1,05431	1,02676	0,989667			1,03211	1,05027
93	1,1412	1,14311	1,11469	1,04731	1,0469	1,0573	1,02833	0,990288			1,03138	1,04921
93,1667	1,13682	1,14139	1,11862	1,049	1,04978	1,05749	1,02855	0,990762			1,03668	1,05394
93,3333	1,13844	1,13938	1,11787	1,04791	1,04844	1,05982	1,02899	0,99473			1,03891	1,05373
93,5	1,13524	1,13519	1,11869	1,04791	1,05265	1,06012	1,03268	0,99474			1,0405	1,05507
93,6667	1,13471	1,13345	1,12241	1,04794	1,05155	1,06125	1,03359	0,996756			1,04051	1,05673
93,8333	1,13244	1,12836	1,12085	1,0499	1,05163	1,06132	1,03569	0,997169			1,04269	1,05705
94	1,12924	1,1268	1,11889	1,04956	1,05655	1,06197	1,03824	0,999984			1,04157	1,06079
94,1667	1,1254	1,12629	1,12175	1,05177	1,05488	1,06173	1,03829	1,00178			1,0444	1,06158
94,3333	1,12202	1,1214	1,12383	1,05331	1,05536	1,06136	1,04008	1,00446			1,04917	1,06076
94,5	1,11566	1,11999	1,12315	1,05124	1,05543	1,06233	1,04258	1,00444			1,04572	1,06343
94,6667	1,11273	1,11524	1,12063	1,05138	1,05819	1,06109	1,04447	1,00514			1,04581	1,06326
94,8333	1,11009	1,10899	1,12106	1,05371	1,05722	1,0608	1,04179	1,00973			1,05079	1,06507
95	1,10491	1,10588	1,12174	1,05571	1,06086	1,06088	1,04486	1,00886			1,04888	1,06672
95,1667	1,1033	1,10111	1,11879	1,0548	1,05691	1,05911	1,04431	1,01305			1,04868	1,06208
95,3333	1,09715	1,09635	1,12074	1,05573	1,06098	1,06428	1,04666	1,01425			1,0509	1,06484
95,5	1,09413	1,09265	1,11624	1,05705	1,05759	1,06181	1,04324	1,01526			1,05238	1,06258
95,6667	1,09101	1,08923	1,11526	1,05567	1,05699	1,06124	1,04649	1,01614			1,05205	1,06239
95,8333	1,0857	1,08467	1,11488	1,05534	1,05917	1,05782	1,04879	1,01902			1,05184	1,06651
96	1,08132	1,07918	1,11284	1,05583	1,05496	1,05891	1,04851	1,01736			1,05229	1,06478
96,1667	1,0768	1,07267	1,11272	1,05355	1,05497	1,05805	1,04776	1,01639			1,05372	1,06677
96,3333	1,07293	1,07058	1,10918	1,0515	1,05543	1,05863	1,04632	1,02046			1,05101	1,06405
96,5	1,06828	1,06437	1,10993	1,0534	1,05367	1,05582	1,0489	1,0195			1,05301	1,06472
96,6667	1,0642	1,06082	1,10499	1,05031	1,05246	1,0522	1,04879	1,02262			1,05238	1,06391
96,8333	1,0574	1,05723	1,10063	1,05143	1,05438	1,04992	1,04819	1,02294			1,05417	1,06417
97	1,05514	1,04654	1,09793	1,05082	1,05064	1,04919	1,04692	1,0237			1,05518	1,06285
97,1667	1,04697	1,04433	1,09567	1,04807	1,05093	1,04836	1,048	1,02624			1,0533	1,06369
97,3333	1,04121	1,04025	1,09649	1,04951	1,0517	1,05084	1,04648	1,02638			1,05128	1,06005
97,5	1,03832	1,03329	1,09172	1,04492	1,04621	1,048	1,04671	1,02702			1,05337	1,05812
97,6667	1,03151	1,03016	1,08847	1,04402	1,0445	1,04765	1,04774	1,0265			1,04918	1,06049
97,8333	1,02643	1,02409	1,08867	1,04188	1,04427	1,04556	1,04474	1,0307			1,05139	1,05537
98	1,02311	1,01614	1,08421	1,0406	1,04269	1,04535	1,04752	1,03012			1,04774	1,05726
98,1667	1,01691	1,01447	1,08117	1,04016	1,0408	1,04355	1,0462	1,03125			1,04827	1,05432
98,3333	1,01359	1,00765	1,07719	1,03567	1,03969	1,04255	1,04365	1,03303			1,04864	1,05343
98,5	1,00622	1,00206	1,07408	1,03611	1,03892	1,03664	1,04256	1,03106			1,04783	1,05114
98,6667	1,00437	0,997399	1,06982	1,03445	1,03714	1,03794	1,04395	1,03297			1,04809	1,05108
98,8333	0,999252	0,992143	1,06738	1,03463	1,03508	1,03647	1,04134	1,02996			1,04703	1,04969
99	0,994928	0,986804	1,06445	1,03453	1,03309	1,03287	1,04138	1,03378			1,04244	1,04785
99,1667	0,989436	0,983461	1,0612	1,03029	1,03158	1,0322	1,0412	1,03335			1,04566	1,04756
99,3333	0,984253	0,977821	1,05573	1,02741	1,03295	1,02925	1,04051	1,03454			1,04678	1,04405
99,5	0,979307	0,972997	1,05377	1,02665	1,02892	1,02823	1,0378	1,03461			1,03985	1,04269
99,6667	0,975256	0,967084	1,04978	1,02413	1,02725	1,02581	1,03731	1,03214			1,04019	1,04024
99,8333	0,971007	0,962175	1,04477	1,02213	1,02556	1,02268	1,03354	1,03469			1,03838	1,03919
100	0,966739	0,95836	1,04018	1,02129	1,02386	1,02241	1,03418	1,03462			1,03853	1,0355
100,167	0,963277	0,953515	1,03632	1,01936	1,02127	1,01797	1,03297	1,0348			1,03531	1,03658
100,333	0,959475	0,951271	1,03368	1,01469	1,01718	1,02062	1,02864	1,03258			1,03554	1,03187
100,5	0,954525	0,946217	1,02796	1,01628	1,01978	1,01284	1,02916	1,03425			1,03316	1,0314
100,667	0,950064	0,943117	1,02383	1,01286	1,01749	1,01117	1,02673	1,03396			1,03391	1,03152
100,833	0,9457	0,938503	1,02341	1,01032	1,01483	1,01128	1,02751	1,03605			1,03116	1,02623
101	0,942059	0,934913	1,0161	1,00894	1,01583	1,01022	1,02564	1,02933			1,02717	1,02498
101,167	0,938741	0,92932	1,01363	1,00603	1,01201	1,00772	1,02259	1,03328			1,02635	1,02499
101,333	0,93462	0,927165	1,0108	1,0039	1,01029	1,00658	1,02335	1,03318			1,02526	1,02111
101,5	0,931141	0,928037	1,00732	1,00431	1,00915	1,00145	1,01983	1,03132			1,02538	1,01942
101,667	0,93382	0,920316	1,00144	1,00061	1,00331	1,0004	1,02098	1,03069			1,02003	1,01563
101,833	0,927296	0,918291	1,00078	0,998147	1,00351	0,998097	1,01562	1,03065			1,01982	1,01325
102	0,923142	0,914472	0,996591	0,997419	1,00488	0,997633	1,01551	1,02992			1,01696	1,01278
102,167	0,922429	0,911326	0,991634	0,997879	1,00321	0,994326	1,01603	1,0285			1,01724	1,0111
102,333	0,918246	0,911277	0,989879	0,999861	1,00097	0,992759	1,01296	1,02796			1,01306	1,00904
102,5	0,916203	0,904306	0,985895	0,990606	1,00027	0,990787	1,01011	1,02939			1,0124	1,00542
102,667	0,912782	0,907955	0,980454	0,991979	0,996406	0,98752	1,00695	1,03036			1,01026	1,00507
102,833	0,912293	0,905571	0,980489	0,989382	0,995473	0,985484	1,00528	1,02876			1,00853	1,00002
103	0,910118	0,90232	0,976246	0,990976	0,994598	0,982639	1,00804	1,02784			1,00674	1,00274
103,167	0,90993	0,899303	0,972249	0,987168	0,992351	0,980818	1,00404	1,02384			1,00568	0,9981
103,333	0,908829	0,897498	0,967879	0,984879	0,987584	0,982088	1,00235	1,02612			1,00226	0,997161
103,5	0,903375	0,899295	0,964933	0,98522	0,988574	0,975279	0,998311	1,02314			1,00173	0,993996
103,667	0,900457	0,898263	0,963801	0,980379	0,986747	0,975637	1,00013	1,02448			0,999974	0,994045
103,833	0,902817	0,894183	0,960747	0,979687	0,982773	0,974837	0,996034	1,02421			1,00092	0,989473
104	0,902262	0,895014	0,957111	0,981174	0,981858	0,972409	0,996371	1,02239			0,995915	0,988761
104,167	0,899586	0,897013	0,954014	0,980641	0,978415	0,97265	0,995403	1,02135			0,995746	0,986761
104,333	0,903987	0,896221	0,952821	0,975549	0,977634	0,968391	0,989074	1,02216			0,994913	0,985155
104,5	0,902764	0,895125	0,951583	0,976165	0,976302	0,968256	0,9917	1,02161			0,991415	0,983693
104,667	0,900897	0,896858	0,944884	0,972419	0,975088	0,966077	0,988402	1,01822			0,989548	0,983462
104,833	0,901801	0,898086	0,943746	0,971362	0,971155	0,966704	0,98611	1,01902			0,989119	0,976175
105	0,904759	0,89693	0,945331	0,969859	0,973502	0,964068	0,987504	1,01371			0,986676	0,976942
105,167	0,902241	0,900291	0,94088	0,968056	0,970704	0,961547	0,983781	1,01508			0,987766	0,977039
105,333	0,903253	0,900031	0,938478	0,96814	0,96875	0,963664	0,983474	1,01713			0,987151	0,975563
105,5	0,904535	0,902177	0,936488	0,96571	0,97025	0,960716	0,98133	1,01431			0,982384	0,972246
105,667	0,905879	0,898546	0,934238	0,962714	0,967445	0,959222	0,983351	1,01452			0,982628	0,971862
105,833	0,908922	0,904535	0,933951	0,964874	0,965324	0,959885	0,979206	1,01212			0,983511	0,970957
106	0,908694	0,906219	0,931385	0,96407	0,963623	0,961953	0,979383	1,01154			0,979544	0,973199
106,167	0,908737	0,907639	0,930211	0,961768	0,961785	0,955192	0,977984	1,01029			0,979089	0,966973
106,333	0,911713	0,910168	0,931415	0,96329	0,964582	0,960752	0,977452	1,00916			0,980384	0,966308
106,5	0,913831	0,911984	0,927779	0,96105	0,964281	0,958674	0,977193	1,00829			0,975211	0,966713
106,667	0,914001	0,913773	0,928065	0,960257	0,960642	0,958973	0,974732	1,00641			0,976474	0,962637
106,833	0,92062	0,916713	0,927455	0,960297	0,963057	0,957957	0,971061	1,00745			0,97619	0,96573
107	0,920692	0,918906	0,927103	0,960692	0,964425	0,9543	0,972871	1,00757			0,975974	0,965072
107,167	0,92271	0,91981	0,92263	0,960633	0,960249	0,954091	0,972676	1,00258			0,971948	0,963708
107,333	0,923534	0,923428	0,92524	0,960568	0,957107	0,956769	0,971412	1,00278			0,970713	0,9607
107,5	0,924947	0,928527	0,923862	0,962395	0,960177	0,959036	0,970692	1,00146			0,969	0,9613
107,667	0,931965	0,927454	0,922733	0,959983	0,960832	0,955802	0,970828	1,00013			0,966816	0,959789
107,833	0,932179	0,931212	0,923395	0,95906	0,958879	0,955965	0,967167	0,999936			0,968622	0,958396
108	0,937037	0,936547	0,922976	0,96263	0,958809	0,957556	0,967653	0,999986			0,967102	0,957755
108,167	0,939374	0,940576	0,924802	0,961285	0,959708	0,955619	0,969091	0,99883			0,968782	0,959756
108,333	0,94326	0,942657	0,925387	0,959279	0,958384	0,957658	0,965015	0,996661			0,965131	0,956772
108,5	0,942443	0,945735	0,92598	0,95854	0,958726	0,958286	0,967519	0,998538			0,963566	0,95636
108,667	0,948156	0,951347	0,925042	0,963395	0,959299	0,958151	0,968172	0,996422			0,963055	0,956318
108,833	0,949283	0,95421	0,926012	0,963478	0,960326	0,9594	0,96449	0,996458			0,963103	0,954272
109	0,955779	0,957853	0,927228	0,959841	0,961274	0,960553	0,966036	0,991654			0,962214	0,955268
109,167	0,957806	0,960146	0,928544	0,96306	0,962374	0,95918	0,965338	0,989543			0,963129	0,957987
109,333	0,962553	0,965729	0,928432	0,960887	0,961244	0,960512	0,96414	0,992839			0,963995	0,956573
109,5	0,96739	0,96985	0,928102	0,962928	0,962561	0,960384	0,964359	0,990935			0,965024	0,957757
109,667	0,970527	0,974097	0,930948	0,966276	0,963404	0,962443	0,968317	0,990046			0,963797	0,95679
109,833	0,976694	0,977754	0,929958	0,964252	0,963417	0,961198	0,96381	0,988702			0,963346	0,957739
110	0,976501	0,981785	0,934364	0,962926	0,964876	0,964294	0,963282	0,991996			0,961428	0,956987
110,167	0,979988	0,988542	0,93559	0,966105	0,962833	0,9645	0,963791	0,986903			0,963655	0,957518
110,333	0,988037	0,990565	0,937374	0,967751	0,962889	0,964152	0,964698	0,990683			0,964952	0,958023
110,5	0,990282	0,991295	0,937889	0,967231	0,963044	0,967061	0,965621	0,984198			0,959594	0,957069
110,667	0,994155	0,998908	0,938423	0,967382	0,964451	0,966075	0,96731	0,986281			0,964157	0,961833
110,833	0,996835	1,00148	0,942094	0,969116	0,967599	0,967245	0,965103	0,986917			0,966343	0,960454
111	1,00157	1,00512	0,941753	0,968679	0,968769	0,971159	0,966144	0,984787			0,964735	0,961087
111,167	1,00603	1,01239	0,943078	0,970462	0,965736	0,972467	0,967629	0,983064			0,962559	0,961727
111,333	1,01159	1,01495	0,947781	0,9737	0,967531	0,973149	0,968989	0,98563			0,96397	0,95968
111,5	1,01182	1,01863	0,949978	0,97268	0,969675	0,970662	0,97239	0,98302			0,96304	0,961393
111,667	1,01469	1,02239	0,951476	0,974952	0,970612	0,97592	0,968515	0,980015			0,96492	0,962258
111,833	1,02023	1,02547	0,954454	0,975546	0,971067	0,975164	0,969435	0,980881			0,964147	0,962959
112	1,02336	1,03091	0,959625	0,975394	0,975878	0,978245	0,969796	0,983887			0,965245	0,968225
112,167	1,02729	1,03175	0,961797	0,979675	0,972086	0,979052	0,972586	0,982699			0,96718	0,967973
112,333	1,02928	1,03718	0,962054	0,975719	0,975053	0,981002	0,97352	0,983036			0,965494	0,965849
112,5	1,03302	1,03742	0,966477	0,979858	0,975002	0,982709	0,974335	0,978602			0,96735	0,968778
112,667	1,04037	1,0418	0,969747	0,979255	0,976841	0,983747	0,973015	0,980897			0,96969	0,968898
112,833	1,03942	1,04958	0,971807	0,983612	0,979744	0,986811	0,975633	0,982174			0,969427	0,969765
113	1,04495	1,04913	0,973777	0,983587	0,977988	0,986714	0,976203	0,979074			0,970699	0,972657
113,167	1,04447	1,05574	0,976939	0,984399	0,978476	0,988981	0,97971	0,979789			0,971168	0,975654
113,333	1,04892	1,0544	0,978792	0,987504	0,982722	0,990721	0,980614	0,980975			0,970612	0,97161
113,5	1,04991	1,05441	0,981313	0,987275	0,986644	0,98955	0,980058	0,979895			0,972834	0,976566
113,667	1,05517	1,06118	0,984604	0,989955	0,985122	0,992882	0,980405	0,978966			0,973502	0,97748
113,833	1,05984	1,0647	0,986372	0,991562	0,984926	0,994644	0,980294	0,979753			0,974462	0,977137
114	1,05778	1,06288	0,991158	0,991873	0,986403	0,994558	0,982974	0,977363			0,976815	0,979036
114,167	1,05975	1,06679	0,992234	0,993067	0,98853	0,995082	0,983161	0,98124			0,975127	0,983147
114,333	1,0631	1,06651	0,998033	0,995634	0,991722	0,996957	0,982108	0,981418			0,97817	0,984673
114,5	1,06103	1,0679	0,997199	0,994502	0,993493	0,998765	0,986033	0,978804			0,977462	0,984641
114,667	1,06868	1,0714	1,00132	0,998258	0,992344	1,00187	0,985174	0,979987			0,980266	0,98733
114,833	1,06779	1,07606	1,00408	0,999637	0,992754	1,00154	0,987207	0,980503			0,983232	0,987794
115	1,06732	1,07435	1,00696	1,00001	0,995772	1,00323	0,989692	0,979163			0,980621	0,989439
115,167	1,07172	1,07806	1,00928	1,00164	0,998253	1,00554	0,990522	0,980405			0,986838	0,990563
115,333	1,0698	1,07768	1,01278	1,00318	1,00136	1,00781	0,992827	0,983555			0,986543	0,992375
115,5	1,0718	1,07733	1,01537	1,00179	1,00046	1,00762	0,991519	0,981478			0,985865	0,994924
115,667	1,07198	1,0799	1,01923	1,00613	1,0015	1,00863	0,995675	0,979187			0,986683	0,996534
115,833	1,07264	1,08006	1,01709	1,00513	1,00585	1,00913	0,995954	0,982421			0,98975	0,99696
116	1,07358	1,08006	1,02126	1,00572	1,00796	1,01437	0,996468	0,979679			0,989201	1,00038
116,167	1,07741	1,08055	1,0244	1,0082	1,00385	1,01113	0,99749	0,982114			0,99151	0,99819
116,333	1,07509	1,08081	1,02894	1,00956	1,00846	1,01508	1,00005	0,983076			0,99133	1,00079
116,5	1,07738	1,08165	1,02553	1,01053	1,01044	1,01455	1,00066	0,983584			0,990345	1,00232
116,667	1,07463	1,0822	1,03021	1,0115	1,00807	1,01742	1,00102	0,984802			0,994873	1,00331
116,833	1,0777	1,07958	1,03204	1,01149	1,01042	1,01599	1,00243	0,984328			0,99663	1,00504
117	1,07425	1,07654	1,03876	1,01044	1,01189	1,01719	1,00348	0,985756			0,9948	1,00668
117,167	1,07217	1,08013	1,03704	1,01616	1,01349	1,02315	1,00594	0,982126			0,998148	1,00766
117,333	1,07297	1,07752	1,03896	1,01563	1,01218	1,01948	1,00496	0,986616			0,999485	1,00942
117,5	1,07419	1,07885	1,03902	1,01591	1,01626	1,02141	1,0051	0,986566			1,00141	1,01323
117,667	1,07425	1,07804	1,04172	1,01633	1,01412	1,02552	1,00684	0,98735			1,0007	1,01154
117,833	1,07295	1,07635	1,04382	1,01942	1,01676	1,0202	1,0078	0,985775			1,00004	1,01527
118	1,07063	1,06985	1,0449	1,01967	1,01622	1,02462	1,00908	0,986143			1,00191	1,01756
118,167	1,07164	1,07301	1,04645	1,01715	1,0186	1,02337	1,01107	0,988281			1,00445	1,01595
118,333	1,07019	1,07194	1,04761	1,01625	1,01807	1,02169	1,01088	0,989776			1,00395	1,01648
118,5	1,06607	1,0698	1,04778	1,02285	1,02012	1,02642	1,01306	0,988638			1,00659	1,01889
118,667	1,06327	1,06874	1,05127	1,02026	1,02	1,02882	1,01252	0,988411			1,00629	1,01868
118,833	1,06192	1,06433	1,05046	1,02098	1,02156	1,02609	1,01215	0,991575			1,00788	1,02029
119	1,05966	1,06134	1,05233	1,02068	1,02438	1,02619	1,01433	0,991377			1,00933	1,02141
119,167	1,06231	1,06215	1,05285	1,02211	1,0213	1,03039	1,01225	0,992817			1,01101	1,02039
119,333	1,0543	1,05879	1,05211	1,02241	1,02257	1,02624	1,01801	0,992787			1,00962	1,02124
119,5	1,05588	1,0576	1,05297	1,024	1,02495	1,0323	1,01757	0,990996			1,01048	1,02455
119,667	1,05173	1,05339	1,05367	1,02015	1,02395	1,03014	1,01664	0,996832			1,01331	1,02309
119,833	1,04849	1,05286	1,05479	1,0239	1,02349	1,02861	1,01792	0,994233			1,01353	1,02675
120	1,0497	1,05132	1,05433	1,02406	1,02472	1,02931	1,02008	0,995515			1,0152	1,025
120,167	1,04685	1,04863	1,05668	1,02327	1,02445	1,03207	1,02141	0,999247			1,0156	1,02586
120,333	1,04117	1,04546	1,05707	1,02427	1,02528	1,02764	1,02265	0,997194			1,01592	1,02927
120,5	1,04086	1,04167	1,05667	1,02487	1,02662	1,02854	1,02021	0,997291			1,01818	1,02776
120,667	1,03688	1,03866	1,05706	1,02276	1,02468	1,03097	1,02354	1,0007			1,01682	1,02765
120,833	1,03667	1,03749	1,05589	1,0262	1,02562	1,02695	1,02073	1,00039			1,0146	1,02935
121	1,0317	1,03598	1,05513	1,02568	1,0257	1,03227	1,02393	0,99736			1,01812	1,02891
121,167	1,03487	1,03225	1,05664	1,02291	1,02286	1,02952	1,02571	1,00276			1,01781	1,02983
121,333	1,0295	1,02427	1,0555	1,02375	1,02263	1,0265	1,02336	0,998416			1,01769	1,02907
121,5	1,02523	1,02457	1,05508	1,01964	1,02405	1,02719	1,02393	1,00096			1,0184	1,03173
121,667	1,02111	1,02192	1,05314	1,0211	1,02317	1,03153	1,02064	1,00315			1,02049	1,03036
121,833	1,01924	1,02081	1,05356	1,02397	1,02517	1,02589	1,02438	1,00322			1,02202	1,0297
122	1,01606	1,01743	1,04912	1,02092	1,02781	1,02734	1,02449	1,0029			1,02409	1,03035
122,167	1,01425	1,01671	1,05319	1,02374	1,02218	1,02717	1,02316	1,00505			1,02519	1,02807
122,333	1,00957	1,00756	1,05041	1,02262	1,02621	1,02184	1,02691	1,00542			1,02117	1,03326
122,5	1,01081	1,00645	1,05079	1,02217	1,02415	1,0249	1,02477	1,00257			1,02568	1,03001
122,667	1,00611	1,00779	1,05212	1,01948	1,02296	1,02339	1,02672	1,00753			1,02447	1,03109
122,833	1,00509	1,00211	1,04671	1,01945	1,02197	1,02136	1,02283	1,00924			1,02153	1,03169
123	1,00112	1,00001	1,04716	1,01852	1,02284	1,02018	1,02511	1,007			1,02483	1,03154
123,167	0,997274	0,998377	1,04665	1,0201	1,01946	1,01893	1,02449	1,00784			1,02373	1,03232
123,333	0,993645	0,993772	1,04583	1,01544	1,02419	1,01884	1,02232	1,00935			1,02109	1,02927
123,5	0,992463	0,994683	1,04205	1,01755	1,02362	1,02095	1,02605	1,00916			1,02705	1,02841
123,667	0,986596	0,990074	1,04295	1,01601	1,02234	1,01693	1,02412	1,00918			1,023	1,02953
123,833	0,987067	0,987836	1,03872	1,01566	1,01981	1,01507	1,02351	1,0094			1,02203	1,02891
124	0,985391	0,986769	1,04078	1,01515	1,01868	1,01937	1,02518	1,00986			1,02362	1,02618
124,167	0,981118	0,981009	1,0381	1,01275	1,02075	1,01608	1,02206	1,01261			1,02627	1,02691
124,333	0,97713	0,976636	1,03496	1,01309	1,02133	1,01193	1,0214	1,01326			1,02271	1,02829
124,5	0,981337	0,973246	1,03288	1,01262	1,01748	1,01378	1,02099	1,00835			1,02418	1,02761
124,667	0,975437	0,975118	1,03265	1,01191	1,01663	1,01132	1,02405	1,01327			1,02201	1,02646
124,833	0,975399	0,970699	1,02966	1,00977	1,01552	1,00773	1,02155	1,01185			1,02191	1,0275
125	0,967069	0,967739	1,03137	1,01101	1,01506	1,01248	1,0203	1,01129			1,02255	1,02272
125,167	0,968519	0,968128	1,0264	1,00642	1,01338	1,00956	1,02012	1,01709			1,02212	1,0223
125,333	0,965311	0,965546	1,02599	1,00503	1,0125	1,00622	1,02293	1,01396			1,0223	1,02239
125,5	0,963526	0,967439	1,02165	1,00832	1,01461	1,01109	1,02097	1,01355			1,02268	1,02355
125,667	0,963634	0,962394	1,02438	1,00677	1,0108	1,00842	1,01835	1,01542			1,02103	1,02266
125,833	0,962236	0,960466	1,02208	1,00584	1,0099	1,00247	1,02007	1,01563			1,02405	1,02173
126	0,959561	0,957606	1,01967	1,00812	1,00624	1,0075	1,02027	1,01658			1,02256	1,02116
126,167	0,954689	0,956457	1,01495	1,00525	1,00528	1,00221	1,0193	1,01776			1,02325	1,01709
126,333	0,955878	0,956413	1,01464	1,00231	1,00784	1,00175	1,01659	1,01435			1,01957	1,01965
126,5	0,954982	0,952858	1,01434	1,00002	1,00634	1,00297	1,01404	1,01615			1,01985	1,02058
126,667	0,955412	0,953335	1,01089	1,00263	1,00587	1,0012	1,01635	1,01729			1,01852	1,01844
126,833	0,9523	0,948458	1,01135	0,999518	1,00331	0,997577	1,01632	1,01891			1,0168	1,01605
127	0,950158	0,948153	1,00744	0,99819	1,00332	1,00183	1,01329	1,01553			1,01929	1,01438
127,167	0,952421	0,947203	1,00694	0,995934	1,00197	0,997532	1,01455	1,01999			1,0192	1,01467
127,333	0,947387	0,947026	1,00481	0,99737	0,999655	0,989917	1,0118	1,01635			1,01676	1,01103
127,5	0,949212	0,943571	1,00342	0,996271	0,999326	0,99542	1,01193	1,01745			1,01663	1,0124
127,667	0,944901	0,946948	1,00118	0,997095	1,0025	0,997053	1,01006	1,01997			1,01669	1,01158
127,833	0,948325	0,94664	1,00009	0,995461	0,999017	0,991475	1,01128	1,01829			1,0124	1,0093
128	0,947589	0,944384	0,999547	0,995716	0,996832	0,991475	1,00953	1,01807			1,01472	1,00911
128,167	0,945671	0,946068	0,996844	0,995021	0,997422	0,992955	1,00853	1,01907			1,01529	1,00846
128,333	0,94624	0,943269	0,994635	0,991421	0,997048	0,986651	1,00732	1,01742			1,01481	1,00587
128,5	0,947825	0,944343	0,993506	0,992536	0,995725	0,992083	1,00689	1,01634			1,01364	1,00652
128,667	0,944729	0,946125	0,992254	0,994193	0,993925	0,990592	1,00555	1,02058			1,01234	1,00502
128,833	0,946042	0,945395	0,992117	0,989077	0,994113	0,984063	1,00676	1,01719			1,00799	1,00554
129	0,948215	0,94392	0,987762	0,990859	0,99486	0,990917	1,00509	1,01639			1,00974	1,00132
129,167	0,946632	0,947103	0,986288	0,991486	0,993716	0,98795	1,00525	1,02002			1,00924	1,0022
129,333	0,944845	0,944484	0,985366	0,990383	0,994321	0,982391	1,00339	1,0195			1,00895	1,00109
129,5	0,948385	0,945315	0,982066	0,986867	0,991539	0,986895	1,0016	1,01836			1,00874	0,999228
129,667	0,94545	0,944117	0,982447	0,987082	0,988771	0,984538	0,998204	1,01967			1,00426	0,998869
129,833	0,945938	0,950027	0,979009	0,986682	0,992795	0,981508	1,0002	1,01995			1,00829	0,997472
130	0,949296	0,946618	0,97962	0,986265	0,989828	0,983202	1,00078	1,0172			1,00808	0,99517
130,167	0,946173	0,949462	0,978693	0,987021	0,990454	0,984212	0,999488	1,01879			1,00667	0,997071
130,333	0,947573	0,951814	0,97754	0,98344	0,990834	0,982511	0,995492	1,01833			1,00513	0,996597
130,5	0,954892	0,952359	0,976525	0,981108	0,988862	0,984042	0,996645	1,01803			1,00387	0,993686
130,667	0,955078	0,953445	0,974513	0,982055	0,984261	0,983445	0,994257	1,01824			1,00273	0,991909
130,833	0,952962	0,952352	0,974384	0,981272	0,987963	0,980267	0,996064	1,01649			1,00283	0,991353
131	0,953747	0,951288	0,971111	0,982282	0,985662	0,982626	0,996046	1,01513			1,00425	0,990064
131,167	0,955115	0,95536	0,972789	0,979272	0,985045	0,980121	0,993646	1,01844			0,999754	0,990845
131,333	0,956613	0,956437	0,970589	0,982192	0,984508	0,976787	0,994557	1,01872			0,99982	0,988268
131,5	0,960004	0,958225	0,970121	0,978026	0,984885	0,980563	0,994241	1,01631			1,00063	0,988531
131,667	0,9604	0,959139	0,970437	0,980267	0,987394	0,979992	0,990772	1,01751			0,999489	0,990462
131,833	0,958726	0,960368	0,971566	0,978378	0,984854	0,976409	0,990375	1,01419			0,998002	0,987315
132	0,965938	0,962783	0,96826	0,981979	0,983258	0,980032	0,988637	1,01602			0,997698	0,986517
132,167	0,963782	0,962711	0,970462	0,982473	0,981751	0,978377	0,993175	1,01769			0,99907	0,984348
131,333	0,966011	0,965154	0,96856	0,981771	0,981266	0,9761	0,991751	1,01371			0,996159	0,985374
131,5	0,967822	0,967498	0,966486	0,979875	0,98148	0,977126	0,9903	1,01464			0,996031	0,983388
131,667	0,973825	0,97174	0,965715	0,979588	0,978374	0,978341	0,98832	1,01501			0,998462	0,984362
131,833	0,972078	0,974636	0,96699	0,976108	0,982934	0,977445	0,988269	1,01425			0,996492	0,982924
132
132,167
132,333
132,5
132,667
132,833
133
133,167
133,333
133,5
133,667
133,833
134
134,167
134,333
134,5
134,667
134,833
135
135,167
135,333
135,5
135,667
135,833
136
136,167
136,333
136,5
136,667
136,833
137
137,167
137,333
137,5
137,667
137,833
138
138,167
138,333
138,5
138,667
138,833
139
139,167
139,333
139,5
139,667
139,833
140
140,167
140,333
140,5
140,667
140,833
141
141,167
141,333
141,5
141,667
141,833
142
142,167
142,333
142,5
142,667
142,833
143
143,167
143,333
143,5
143,667
143,833
144
144,167
144,333
144,5
144,667
144,833
145
145,167
145,333
145,5
145,667
145,833
146
146,167
146,333
146,5
146,667
146,833
147
147,167
147,333
147,5
147,667
147,833
148
148,167
148,333
148,5
148,667
148,833
149
149,167
149,333
149,5
149,667
149,833
150
150,167
150,333
150,5
150,667
150,833
151
151,167
151,333
151,5
151,667
151,833
152
152,167
152,333
152,5
152,667
152,833
153
153,167
153,333
153,5
153,667
153,833
154
154,167
154,333
154,5
154,667
154,833
155
155,167
155,333
155,5
155,667
155,833
156
156,167
156,333
156,5
156,667
156,833
157
157,167
157,333
157,5
157,667
157,833
158
158,167
158,333
158,5
158,667
158,833
159
159,167
159,333
159,5
159,667
159,833
160
160,167
160,333
160,5
160,667
160,833
161
161,167
161,333
161,5
161,667
161,833
162
162,167
162,333
162,5
162,667
162,833
163
163,167
163,333
163,5
163,667
163,833
164
164,167
164,333
164,5
164,667
164,833
165
165,167
165,333
165,5
165,667
165,833
166
166,167
166,333
166,5
166,667
166,833
167
167,167
167,333
167,5
167,667
167,833
168
168,167
168,333
168,5
168,667
168,833
169
169,167
169,333
169,5
169,667
169,833
170
170,167
170,333
170,5
170,667
170,833
171
171,167
171,333
171,5
171,667
171,833
172
172,167
172,333
172,5
172,667
172,833
173
173,167
173,333
173,5
173,667
173,833
174
174,167
174,333
174,5
174,667
174,833
175
175,167
175,333
175,5
175,667
175,833
176
176,167
176,333
176,5
176,667
176,833
177
177,167
177,333
177,5
177,667
177,833
178
178,167
178,333
178,5
178,667
178,833
179
179,167
179,333
179,5
179,667
179,833
180
180,167
180,333
180,5
180,667
180,833
181
181,167
181,333
181,5
181,667
181,833
182
182,167
182,333
182,5
182,667
182,833
183
183,167
183,333
183,5
183,667
183,833
184
184,167
184,333
184,5
184,667
184,833
185
185,167
185,333
185,5
185,667
185,833
186
186,167
186,333
186,5
186,667
186,833
187
187,167
187,333
187,5
187,667
187,833
188
188,167
188,333
188,5
188,667
188,833
189,167
189,333
