# Supplementary material for: Alternative polyadenylation factor CPSF6 regulates temperature compensation of the mammalian circadian clock
Source: PLoS Biol. 2023 Jun 28;21(6):e3002164. doi: 10.1371/journal.pbio.3002164 (PMC10335657; doi:10.1371/journal.pbio.3002164)
Supplement: S2 Data — Separate csv files containing the data underlying all subpanels of S1 Fig. (ZIP) [file pbio.3002164.s028.zip › Figure S1 E - period.csv]

control	NUDT21-KD 1	NUDT21-KD 2	NUDT21-KD 3
24,8992	25,736	26,2012	26,0724
24,8989	25,7978	26,9842	25,8775
25,6326	25,6603
