# Supplementary material for: Alternative polyadenylation factor CPSF6 regulates temperature compensation of the mammalian circadian clock
Source: PLoS Biol. 2023 Jun 28;21(6):e3002164. doi: 10.1371/journal.pbio.3002164 (PMC10335657; doi:10.1371/journal.pbio.3002164)
Supplement: S2 Data — Separate csv files containing the data underlying all subpanels of S1 Fig. (ZIP) [file pbio.3002164.s028.zip › Figure S1 E - raw data.csv]

time	control	control	control	NUDT21-KD 1	NUDT21-KD 1	NUDT21-KD 1	NUDT21-KD 2	NUDT21-KD 2	NUDT21-KD 2	NUDT21-KD 3	NUDT21-KD 3	NUDT21-KD 3
0	16269,2	18177,1	16144,1	18424,1	17107,3	20850,6	22001,7	22608,6		20264,7	25926,3
0,166667	19770,4	21170,7	20968,8	19080,5	19370,3	22232,6	23695,1	23516,7		21790,7	26994,3
0,333333	19157	20377,9	21001,1	18449,6	18900,3	21628,4	22878,8	23549		20993,6	26237,9
0,5	18390,6	19645,5	20674,7	17904,1	18319,3	21040,3	22223,7	23575,2		20452,5	25517,6
0,666667	17720,3	18995,3	20325,6	17476,1	17909,2	20515,6	21787,8	23585,1		20336,4	24998,8
0,833333	17261,6	18543,2	20000,4	17184	17652,4	20229,6	21411,1	23555,6		20328,9	24670,3
1	16789	18115,2	19657,2	16973,7	17441,9	19986,4	21221,7	23488		20254,8	24426,1
1,16667	16457,6	17741,7	19279	16811,4	17314,8	19690,7	21052,3	23271,7		20036,5	24262,4
1,33333	16047,7	17334,2	18837,4	16622,2	17108,8	19519,3	20939,7	22953,8		19793	24036,5
1,5	15641,9	16927,4	18305,5	16343,6	16859,8	19193,7	20757,4	22595,3		19413,7	23669,8
1,66667	15163,2	16358,6	17701,7	16020,3	16513,7	18750,1	20568,8	22039,1		18894,5	23284,6
1,83333	14627,2	15805,5	17038,3	15603,1	16100,9	18333,6	20304,7	21399,8		18383,9	22722,9
2	14020,2	15159,7	16262,4	15135,3	15660,3	17719,2	19941,4	20710,2		17733,5	22091
2,16667	13370,9	14475,7	15479,4	14606,5	15158,4	17080,9	19501,4	19865,1		17047,6	21391,4
2,33333	12735,3	13789,9	14700,6	14057,9	14614,5	16526,3	18883,3	19015,5		16321,2	20615,6
2,5	12106,3	13140,5	13912,4	13484,1	14069,4	15859,2	18317,8	18158,4		15570,2	19808,3
2,66667	11481,6	12454,1	13195,7	12943,9	13545,3	15217,4	17619,1	17261		14840,9	19039,4
2,83333	10902,5	11893,9	12511,8	12428,3	12974	14685,3	16963,5	16468,1		14127,6	18262,7
3	10391,4	11313,5	11846,8	11899,9	12447,9	14092,8	16322,4	15707		13461,6	17534,4
3,16667	9907,56	10835,5	11280,7	11470,1	11954,5	13496,6	15710,6	14986,8		12821,4	16874,2
3,33333	9467,57	10402,4	10762,7	11053,5	11478,4	13130,7	15087,1	14350,9		12275	16195,1
3,5	9096,9	10002,4	10361,1	10649,2	11084,3	12664,5	14562,9	13799,4		11741,4	15651,5
3,66667	8798,93	9665,41	9966,4	10336	10703,3	12286,9	14030,1	13315		11317,2	15173,8
3,83333	8550,4	9412,74	9670,77	10058,5	10412,8	12044,5	13636,7	12922,2		10945,7	14695,6
4	8332,25	9198,35	9422,22	9841,16	10154,3	11733,9	13319,1	12585,8		10630,4	14292,5
4,16667	8212,98	9035,01	9246,61	9637,88	9935,47	11535,1	13019,1	12330,9		10366	13981,5
4,33333	8096,14	8912,63	9127,97	9489,39	9789,06	11430,3	12847,1	12190,9		10201,2	13715,1
4,5	8010,75	8835,44	9047,42	9362,29	9678,77	11274,9	12670,7	12061,9		10060	13510,7
4,66667	7986,83	8787,59	8970,21	9306,68	9605,83	11218,1	12584,5	12001,6		9963,27	13404,4
4,83333	7929,57	8774,82	8952,35	9293,54	9557,48	11218,4	12541,1	11977		9894,94	13328,7
5	7977,33	8784,58	8975,85	9249,02	9555,18	11181,6	12553,1	11996,4		9853,72	13281,5
5,16667	7991,83	8810,06	9017,22	9302,82	9591,55	11225,4	12640	12060,1		9849,51	13251,4
5,33333	8039,65	8836,89	9044,71	9341,49	9634,06	11280,8	12653,8	12131		9879,45	13297,8
5,5	8090,71	8864,67	9091,21	9388,94	9681,62	11352,7	12817,2	12205,1		9909,38	13323,9
5,66667	8157,02	8939,06	9135,95	9477,43	9777,01	11428,7	12916,3	12309,9		9978,61	13393,2
5,83333	8215,93	8999,15	9170,26	9569,23	9876,63	11586,1	13028,7	12433		10047,1	13463,4
6	8289,87	9047,86	9197,29	9664,99	9977	11639,9	13210,6	12564,2		10094,8	13569
6,16667	8357,57	9119,15	9303,35	9803,79	10098,2	11811,5	13307,5	12697,4		10183	13675,3
6,33333	8449,39	9184,62	9328,25	9912,8	10231,5	11995,8	13489,2	12842,9		10279,5	13754,1
6,5	8495,86	9235,81	9372,32	10026,9	10362,2	12108,3	13668	12982,2		10349,5	13911
6,66667	8560,23	9338,71	9444,32	10198,3	10498,7	12286,9	13830,6	13116,5		10433,6	14039,8
6,83333	8659,77	9426	9504,96	10333	10631	12465,3	14018,4	13297		10522,6	14167,5
7	8745,02	9512,56	9557,16	10482,6	10752,1	12620,1	14212,3	13411,8		10604,5	14297,7
7,16667	8853,76	9623,27	9629,76	10656,1	10957,9	12847,3	14410,4	13593,9		10722,2	14427
7,33333	8922,19	9739,99	9694,38	10812,4	11087,4	13011,8	14568,2	13786,2		10809,1	14561,4
7,5	9030,67	9821,88	9766,38	10980,7	11255,2	13202,9	14801,3	13934,8		10914,6	14721,4
7,66667	9139,24	9968,5	9887,21	11164,3	11413,6	13451,7	15012,8	14118,7		11050,4	14891,5
7,83333	9221,31	10077,9	9979,68	11350,5	11614,6	13636,7	15220,5	14337,6		11109,5	15015,6
8	9345,48	10203	10066,1	11536,1	11800,8	13865,1	15455,6	14511,5		11231,2	15199,2
8,16667	9451,45	10370,1	10173,4	11739,2	11992,4	14130,4	15699	14724,8		11348,6	15348,9
8,33333	9566,92	10503,7	10294,5	11937,3	12203,8	14351,2	15914,2	14931,4		11470,8	15513,1
8,5	9675,82	10627,4	10423,1	12110,1	12391,5	14560,5	16162,5	15205,5		11606,1	15704,1
8,66667	9804,25	10772	10542,6	12309,2	12615,3	14795,7	16437,2	15440,9		11710,9	15872,6
8,83333	9922,85	10933,6	10678,7	12525,5	12830,9	15023,4	16679,9	15674		11863,2	16092
9	10061,6	11066,6	10811,2	12698,9	13024,9	15253,1	16939,9	15934,1		11984,5	16214
9,16667	10166,5	11201,1	10971,4	12893,8	13230,5	15505,4	17178,4	16216,4		12147,2	16430,5
9,33333	10329,1	11347,9	11125	13105,7	13447,5	15761,2	17482,4	16445,1		12297,5	16601,6
9,5	10421	11559,3	11294	13267,2	13612,4	15951,1	17737,2	16691,5		12393	16814,8
9,66667	10577,3	11702,2	11463,6	13452,3	13820,3	16156,9	17988,1	16963,6		12529,5	16965,3
9,83333	10679,4	11837,5	11616,9	13682,4	14056,5	16432,6	18256,9	17209,3		12669,6	17206,1
10	10815,3	12011,7	11808,4	13846,7	14219,5	16680	18487,6	17484,6		12811,6	17398,9
10,1667	11003,5	12179,8	11956,6	14019,8	14443,2	16894,5	18757,9	17780,7		12978,2	17577,6
10,3333	11104,8	12389,3	12169,5	14240,8	14666,9	17166	19020,6	17989,9		13106,3	17839,7
10,5	11263,1	12576,9	12339,5	14464	14829,7	17469,5	19286,9	18251,1		13294,6	18001,6
10,6667	11428	12745,5	12536,3	14691,7	15062	17683,2	19551,2	18533,4		13424	18230,2
10,8333	11567,7	12949,2	12739,9	14847,7	15265,3	17981,5	19820,7	18772,2		13567,3	18449,2
11	11729,9	13172,5	12944,8	15043,8	15439,2	18222,3	20049,5	19078,1		13721,6	18717,6
11,1667	11898,3	13351,6	13168,5	15232,3	15669,9	18467,2	20362,9	19385,4		13864,8	18906,9
11,3333	12056,7	13548,4	13388,7	15457,5	15896,7	18739,6	20613,5	19603,9		14019,4	19132,1
11,5	12215,8	13766,6	13570,7	15635,7	16095,3	19005,8	20867	19933,4		14203,4	19312,9
11,6667	12387,8	13947,9	13789	15831,5	16323,8	19191,2	21144,3	20218,6		14355,9	19569
11,8333	12546	14159,5	14015,3	16014,1	16520	19497,5	21402,3	20448,2		14530,4	19825,4
12	12722,9	14376,1	14226,3	16220,6	16736,5	19775,9	21666,6	20793		14740,9	20038,9
12,1667	12880,1	14594,5	14474,5	16408,3	16977,2	19956,4	21879,6	21047,9		14851,6	20234,5
12,3333	13043,6	14786,6	14651,1	16623,8	17132,9	20278,7	22133,7	21297,8		15029,5	20436,5
12,5	13214,4	14996,4	14865,3	16813,9	17366,6	20539,1	22366,6	21615,4		15184,5	20645,2
12,6667	13370,2	15162,7	15064,5	16924	17563,4	20682,9	22640,6	21818		15329,7	20873,3
12,8333	13520,6	15312,2	15302,7	17156,6	17765,2	20996,9	22862,1	22064,8		15529,8	21086
13	13661,8	15503,1	15508,3	17318,4	17944,8	21228,8	23097,3	22392,2		15676	21284,2
13,1667	13827,1	15672,1	15679,4	17485,4	18154	21360,5	23381	22636,5		15802,7	21459,3
13,3333	13956,3	15859,1	15852,3	17671,6	18323	21661,8	23590,4	22837,7		15992,8	21699,5
13,5	14134,6	16012,3	16068,3	17804,5	18515,9	21840,4	23802,1	23122,8		16106,5	21889,3
13,6667	14229	16164,4	16247,5	17984,7	18698,3	21997,2	23987,4	23380,1		16267,2	22040,5
13,8333	14388,2	16282,8	16424,2	18166,6	18890,6	22233,6	24255,6	23612,6		16410,3	22266
14	14494,1	16408,2	16604,1	18276,4	19065	22433,3	24428,3	23877		16556,1	22438,1
14,1667	14588,3	16514,5	16750,8	18448,4	19242,9	22533,3	24662,7	24111,6		16650,9	22591,6
14,3333	14736,5	16618,3	16942,2	18609,7	19411,4	22843,8	24840,7	24264,2		16823,2	22808,4
14,5	14796,7	16764,1	17061,1	18761,6	19529,5	22986,4	25052,9	24519,2		16964	22966,3
14,6667	14939,4	16847,3	17210,5	18867,3	19712,5	23041,6	25240,2	24707,1		17067,9	23147,5
14,8333	14958,7	16966,3	17348,8	19002,9	19837,5	23355	25394,9	24905,2		17213,7	23307,5
15	15053,2	17073,1	17487,1	19119,7	19979,6	23485,6	25615,5	25134,3		17337,4	23419,3
15,1667	15146,6	17151,7	17600,6	19246,4	20107,5	23566,6	25782,3	25308,7		17447,1	23571,6
15,3333	15203,8	17189,2	17726,9	19363,6	20233,4	23855,9	25901,6	25534,3		17556,8	23714,9
15,5	15256,8	17283,6	17788,5	19468,8	20358,7	23890,9	26081,2	25701,2		17672,9	23845,9
15,6667	15279,3	17317,8	17928,1	19579,3	20461,1	23962,3	26237,2	25854,6		17789,2	24019,8
15,8333	15345,5	17344,5	18007,5	19680,1	20596,5	24210,3	26354,4	26012		17856,7	24127
16	15409,5	17403,3	18081,9	19792,4	20684,1	24215,8	26520,1	26176,1		17946,2	24245,1
16,1667	15434,4	17402,3	18130,5	19866,1	20776,2	24290	26657,3	26305,1		18048,3	24354,2
16,3333	15424,7	17412,6	18218	19955,9	20885,4	24533,2	26739,1	26427,6		18165,3	24462,2
16,5	15413,7	17405,9	18249	20036,2	20975,7	24512,1	26901,8	26609,8		18214,6	24571,7
16,6667	15446	17409,8	18357,7	20115,9	21027,8	24540,7	26945,9	26692,3		18296,7	24673,3
16,8333	15420,3	17404,6	18340,5	20209,5	21121,2	24755,3	27004,7	26815		18426,2	24753,5
17	15454,8	17371,5	18410,1	20277,6	21165,3	24744,9	27123,4	26908,6		18432,6	24823,2
17,1667	15401,4	17321	18356,2	20306,8	21246,1	24721,3	27236,5	26967,5		18469,7	24907,7
17,3333	15407,5	17325,2	18365,5	20361,8	21293,6	24933,3	27236,1	27131,8		18565,7	24925,8
17,5	15385,4	17278,7	18373,7	20376,3	21319,2	24803,6	27364,7	27175		18595,8	24940,1
17,6667	15350,2	17163,1	18349,6	20439,5	21355,2	24851,4	27370,2	27258,5		18591,5	24998,4
17,8333	15285,1	17138,3	18318,1	20462,3	21400,4	24958,4	27361,6	27350		18674,1	25082,8
18	15209,6	17029,9	18295,3	20476	21426,7	24802,9	27470,2	27375		18668,5	25058,9
18,1667	15170,1	16948,4	18250	20546,7	21431,5	24823,8	27495,5	27417,9		18703,6	25092,5
18,3333	15093,8	16900,7	18224,9	20486,4	21428,8	24936,8	27453,4	27477,4		18736,2	25097,7
18,5	15013,3	16791,1	18139,2	20482,8	21356,8	24751,6	27492,1	27510,1		18749,6	25085,8
18,6667	14976,9	16661,3	18114,9	20447,3	21385,1	24735,5	27447,3	27515,4		18756	25092,4
18,8333	14852	16556	17992,3	20488,6	21395,6	24837	27400,6	27579		18746,4	25078,5
19	14758,2	16427,4	17916,3	20475,2	21351,6	24626,6	27442,3	27585,8		18748,2	25063,6
19,1667	14679,8	16305	17822,8	20457	21324,6	24648,7	27378,3	27536,1		18742	24984,7
19,3333	14566,5	16165,9	17732,8	20450,4	21286,7	24639	27328,2	27576,3		18719,9	24941,3
19,5	14462	16043,5	17605,9	20413,2	21258,6	24438	27327,6	27553,5		18685,6	24959,8
19,6667	14336,4	15848,2	17492,9	20352,7	21145,4	24451,5	27169,5	27571,8		18656,8	24866,1
19,8333	14204,6	15706,7	17351	20294,8	21123,9	24394,4	27135,8	27505,3		18638,3	24781,1
20	14086,7	15557,6	17217,4	20267	21072,7	24209,9	27082,1	27447,6		18513,1	24736,4
20,1667	13959	15367,5	17102,8	20187,8	20974,7	24158,5	26971,1	27356,7		18519,1	24640,8
20,3333	13805,6	15174,2	16936,1	20080,7	20887,7	24093,2	26869,2	27371,8		18486,1	24563,9
20,5	13662,1	14999,9	16774	20036,7	20799,5	23871,3	26784,6	27283,6		18419,7	24474,3
20,6667	13481,8	14837,9	16592,2	19960,1	20642,5	23834,9	26648,2	27212,6		18321,2	24388,1
20,8333	13321,1	14647,8	16420,5	19839,5	20566,6	23723,5	26499,2	27168,3		18268	24230,1
21	13149,4	14430,8	16221,9	19733	20465,2	23463,1	26400,7	26982,8		18169,7	24101
21,1667	13015,3	14227,2	16058,2	19631,9	20351,3	23428	26212,9	26915,6		18121,6	23994,4
21,3333	12826,6	14035,6	15884,9	19491,2	20222,9	23270,8	26098,3	26808,4		18035,2	23841,8
21,5	12686,2	13808,6	15643,4	19404,8	20088,7	23043,2	25936,9	26667,7		17928,7	23769,1
21,6667	12520,4	13601,6	15479	19286,7	19976,4	22988,1	25751,5	26581,9		17815,1	23563,4
21,8333	12305,7	13394,3	15262,3	19168,4	19857,5	22814,6	25578,9	26424,1		17739	23418,9
22	12140,6	13192,3	15018,4	19038	19679,2	22592,2	25407,4	26283,1		17611,9	23300,5
22,1667	11991,3	12942,4	14864,1	18915	19541,2	22452,2	25215,5	26132		17539,2	23129,3
22,3333	11820,3	12733,6	14669,7	18777,3	19428,6	22260,8	25070,9	26015		17422	22956
22,5	11612,2	12554,9	14417,6	18618,9	19259,3	22071,3	24821,1	25856,8		17285,7	22785,6
22,6667	11452,9	12302,4	14206,4	18523,5	19134,7	21936,6	24668,7	25701,1		17167	22644,7
22,8333	11253,6	12101,9	14000,5	18373,8	18966	21699,2	24489	25504,6		17066,6	22487
23	11061,1	11892,5	13790	18207,7	18799,6	21503,7	24252,7	25303,2		16939,9	22307,4
23,1667	10913,1	11683,9	13587,9	18064,4	18657	21337,6	24056,3	25151,5		16852,3	22076,4
23,3333	10692,5	11459,9	13358,6	17896,2	18478,2	21121,1	23825,1	24914,2		16684	21956
23,5	10516,4	11266,5	13139,5	17798	18350	20925,6	23596,2	24734,3		16575,9	21731,9
23,6667	10348,6	11053,4	12964,1	17588,2	18196,2	20723,5	23400,8	24578,1		16449,4	21528,1
23,8333	10166,7	10857	12703,9	17445,9	18036,7	20534	23179,9	24353,8		16302,6	21371,7
24	9997,9	10654,3	12514,4	17296,3	17821	20341,9	22955	24142,1		16173,5	21180,9
24,1667	9800,21	10432	12325,4	17155,1	17668	20142,6	22716,8	23985		16034,7	20998,7
24,3333	9663,64	10249,5	12105,2	16974,8	17509,5	19901,9	22483,5	23718,2		15922,1	20768,5
24,5	9482,47	10065,4	11876,2	16818,8	17348,2	19675,2	22231,9	23541,4		15778,5	20580,1
24,6667	9332,21	9872,56	11692	16695,9	17191,9	19511,7	22016,2	23371		15614,9	20370,2
24,8333	9156,82	9655,83	11459,6	16546,2	17037,9	19268,2	21806	23105		15493,2	20195,3
25	8971,84	9495,2	11281,6	16357,9	16832,1	19078,9	21565,8	22886,3		15348,1	19997,9
25,1667	8853,52	9334,05	11110,7	16222,4	16683,1	18835,6	21367,8	22704,5		15214,4	19776,7
25,3333	8694,38	9127,72	10883,1	16068,4	16479,5	18657,2	21078,4	22418,9		15081	19605,2
25,5	8525,54	8987,58	10697	15925,8	16349,8	18470,9	20892,7	22252,1		14935,3	19395,7
25,6667	8381,13	8821,3	10508,6	15752,6	16177,8	18236,9	20639,7	22000,9		14798,1	19193,8
25,8333	8267,76	8666,35	10319,1	15622	16047,1	18063,1	20409,5	21771,3		14682,3	18998,7
26	8106,19	8501,24	10177,3	15491	15832,3	17910,3	20189,5	21504,1		14570,2	18803,6
26,1667	7963,32	8351,96	9987,69	15291,4	15693,4	17658	19930,8	21326,2		14412,8	18632,5
26,3333	7837,45	8207,72	9838,8	15191,7	15539	17540,8	19716,1	21091,4		14287,6	18412,7
26,5	7720,84	8074,13	9689,98	15032,7	15345,7	17342,9	19506,7	20898		14176,8	18209
26,6667	7596,02	7966,8	9516,01	14885,8	15230	17116,3	19337,1	20645,3		14022	18076
26,8333	7491,48	7818,67	9385,97	14750,1	15077,4	16961,1	19083,1	20424,9		13910,5	17879,8
27	7372,97	7717,34	9234,06	14614,6	14915,7	16784,5	18875,3	20242,3		13809,3	17725,3
27,1667	7262,51	7582,13	9073,69	14476,6	14795,4	16573,1	18690,2	19975,3		13657,3	17523,5
27,3333	7128,63	7495,33	8941,88	14408,7	14658,2	16449,4	18458,8	19764,8		13576,8	17350,1
27,5	7049,23	7390,09	8832,99	14249,6	14536,6	16279,7	18272,1	19586,3		13486,4	17223,4
27,6667	6969,58	7272,55	8734,78	14120,3	14408,2	16094,5	18085,4	19371,5		13350,7	17052,2
27,8333	6866,68	7194,05	8607,45	14001,7	14269,9	15989	17905,8	19182,6		13281	16900,3
28	6814,74	7110,89	8500,91	13903,7	14179,1	15830,9	17705,9	18987,1		13177,5	16798,2
28,1667	6689,97	7016,42	8410,85	13811,6	14071,1	15638,2	17527,6	18787,5		13062,1	16624,6
28,3333	6640,6	6964,04	8319,91	13694	13951,5	15555,8	17348,4	18569,3		12980,3	16471,4
28,5	6567,96	6895,81	8229,58	13569	13859,7	15442,3	17176,4	18427,9		12881,1	16329,6
28,6667	6503,69	6824,64	8143,59	13468,8	13738,7	15250,6	17067,4	18273,1		12784,9	16240
28,8333	6448,26	6765,91	8067,94	13415,2	13669,5	15215,1	16837,9	18042,4		12728,8	16129,8
29	6404,6	6730,12	8019,32	13321,9	13598,2	15057,5	16706,9	17914,3		12635	15992,8
29,1667	6347,34	6701,55	7963,52	13222,3	13521,7	14926,7	16546,8	17709,8		12561,2	15895,9
29,3333	6318,21	6676,41	7890,59	13167,6	13454	14933,2	16401,3	17543,2		12496,6	15807
29,5	6279,46	6654,57	7881,48	13085,5	13376,9	14766,4	16287,1	17401,3		12404,6	15701,5
29,6667	6244,87	6597,67	7832,33	13002,6	13338,2	14683,8	16166,3	17299,3		12356,5	15636,1
29,8333	6228,69	6603,87	7796,01	12972,8	13282,6	14679,1	16025,2	17131,2		12350,7	15567
30	6223,11	6596,19	7782,98	12910,1	13188,7	14576,5	15935,1	17011,5		12283,5	15468,1
30,1667	6205,21	6598,78	7786,76	12838,1	13191,1	14502,6	15832,2	16881,7		12239	15475,6
30,3333	6210,71	6611,62	7785,04	12828,1	13125,7	14506,4	15733,3	16771,6		12218,9	15380,7
30,5	6209,02	6625,23	7779,65	12822,6	13110,5	14427,1	15628,3	16658,1		12145	15357,2
30,6667	6220,23	6635,58	7797,91	12788,4	13105,8	14399,4	15543,5	16548		12128,1	15344,2
30,8333	6232,38	6687,65	7812,3	12767	13081,1	14411,4	15485,1	16451,8		12138,9	15282,2
31	6246,06	6714,48	7822,96	12724,2	13057,8	14372,1	15398,1	16419,8		12089,9	15281,4
31,1667	6272,27	6748,64	7869,93	12735,3	13076,1	14318,5	15364,6	16301,6		12083,7	15240,5
31,3333	6308,77	6830,38	7924,75	12740,4	13068,8	14413,6	15288,6	16232,5		12081	15264,1
31,5	6364,46	6883,04	7959,48	12723,8	13073,1	14358,3	15283,9	16177,3		12081,1	15219,3
31,6667	6382,81	6952,73	8022,73	12749	13096,2	14404,8	15215,1	16098,7		12083,7	15294,5
31,8333	6447,04	7035,45	8073,68	12759,8	13113,8	14443,8	15187,4	16073,6		12101,8	15281,7
32	6513,17	7090,42	8163,67	12763,7	13122,4	14434,8	15172,6	16015,9		12117,3	15291,1
32,1667	6559,13	7187	8249,02	12834,7	13176,6	14491,9	15179,8	15978,2		12126,7	15371,3
32,3333	6631,89	7275,85	8341,59	12859,3	13199,8	14563,6	15179,6	15964,5		12206,1	15394,6
32,5	6704,79	7382,22	8426,07	12900,1	13224,2	14549,2	15164,6	15929,4		12215,3	15443,4
32,6667	6798,28	7483,61	8532,19	12945,6	13320,2	14672,6	15171,3	15897,5		12229,2	15498,7
32,8333	6893,92	7610,18	8647,15	13006	13322	14801,5	15188,6	15885,3		12315,8	15575,4
33	6946,54	7732,99	8745,47	13049,8	13424,8	14808,3	15240	15902,8		12334,9	15649,9
33,1667	7048,94	7840,99	8863,29	13101,7	13487	14908,6	15281,6	15915,9		12411,5	15741,8
33,3333	7163,74	7954,34	9005,03	13174	13594,1	15067,5	15290,7	15914,5		12476,3	15846,2
33,5	7248,75	8104,6	9130,67	13251,4	13699,2	15070,3	15375,4	15953,2		12545,5	15932,5
33,6667	7358,09	8241,99	9274,85	13302,5	13787,3	15170	15438,4	15974,8		12620,3	16076,2
33,8333	7491,18	8366,02	9439,54	13368,7	13897,3	15344,2	15443,5	16027,6		12713,3	16148,7
34	7600,72	8529,48	9571,36	13461,2	14002,9	15403,2	15532,4	16034,8		12767,6	16267,6
34,1667	7697,14	8686,42	9721,46	13555	14104,4	15560,5	15577,5	16080,7		12862,8	16396,9
34,3333	7853,74	8833,98	9892,47	13671	14210,1	15766,5	15659,5	16167,9		12973,5	16532
34,5	7982,1	8998,76	10092,3	13742,3	14310	15821,1	15725,1	16219,2		13086,6	16688,3
34,6667	8102,21	9162,66	10224,7	13852,6	14445	15985	15814,7	16288,9		13172,7	16827,1
34,8333	8245,66	9316,53	10403,9	13981,4	14617	16162,4	15915,3	16380,6		13290,3	17001,3
35	8365,7	9467,01	10602,2	14077,9	14723,3	16251,3	16007,7	16442,1		13370,2	17157,5
35,1667	8521,68	9622,67	10779,4	14174,8	14841,3	16421,5	16135,5	16517,3		13490,4	17271,5
35,3333	8645,26	9807,99	10980,1	14321,4	15000,6	16644	16209,9	16599,6		13643,6	17465
35,5	8799,42	9956,75	11167,9	14419,5	15140	16732,8	16342,1	16705,6		13709,7	17627,7
35,6667	8936,97	10129,2	11351,2	14549,6	15244,6	16944,7	16429,1	16796,3		13855,5	17824
35,8333	9076,31	10295,8	11515	14676	15412,7	17098,9	16529,4	16907,2		13981,6	17991,4
36	9227,67	10453,1	11747,3	14795	15550,6	17210,6	16667,8	17006,2		14076,8	18191,4
36,1667	9362,67	10642,3	11917,1	14912	15625,9	17372	16798,8	17095,9		14245	18324,4
36,3333	9495,54	10796	12125,4	15022,7	15800,4	17591,3	16870,7	17222,8		14358	18543,4
36,5	9641,75	10948	12317,9	15130,5	15929,9	17708,6	17005,3	17327,9		14494,3	18723,8
36,6667	9794,23	11137,4	12530,7	15232,2	16035,9	17892,2	17179,6	17452,7		14662,1	18902,5
36,8333	9939,4	11272,5	12711,5	15383,2	16186,7	18051	17294,1	17562,7		14742,4	19088,3
37	10071,1	11435,2	12890,9	15510,4	16305,5	18183,2	17416,7	17701,5		14920,6	19252
37,1667	10197,3	11584,5	13101,3	15628,8	16458,9	18388,1	17549,3	17786,1		15036,9	19483,1
37,3333	10336,4	11720,3	13313,5	15758,1	16589,1	18545,7	17675,3	17917,6		15173,1	19648,8
37,5	10471,4	11913,5	13467	15874,3	16682	18660,7	17848,9	18071,5		15266,8	19811,9
37,6667	10608,2	12036,2	13644,1	16020,9	16838,6	18862,5	17933	18206,8		15453,5	20024,7
37,8333	10728,4	12171,1	13844,3	16132,6	16979,9	18968,3	18085	18278,2		15526	20174,1
38	10872,6	12306,6	13973,7	16226,4	17089	19118,2	18189,5	18409,5		15698,7	20379,9
38,1667	10990,5	12428,9	14147,8	16351,4	17238,6	19283,1	18324,5	18551		15795,9	20543,5
38,3333	11080,3	12554	14317,9	16482,6	17369	19431,3	18434,9	18657,2		15885,7	20683,1
38,5	11213,6	12709,4	14491,9	16598,3	17463,2	19543,5	18587,7	18805,6		16039,7	20896,2
38,6667	11313,4	12777,1	14655,5	16744,1	17600	19681,5	18704,9	18942,2		16159,3	20997,6
38,8333	11409	12922,7	14801,3	16833	17749,7	19800,2	18829,2	19053,9		16292,5	21209,8
39	11507,6	12987,1	14940	16949,5	17864,8	19922,3	18907,1	19170		16389,7	21400,8
39,1667	11583,9	13092	15076,7	17074,7	17966,3	20077,1	19008,1	19277,2		16523,1	21516
39,3333	11674,7	13208,4	15196,9	17128,2	18050,2	20170,3	19167,1	19396,4		16607,6	21667,1
39,5	11746,1	13268,4	15311	17216,8	18122,9	20278,9	19261,3	19506,7		16704,9	21793,4
39,6667	11812,4	13368,2	15462,6	17321,2	18218	20374,2	19351,3	19645,4		16812,3	21920,4
39,8333	11884,1	13420,6	15552,6	17398	18342,8	20456,7	19468,8	19733,5		16860,1	22080,3
40	11931,2	13487,3	15643,2	17474,7	18416,1	20611,6	19591,9	19862,2		16995,4	22228,7
40,1667	11989,9	13551	15752,8	17564,6	18528,6	20691,2	19652,1	19972		17063,8	22296
40,3333	12033,8	13590	15841,5	17599,1	18609,7	20707,4	19754,8	20032,4		17148,5	22416,1
40,5	12092,2	13615,5	15921,4	17673,4	18649,8	20846,4	19792,5	20171,5		17224,1	22534,5
40,6667	12106	13642,6	15997,7	17740,2	18759,1	20884,2	19898,9	20264,5		17302,6	22614,8
40,8333	12158	13678,3	16042,4	17787,6	18845,5	20991,7	19952,6	20293,7		17398,2	22746
41	12171,9	13711	16108,7	17801,1	18883,6	21063,4	20042,8	20442,4		17458,8	22853,1
41,1667	12203,2	13703,2	16138,5	17826,3	18878,2	21129,3	20073,5	20480,1		17526,5	22843,7
41,3333	12223,6	13677	16200,2	17877,1	18999,8	21157	20115,3	20511,9		17565,1	22989,5
41,5	12250,7	13718,3	16209,2	17908	18990,3	21198,7	20192,8	20633		17598,9	23051,7
41,6667	12243,3	13677,2	16216,8	17919,4	19057,5	21232,9	20195,7	20683,1		17633,1	23088,8
41,8333	12228,9	13655,7	16242	17902,2	19078,7	21244,4	20222,7	20706,6		17697,8	23150,5
42	12232	13659,5	16255,1	17941,1	19043,7	21257,3	20322,6	20791,9		17710,7	23193,4
42,1667	12222,8	13605,3	16235,9	17955,4	19115,6	21235,2	20289,4	20847,6		17758,3	23233,4
42,3333	12218,3	13540	16213,6	17964,7	19135,8	21281	20306,2	20845,8		17755,1	23215,8
42,5	12170,9	13534,5	16197,7	17959,2	19112,4	21274,6	20291,9	20929,2		17816,7	23251,4
42,6667	12130,3	13448,4	16167,8	17923,8	19125,9	21298,6	20321,9	20992,9		17782,6	23233
42,8333	12122,3	13411,6	16128,6	17947	19087,9	21249,8	20334,4	20961		17809,1	23245,4
43	12080,2	13354,3	16061,1	17907,1	19071,4	21246,8	20331,2	21016,9		17837,1	23235,6
43,1667	12024,4	13273,7	16042	17921	19036,1	21248,4	20271,1	21003,3		17797,3	23232,9
43,3333	11942,2	13175,2	15994,5	17865,8	18996,6	21204,3	20232,1	20932,7		17843,1	23210,1
43,5	11891,9	13124,5	15905,3	17869,1	18970,5	21198,5	20190,4	21025,3		17814,3	23177,6
43,6667	11838,7	13021,4	15813,6	17794,2	18944,2	21124,9	20184,6	21047,1		17779,1	23172,4
43,8333	11769,4	12935,2	15748,3	17769,7	18868,8	21060,7	20127,8	20982,2		17749,1	23146,4
44	11674,6	12835,9	15669	17718	18806,3	20991,6	20105,9	20952,3		17747,1	23075,8
44,1667	11615,4	12712	15560,9	17675,9	18763,3	20918,3	20016,5	20977,7		17661,8	22969,8
44,3333	11528,9	12617,5	15463,3	17618,7	18721,1	20851	19959,4	20937,7		17642,8	22941,1
44,5	11454,9	12477,9	15350,1	17583,9	18641,9	20814	19903,6	20910,2		17599,6	22851,7
44,6667	11349,7	12365,3	15239,3	17513,2	18594,2	20714,2	19839,4	20876,5		17531,7	22775,8
44,8333	11242,6	12259,5	15113,7	17429,5	18455,8	20643,5	19790,8	20828,7		17492,2	22725,6
45	11124,1	12118,3	14993	17333,6	18378,3	20579,8	19685,4	20763,8		17449,7	22610,4
45,1667	11061,8	12002,6	14911,8	17249,6	18261,9	20460,6	19579,8	20737,9		17363,1	22515,1
45,3333	10959,9	11850,6	14773,3	17137,5	18157,5	20368,6	19473,9	20653,8		17309,8	22426,9
45,5	10851,2	11767,3	14607,7	17065	18080,8	20257,8	19377	20577,9		17240,7	22280,6
45,6667	10735,8	11574,8	14454,4	16966,2	17999,1	20142	19275,2	20525,5		17175,7	22162,3
45,8333	10619,4	11446,4	14319,2	16869	17890	20041,4	19200,1	20417,4		17070,1	22083,4
46	10509,9	11318,5	14146,7	16766,1	17776,2	19925,5	19055	20393,9		17017,7	21963,3
46,1667	10346,3	11161,7	14005,9	16681,4	17724,9	19830,5	18925,2	20319,8		16928	21787
46,3333	10263,3	11039,4	13857,6	16613,9	17584,2	19672,9	18863,7	20198,8		16842,5	21689
46,5	10122,9	10876,5	13675,3	16536,1	17420,7	19604,6	18702,5	20121,6		16768	21534,4
46,6667	10029,7	10747	13532,4	16438,7	17325,1	19394,3	18565,2	20024,3		16666,6	21402,2
46,8333	9893,54	10573,1	13360,5	16321,8	17209,8	19269,3	18430,4	19883,3		16550	21237,2
47	9770,49	10427,5	13222,2	16224,6	17115,2	19142	18291,4	19807		16470,9	21107,1
47,1667	9649,76	10296,5	13052,3	16142	16995,1	18997,9	18172,4	19721,2		16332,5	20940,4
47,3333	9523,71	10125,1	12879,2	15989,2	16913,5	18838,5	18030	19559,7		16247,8	20802,5
47,5	9369,56	10005,9	12711,9	15925,1	16765	18689,4	17877,8	19467,1		16120,7	20602,4
47,6667	9280,83	9849,45	12543,3	15785,2	16714,8	18524,7	17739,7	19338		16001,2	20485,8
47,8333	9164,93	9687,13	12381,7	15679,3	16596,6	18379	17595,1	19237,5		15891,6	20270,6
48	9018,2	9558,4	12240,3	15576,6	16464,4	18252,9	17485,2	19085,6		15799,2	20136,5
48,1667	8878,65	9406,83	12036	15448,7	16333,1	18091,6	17343,9	18965,5		15688,2	19921,2
48,3333	8772,45	9273,94	11869,9	15294,5	16207,6	17945,8	17164	18795		15556,5	19786
48,5	8649,98	9120,04	11725,8	15175,1	16045,4	17818,1	16992,4	18658		15441	19577,4
48,6667	8543,25	9009,91	11557,4	15056,7	15897,9	17656,2	16840	18534,8		15300,7	19428,5
48,8333	8418,85	8843,35	11387,5	14960,8	15720	17519,6	16676,3	18362,7		15197,7	19254
49	8293,52	8707,35	11207,5	14830,8	15588,8	17344,8	16536,1	18223,5		15094,7	19087,9
49,1667	8186,23	8586,43	11057,6	14692,9	15448,7	17193,8	16363	18124,9		14968	18895,7
49,3333	8067,4	8451,16	10881,8	14578,9	15309,9	17075,7	16207,2	17951,4		14797,8	18722
49,5	7983,29	8347,69	10723,6	14481	15155	16901,4	16059,2	17832,8		14673,3	18562,8
49,6667	7825,94	8217,68	10558,6	14342,3	15014,1	16716,1	15861,9	17713,6		14575,6	18371,4
49,8333	7735,28	8084,15	10444,7	14209	14854,2	16600,6	15709,4	17483,2		14449	18203,4
50	7622,21	7980,34	10267,2	14117,9	14659,9	16477,8	15571	17374,2		14332,2	18017,9
50,1667	7528,18	7860,14	10119,2	13984,8	14526,1	16259,8	15395,2	17209,9		14205,8	17864,8
50,3333	7428,04	7739,79	9955,15	13860,8	14402,1	16107,7	15238,2	17059,3		14061,5	17679,2
50,5	7322,98	7645,85	9826,78	13746,1	14218,7	15972,8	15075,8	16967,9		13925,3	17505,1
50,6667	7226,97	7524,82	9682,52	13611,9	14138,1	15795,3	14869,1	16801,4		13803,1	17310,2
50,8333	7138,47	7435,88	9564,21	13482,5	13999,2	15658,8	14696,2	16637,3		13686	17133,6
51	7057,63	7327,4	9412,55	13362,6	13883,7	15531,1	14552,7	16463,8		13569,9	16958,4
51,1667	6960,48	7228,26	9294,75	13299,5	13775,3	15346,6	14393,9	16346,3		13446,1	16815,9
51,3333	6887,05	7144,56	9171,37	13169,9	13653,9	15227,3	14260	16132,4		13334,7	16627,1
51,5	6784,48	7054,95	9047,85	13045,9	13526,2	15128,7	14058,9	16069,5		13208,3	16471,5
51,6667	6720,7	6964,35	8919,08	12951,6	13452,3	14951,8	13905,9	15873,7		13088,8	16312,1
51,8333	6631,81	6883,84	8822,18	12839,4	13292,4	14862	13732,2	15719,1		13000,9	16184,3
52	6562,72	6821,34	8689,49	12758,1	13176,5	14715,2	13614,9	15603,5		12917,2	16027,4
52,1667	6497,99	6735,59	8596,46	12624,6	13103,3	14583,6	13455,8	15463,2		12783,3	15877,9
52,3333	6456,57	6671,28	8478,73	12529,9	13017,6	14481,7	13300,4	15276,2		12629,2	15709,7
52,5	6371,3	6597,4	8372,17	12376,8	12900,6	14386,9	13129,8	15163,6		12532,9	15541,8
52,6667	6309,31	6540,42	8305,22	12253,8	12827,9	14220,7	12997,5	15025,3		12417,3	15412,8
52,8333	6253,62	6492,58	8205,08	12136,2	12753	14127,8	12865,2	14892		12315,2	15260,9
53	6214,37	6431,72	8105,83	12053,5	12659,3	14038,3	12713,6	14745,5		12240,3	15086,6
53,1667	6158	6360,65	8038,34	11926,8	12595,8	13870,8	12595,9	14598,5		12117,8	14998,1
53,3333	6108,94	6324,06	7980,57	11833,5	12472,9	13829,8	12501,2	14463,1		12018	14867,7
53,5	6081,81	6286,32	7869,72	11760,6	12365,6	13726,2	12357,2	14337,2		11948,8	14727,2
53,6667	6029,41	6246,44	7835,35	11699,9	12280,8	13596,2	12250,1	14158,4		11820,1	14623,3
53,8333	5997,97	6242,5	7751,09	11626,5	12159,1	13573,4	12120,3	14029,1		11717,2	14492,8
54	5963,77	6206,45	7717,31	11568,4	12048,5	13475,5	11985	13933,3		11641	14380,8
54,1667	5943,35	6159,99	7654,22	11462,2	12005,3	13347,6	11919,1	13802,2		11532	14259,4
54,3333	5909,54	6169,75	7609,53	11418,8	11900,6	13325,1	11788,8	13660		11455,1	14155,5
54,5	5896,07	6165,59	7549,24	11368,2	11829,9	13212,8	11693	13564,1		11393,1	14049,8
54,6667	5868,25	6126,93	7510,6	11282,2	11760,7	13115,9	11584,7	13450		11303,6	13960,1
54,8333	5870,86	6133,81	7471,83	11237,7	11707,7	13095,5	11480,9	13341,8		11251,8	13891,8
55	5869,55	6114,61	7433,46	11153,8	11586,9	12971,1	11423,9	13236,7		11123,9	13784,5
55,1667	5848,75	6114,14	7434,84	11151,5	11550,6	12889	11328,9	13095,6		11079,2	13701,2
55,3333	5842,39	6131,71	7395,18	11081,2	11469,7	12900,3	11249,5	13030		11013,6	13619
55,5	5852,5	6148,16	7408,57	11055,6	11430,4	12865	11165,8	12906,3		10936,1	13532,1
55,6667	5867,16	6158,05	7410,45	10976,9	11420,4	12784,8	11071,6	12814,2		10869,7	13496
55,8333	5873,9	6214,64	7380,86	10948,9	11336,7	12781,7	10984,5	12707,3		10876,8	13392,5
56	5899,22	6226,08	7403,78	10893,2	11323,1	12750,7	10923,7	12633,3		10809,4	13325,2
56,1667	5889,2	6238,93	7406,54	10885,5	11278,6	12713,6	10845,9	12540,1		10746,5	13273,7
56,3333	5936,1	6299,9	7385,43	10847,7	11260	12770,1	10742,6	12450,2		10701,3	13230,5
56,5	5976,14	6305,72	7419,86	10866,1	11231	12719,1	10689,9	12386,3		10682,5	13198,4
56,6667	5988,26	6360,57	7454,34	10836,7	11231,6	12682,8	10639,6	12303,4		10623,2	13140,4
56,8333	6032,39	6415,54	7476,46	10783,7	11226,4	12730,5	10571,2	12211,4		10620,3	13107,1
57	6071,98	6475,21	7497,12	10775,1	11183	12717,2	10515,6	12143,6		10530,9	13098,6
57,1667	6116,82	6521,3	7533	10773,1	11204,6	12671,9	10452,5	12091,8		10511	13071,1
57,3333	6155,23	6591,82	7569,67	10761,9	11185,5	12736,8	10429,1	12010,3		10526,8	13043,7
57,5	6194,06	6645,48	7648,94	10728,2	11187,2	12730,7	10377,7	11933		10494,5	13014,2
57,6667	6266,12	6687,63	7702,81	10748,6	11190,2	12692,5	10342,3	11879,7		10439,2	13008,5
57,8333	6321,44	6779,94	7740,42	10760,9	11176,4	12785,2	10296,5	11832,8		10449,8	13023,7
58	6355,5	6844,65	7788,4	10752,7	11196,9	12753,5	10261,6	11800,6		10446,1	13002
58,1667	6430,92	6916,76	7829,84	10772,7	11216	12751,7	10251,4	11701,9		10463,4	13019,5
58,3333	6480,64	7008,3	7924,02	10781	11219,3	12833,1	10212,5	11670		10457,4	13014,8
58,5	6556,56	7069,75	7991,93	10783	11267,4	12832,4	10211,5	11649,1		10443,2	13040,1
58,6667	6616,44	7145,91	8069,4	10812,2	11285,7	12862,2	10174,8	11602		10435,2	13060,4
58,8333	6693,76	7235,58	8146,32	10825,8	11308,7	12939,7	10176,4	11568,4		10477	13033,4
59	6755,81	7347,27	8207,59	10863,2	11322,5	12926,9	10175,4	11555,7		10453,9	13058,9
59,1667	6847,43	7402,29	8307,07	10858,4	11375,3	12955,5	10170,7	11488		10449,4	13161,8
59,3333	6915,3	7505,99	8391,05	10891,2	11399,3	13063,1	10149	11476,6		10461,6	13133,9
59,5	7008,48	7634,59	8485,66	10934,8	11445,6	13040,2	10162,7	11475,7		10453,3	13177,7
59,6667	7074,37	7702,49	8578,11	10933,6	11476,2	13085,1	10163,9	11430,5		10479,8	13242,6
59,8333	7161,56	7808,1	8676,73	10947,3	11490,6	13183,5	10159,5	11409,8		10518,7	13278,6
60	7242,04	7903,19	8782,44	11020,5	11553,6	13202,4	10196,3	11409,6		10547,7	13335,5
60,1667	7347,35	7984,16	8904,06	11048	11597,8	13276,9	10162,1	11380,7		10546,3	13385,2
60,3333	7432,29	8099,47	9007,49	11073,1	11649,9	13390,2	10165,7	11374,2		10614,7	13441,9
60,5	7516,39	8213,95	9106,67	11118,4	11679,4	13396,1	10203,5	11369,2		10628,6	13477,5
60,6667	7598,22	8308,8	9223,81	11146,9	11712,9	13472,5	10210,1	11384,7		10666,8	13587,3
60,8333	7664,98	8409,4	9345,09	11177	11760,7	13609,7	10229,5	11389,7		10721,3	13605,9
61	7802,46	8514,79	9435,92	11257,8	11809,4	13626	10256,1	11383,3		10740,4	13711,9
61,1667	7868,29	8618,62	9584,45	11285,1	11847,4	13694	10282,5	11378,2		10787,2	13744,8
61,3333	7959,03	8695,12	9677,9	11300,9	11900,1	13819,7	10304,8	11409,9		10820,2	13783,4
61,5	8027,95	8809,54	9785,64	11371	11967,3	13828,9	10328,6	11408,2		10835,4	13866,6
61,6667	8135,46	8903,68	9921,6	11424,1	12043,9	13839,2	10321,7	11388,5		10908,3	13970,7
61,8333	8236,56	9031,52	10027,1	11477	12112,7	14020,8	10368,8	11411,1		10939,8	14061,8
62	8326,1	9118,98	10172,9	11512,9	12141	14028,5	10392,4	11450,3		10984,5	14118,4
62,1667	8396,55	9211,31	10291,2	11569,7	12201	14069	10427	11452,1		10991,8	14219,3
62,3333	8486,8	9304,99	10425,1	11597,3	12265,8	14228,1	10440,9	11476,7		11116,4	14272,1
62,5	8572,77	9396,94	10522,5	11651,2	12322,1	14264,3	10504,6	11492		11118,4	14347,1
62,6667	8650,98	9507,29	10615,2	11730,4	12396,4	14349,2	10516,9	11506,2		11175	14449,8
62,8333	8729,14	9585,82	10755,9	11762,4	12442,7	14472,1	10535,8	11540,6		11205	14520,5
63	8824,92	9663,37	10872,8	11852,5	12480,5	14476,8	10584,2	11591,9		11259,2	14613,8
63,1667	8877,82	9759,68	10981,1	11914,5	12570,6	14501	10625,9	11605,1		11314,7	14674
63,3333	8969,4	9830,5	11087,6	11949,2	12598,4	14647,5	10652	11631,4		11365,3	14749,4
63,5	9030,9	9898,38	11183,4	11981,9	12659,3	14645,8	10694,9	11661,3		11432,6	14850,5
63,6667	9115,53	9963,97	11320,9	12038,7	12732,3	14700,7	10737,4	11671		11454,4	14926,8
63,8333	9185,94	10043,2	11412,1	12102,6	12799	14831,4	10755,9	11709,9		11538,5	14968,2
64	9255,71	10140,7	11516,6	12146,9	12864	14844	10815,9	11758		11565,9	15015,4
64,1667	9316,78	10183	11617,3	12182,4	12901,5	14928,2	10839	11781,1		11621	15120,2
64,3333	9340,77	10261,3	11719,6	12234	12976,9	15055,5	10851,6	11828,1		11687,8	15226,3
64,5	9414,26	10274,3	11802,8	12240,7	13008,1	15105,3	10872,5	11862,5		11711,4	15265,8
64,6667	9469,11	10365,9	11901,5	12291,5	13046,3	15181,7	10927,6	11898,5		11780,7	15346,1
64,8333	9504,28	10401,7	12019,7	12315	13089,9	15310,6	10964,5	11893,4		11855,2	15394,3
65	9555,27	10462,7	12069,4	12349	13134,7	15296,2	11022,9	11964,2		11854,7	15466,5
65,1667	9629,68	10482,8	12163,8	12394,2	13169,3	15363,4	11029,4	11962,6		11918,4	15560,8
65,3333	9640,25	10543,5	12236,7	12393,7	13174,8	15480,2	11059,3	12054,7		11943,3	15598,6
65,5	9705,64	10574,2	12316,8	12442	13189,3	15434,3	11087,6	12073,1		11933,3	15685,9
65,6667	9740,11	10568,4	12408,9	12450	13239,7	15435,9	11117,5	12097,9		11988,8	15733,2
65,8333	9751,43	10601,1	12465,2	12477,4	13217	15586,3	11128,9	12136,1		12062,6	15755,1
66	9778,12	10629,7	12523	12510,5	13255,5	15456,7	11166,7	12184,2		12079,5	15824,7
66,1667	9809,86	10656,8	12563,3	12549,2	13270,9	15491,4	11181,2	12190,7		12096,1	15882,2
66,3333	9830,96	10683,8	12609,7	12538,6	13285,5	15599,3	11149,2	12215		12147,4	15904
66,5	9833,33	10690,8	12667,5	12604,2	13311,5	15522,7	11232,3	12248,6		12136,4	15943
66,6667	9855,1	10683	12698,9	12599,9	13318,4	15523,7	11255,7	12252,6		12181,8	16021,8
66,8333	9840,54	10694,9	12759,5	12623,2	13374,1	15626,2	11240,5	12322,1		12217,6	16054,8
67	9867,32	10690	12788,6	12644,9	13380,8	15560,5	11265	12351,7		12234,7	16050,6
67,1667	9897,65	10676	12794,5	12642,9	13425,5	15579,7	11300,2	12358,3		12255,7	16101,9
67,3333	9867,59	10687,2	12848,2	12673,6	13449,4	15662,5	11289,8	12410,7		12291,6	16134,8
67,5	9843,74	10665,1	12846,8	12663,3	13468,5	15529,2	11309,5	12416		12303,5	16173,4
67,6667	9836,45	10631,6	12880,4	12661,4	13508,7	15572	11318,1	12468,1		12316,4	16159,8
67,8333	9824,11	10618,6	12887,3	12675,5	13505	15598,1	11271,2	12503,5		12347,4	16200,4
68	9810,93	10579,8	12869,2	12669,4	13510,6	15538	11309,1	12493,3		12329,6	16212,5
68,1667	9791,2	10568,9	12917,3	12619,1	13452	15536,7	11311,6	12536,7		12364,4	16233,3
68,3333	9755,24	10526,1	12880,6	12579,1	13475,3	15563,1	11335,1	12563,7		12382,8	16226,2
68,5	9745,82	10497,4	12915,9	12553,8	13439,9	15515,2	11343,7	12547,2		12374,3	16246,7
68,6667	9693,83	10422	12892,3	12557	13413,4	15554,1	11333,8	12584,3		12363,2	16246,3
68,8333	9688,94	10400,1	12869,9	12511,8	13387,4	15565,1	11325,3	12603,7		12366,5	16216
69	9614,69	10328,8	12823,2	12488,8	13385	15476,3	11360,8	12593,7		12318,2	16187,3
69,1667	9604,56	10290,6	12815,4	12450	13355,8	15503,5	11348,3	12620		12362,7	16186,5
69,3333	9562,39	10263,8	12806,3	12432,9	13352,1	15523,2	11330,9	12634,6		12372,3	16199,3
69,5	9499,52	10196,3	12772	12388,3	13314,8	15454,1	11335,6	12664,9		12324	16196,2
69,6667	9458,93	10148,2	12729,3	12386,9	13281,5	15464,5	11295,4	12650,3		12362,9	16175
69,8333	9419,91	10053,8	12711,6	12327,6	13292,4	15496,3	11301,1	12659,5		12331	16146,7
70	9368,68	10022,8	12674,9	12319,4	13259	15385	11313,8	12673,4		12282,8	16080
70,1667	9296,43	9954,19	12630,2	12307,9	13215,7	15375	11272,4	12716,8		12249,4	16063,3
70,3333	9255,47	9863,87	12541	12255	13158,7	15357,3	11230,1	12722,1		12252	16008,5
70,5	9180,68	9800,28	12502,4	12242	13126,1	15245,8	11253,3	12699,6		12224,6	16007,7
70,6667	9114,28	9714,5	12447	12193,5	13089,2	15263,9	11181,3	12712,1		12204,2	15976,8
70,8333	9053,19	9657,96	12401,1	12161,4	13087,3	15219,1	11191	12713,7		12179,5	15911,2
71	9001,66	9599,65	12337,1	12114,3	13031,3	15164,8	11128,5	12710,7		12130,5	15838,3
71,1667	8931,77	9493,47	12282,3	12114,5	13005,7	15097,8	11118,1	12722		12105,4	15816,8
71,3333	8879,67	9415,88	12225,6	12036	12956,7	15063,2	11084,2	12719		12054	15759,2
71,5	8799,67	9375,87	12145,5	11981,8	12876,9	15002,5	11076,8	12700,7		12026,8	15705,2
71,6667	8711,87	9250,99	12088,1	11925,8	12859,9	14953,7	11034,5	12694,9		11974,2	15684,3
71,8333	8669,8	9177,71	11973,5	11927,1	12782,4	14911,3	11003	12666,7		11953,3	15578,1
72	8590,8	9090,84	11909,8	11848	12724,8	14819,9	10982,1	12676		11905,6	15544,7
72,1667	8490,08	9018,19	11813,9	11811,4	12649,9	14750	10925,6	12672,2		11852,9	15486,3
72,3333	8429,68	8929,11	11716,7	11769,8	12579,2	14694,6	10872,2	12653,7		11837,8	15403,5
72,5	8355	8859,35	11659,5	11694,9	12541,9	14629,2	10842,9	12643,1		11785,3	15363,9
72,6667	8286,42	8767,42	11577,1	11646,5	12480,4	14549,1	10794,6	12628,5		11768,3	15292,2
72,8333	8242,07	8647,24	11465,8	11608,3	12427,3	14470,3	10775,3	12595,8		11675,9	15217,3
73	8136,01	8585,04	11375,3	11600,6	12383,8	14435,5	10711,5	12593,4		11652,8	15159,3
73,1667	8051,24	8512,5	11285,5	11521,6	12324,2	14371,2	10663,7	12537,8		11585,4	15088,5
73,3333	7982,33	8428,88	11197,9	11425,2	12257,1	14277,5	10631,2	12537,5		11542	15011,5
73,5	7911,73	8338,98	11131,6	11376	12184,3	14154,4	10591,4	12481,1		11484,8	14917,8
73,6667	7830,91	8271,72	11036,1	11315,3	12111,8	14092,4	10530,2	12485,4		11445,8	14837,8
73,8333	7760,29	8173,7	10952,1	11255,3	12078,7	14010,5	10486,5	12432		11394,5	14771,8
74	7677,48	8099,87	10835,9	11213	11981,4	13855,7	10432,3	12415,9		11322,2	14660,6
74,1667	7600,63	8041,38	10755,3	11156,1	11908,4	13814,7	10379,6	12426,3		11280,8	14574,5
74,3333	7532,44	7939,68	10644,8	11061,8	11838,1	13704,7	10363,3	12356,9		11224,3	14505,1
74,5	7473,76	7856,82	10561,8	10995	11746,2	13604,8	10316,4	12326,8		11174,7	14429,6
74,6667	7388,38	7793,03	10489,5	10929,8	11697,3	13529,4	10227,6	12285,3		11081,7	14339,2
74,8333	7326,16	7700,7	10360	10887,3	11599,8	13450,3	10183,8	12264,9		11030,1	14212,4
75	7262,49	7635,36	10280,1	10793	11545,6	13327,2	10142,8	12225,2		10941,3	14143,5
75,1667	7186,99	7575,37	10190,8	10729	11445,4	13300	10084,1	12187		10907,2	14060,2
75,3333	7124,52	7489,3	10082,4	10639,1	11394,7	13210,3	10027,2	12142,2		10837,8	13975,7
75,5	7051,97	7419,93	9989,44	10593,6	11351,1	13129	9978,67	12082,7		10792,2	13866,9
75,6667	6984,44	7354,38	9896,34	10509,7	11250,4	13028,3	9925,79	12068,8		10706,8	13814,2
75,8333	6928,34	7304,42	9801,32	10459,3	11199,3	13013,4	9853,7	12050,6		10674,8	13743,2
76	6868,49	7243,73	9712,28	10393,8	11130	12898,2	9833,58	11988,9		10620,7	13643,7
76,1667	6804,07	7163,02	9635,65	10308	11061,4	12852,4	9761,79	11965,9		10507,6	13550,5
76,3333	6746,35	7102,12	9556,16	10243,1	11008,7	12781,2	9717,53	11911,8		10476,1	13476,3
76,5	6695,35	7042,7	9459,39	10203,3	10957,1	12651,5	9658,81	11874		10400,5	13393,7
76,6667	6635,86	6989,95	9372,01	10124,7	10898,4	12599,7	9613,09	11829,5		10342,5	13328,7
76,8333	6581,9	6936,1	9297,01	10079,7	10826,6	12555,7	9538,45	11806,8		10264,3	13231,9
77	6545,12	6880,79	9222,26	9986,48	10756,4	12445,8	9518,07	11741,2		10241,8	13176,8
77,1667	6493,72	6858,61	9145,03	9964,54	10701,4	12372,5	9457,4	11672,6		10157	13087
77,3333	6440,49	6817,74	9051,78	9917,3	10646,1	12335,2	9373,93	11639,7		10117,1	13024,4
77,5	6388,47	6761,17	8998,98	9823,55	10570,5	12265,7	9330,14	11606,3		10038,8	12910,4
77,6667	6375,74	6715,78	8905,92	9781,82	10491,6	12189,7	9279,89	11537,3		10004,7	12870,9
77,8333	6323,12	6672,99	8855,46	9739,77	10450	12118,9	9231,67	11485,4		9946,82	12781,6
78	6277	6624,16	8766	9686,9	10360,6	12041,2	9198,11	11443,8		9875,99	12723,3
78,1667	6249,65	6586,91	8713,46	9661,27	10309,5	11985,1	9113,66	11418,1		9836,01	12655
78,3333	6200,42	6589,65	8654,58	9578,88	10251,5	11912	9077,46	11372,7		9774,32	12581,9
78,5	6187,27	6535,2	8579,76	9547,55	10192,7	11847,2	9034,04	11341,3		9716,41	12469,4
78,6667	6153,41	6523,97	8521,68	9510,52	10144,3	11776	8984,42	11307,9		9684,18	12408,2
78,8333	6130,74	6485,33	8444,13	9442,9	10085,6	11716,2	8942,41	11248,5		9601,29	12368,3
79	6125,21	6461,34	8392,81	9394,85	10012,3	11646,5	8907,3	11193,4		9565,66	12286,1
79,1667	6091,37	6435,43	8355,72	9375,91	9959,97	11629,1	8864,64	11151,7		9519,47	12249,6
79,3333	6077,48	6429,03	8295,15	9296,31	9928,84	11575,1	8785,55	11117,2		9477,54	12135,5
79,5	6043,27	6423,24	8245,2	9253,55	9910,15	11517,7	8766,26	11069,4		9427,95	12113
79,6667	6033,11	6414,47	8205,43	9217,93	9843,12	11436,3	8702,42	11037		9389,11	12046
79,8333	6029,39	6406,3	8168,67	9179,74	9792,54	11399	8669,12	10959,2		9323,43	12018,2
80	6017,12	6405,99	8118,79	9147,53	9756,28	11357,6	8645,75	10934,9		9277,28	11941,1
80,1667	6020,24	6417,4	8082,63	9097,32	9715,11	11344,1	8579,96	10913,8		9245,54	11854
80,3333	6011,56	6402,18	8044,23	9065,98	9685,96	11277,5	8533,38	10857,2		9227,42	11811,8
80,5	5996,21	6407,13	8036,3	9045,12	9650,93	11211,6	8502,06	10793,3		9147,79	11785,6
80,6667	5994,36	6388,77	7985,33	9009,76	9615,75	11184,2	8465,54	10782,2		9158,88	11720,9
80,8333	6002,69	6411	7964,02	8940,45	9572,37	11155,3	8396,07	10713,6		9071,73	11678,5
81	6013,81	6436,84	7941,22	8899,13	9535,24	11120,4	8386,96	10679,3		9058,81	11637,4
81,1667	6016,7	6414,43	7928,57	8899,62	9494,65	11067,5	8340,4	10632,6		9011,65	11597,5
81,3333	6018,71	6444,12	7926,83	8862,69	9454,52	11028,5	8321,72	10586,1		8998,77	11595,1
81,5	6030,46	6472,41	7891,61	8857,04	9444,45	10976,2	8274,78	10550,5		8957,47	11514,6
81,6667	6045,79	6466,45	7888,61	8808,2	9418,79	10980,8	8246,21	10544,6		8938,5	11505,5
81,8333	6053,31	6502,67	7881,96	8759,66	9377,95	10955,8	8228,57	10507,5		8899,54	11473,5
82	6076,47	6532,59	7871,46	8728,72	9361,43	10932,6	8185,1	10479,4		8836,15	11435,2
82,1667	6075,67	6538,48	7867,8	8695,51	9337,06	10924,1	8173,5	10409,5		8840,98	11398
82,3333	6119,18	6589,92	7864,03	8714,84	9320,98	10884	8138,87	10383,4		8808,68	11372,4
82,5	6141,37	6618,71	7864,01	8667,51	9292,74	10879,4	8142,53	10367,7		8787,54	11345,8
82,6667	6150,62	6643,79	7869,3	8657,66	9290,27	10835,8	8083,16	10322,7		8747,11	11343,6
82,8333	6173,6	6663,67	7879,4	8625,86	9279,04	10829,8	8049,84	10294,8		8741,74	11330,8
83	6235,06	6693	7867,57	8608,4	9246,39	10831	8051,73	10273,2		8710,26	11332
83,1667	6247,14	6720,31	7885,25	8595,03	9234,22	10841	8019,11	10236,8		8717,13	11300,4
83,3333	6264,45	6757,18	7903,56	8617,26	9208,17	10797,2	8020,38	10173,1		8681,8	11285
83,5	6318,02	6817,13	7935,97	8594,27	9201	10805,2	7994,31	10188,1		8683,56	11282,5
83,6667	6363,12	6859,42	7961,66	8590,02	9185,01	10789,5	7964,79	10180,8		8678,05	11278,9
83,8333	6390,19	6898,07	7965,39	8553,33	9198,86	10800,3	7938,5	10127,5		8652,94	11261,7
84	6415,54	6937,35	8003,92	8571,33	9147,94	10800,7	7934,43	10137,2		8614,43	11251,5
84,1667	6459,43	6958,73	8021,5	8563,35	9158,64	10803,1	7915,51	10083,9		8629,25	11236,1
84,3333	6489,56	7035,05	8043,68	8545,26	9144,36	10785,4	7914,3	10069,4		8609,77	11246,9
84,5	6522,65	7055,02	8073,66	8521,87	9147,35	10798	7925,07	10053,5		8596,14	11232,8
84,6667	6576,82	7112,31	8106,89	8545,88	9162,39	10797,7	7875,62	10052,7		8619,71	11256,1
84,8333	6605,18	7157,62	8122,54	8540,42	9169,21	10818,3	7890,93	10015,4		8602,3	11256,9
85	6648,9	7198,69	8153,36	8552,51	9158,97	10799	7903,99	10017,4		8607,51	11235,4
85,1667	6707,02	7245,01	8190,38	8530,32	9183,35	10838,8	7871,51	9985,25		8578,28	11258,2
85,3333	6723,71	7297,32	8240,58	8538,43	9160,11	10826,7	7895,25	9963,83		8592,42	11281,1
85,5	6798,93	7339,7	8283,37	8539,81	9182,26	10834,4	7876,22	9968,11		8596,08	11292,9
85,6667	6828,2	7392	8319,3	8537,7	9195,05	10848,9	7851,93	9949,52		8609,51	11283,4
85,8333	6861,36	7430,53	8383,32	8541,69	9211,25	10859,2	7853,11	9921,7		8600,4	11313,7
86	6903,13	7482,79	8409,96	8536,93	9198,68	10875,5	7877,55	9910,35		8608,16	11339,3
86,1667	6958,04	7539,45	8449,9	8518,87	9198,98	10908,6	7859,88	9906,75		8616,54	11331,4
86,3333	7020,27	7609,96	8488,36	8531,32	9209,51	10924,8	7871,51	9895,25		8610,17	11364,3
86,5	7065,29	7628,39	8535,58	8552,07	9213,22	10923,3	7879,81	9871,65		8600,19	11403,6
86,6667	7085,61	7674,38	8601,88	8548,88	9205,41	10964,5	7861,86	9898,15		8634,66	11415,4
86,8333	7126,9	7729,51	8631,56	8547,34	9245,73	10957,4	7868,97	9886,49		8640,4	11465,3
87	7169,65	7751,07	8696,23	8573,24	9236,69	10960,8	7872,39	9881,17		8639,31	11482,8
87,1667	7213,33	7808,47	8741,46	8555,87	9260,27	11021,7	7876,53	9861,55		8660,94	11482,3
87,3333	7259,52	7858,58	8789,31	8587,65	9278,02	11012,2	7868,6	9865,06		8647,41	11522,1
87,5	7309,33	7924,36	8845,98	8574,18	9277,8	11012,5	7889,69	9863,87		8679,12	11553,1
87,6667	7337,69	7940,74	8902,61	8602,69	9304,02	11049,2	7875,29	9879,64		8694,07	11568
87,8333	7362,14	8000,29	8976,21	8611,78	9317,91	11089,2	7903,6	9892,75		8709,43	11572,7
88	7432,89	8006,27	9000,13	8614,52	9303,5	11077,1	7908,78	9866,05		8705,99	11598,9
88,1667	7431,59	8070,99	9055,3	8612,16	9336,24	11109,7	7911,31	9873,27		8737,78	11615
88,3333	7503,18	8084,04	9093,85	8615,97	9356,01	11130,7	7917,78	9863,27		8767,05	11648,1
88,5	7523,15	8145,43	9152,1	8649,15	9371,34	11133,6	7948,71	9874,5		8767,2	11691,6
88,6667	7549,3	8176,05	9204,99	8642,19	9383,7	11175,1	7953,76	9875,53		8797,22	11724,5
88,8333	7576,6	8221,92	9251,8	8639,29	9388,97	11216	7959,95	9883,6		8766,91	11723,2
89	7626,41	8244,49	9296,97	8676,26	9415,65	11183,8	7958,68	9890,15		8805,14	11794,6
89,1667	7656,26	8257,62	9339,73	8694,53	9398,02	11221,3	7973,67	9899,51		8844,4	11799,3
89,3333	7667,29	8290,86	9396,42	8691,14	9431,81	11231,5	7982,37	9922,99		8862,91	11837,8
89,5	7702,56	8325,23	9443,5	8681,88	9415,68	11253,8	7976,56	9906,96		8871,53	11867,4
89,6667	7713,64	8343,67	9502,77	8710,33	9440,34	11275,6	7973,04	9939,89		8891,49	11897,2
89,8333	7736,52	8354,54	9531,35	8705,52	9461,41	11282,4	7990,04	9934,87		8924,54	11937,5
90	7783,02	8392,15	9581,85	8707,72	9457,19	11308,2	8021,3	9946,2		8908,14	11990,9
90,1667	7778,62	8393,87	9633,86	8717,16	9464,48	11314	8023,46	9954,73		8930,21	11991,1
90,3333	7806,21	8423,51	9654,51	8726,3	9471,84	11318,9	8025,23	10007,4		8969,04	12017
90,6667	7844,46	8464,71	9760,53	8725,77	9489,87	11358,4	8063,27	10039,4		9017,48	12080,6
90,8333	7868,14	8469,15	9800,52	8725,64	9514,99	11364,1	8062,87	10060,3		9035,71	12114,4
91	7872,49	8481,72	9832,9	8750,66	9532,33	11372,7	8081,84	10025,3		9021,43	12123,4
91,1667	7869,9	8486,68	9825,79	8744,92	9546,73	11391,8	8104,85	10047,9		9034,3	12150,2
91,3333	7884,81	8502,02	9892,84	8751,6	9545,56	11406,5	8098,59	10058,5		9076,07	12175,6
91,5	7891,81	8478,28	9936,48	8733,49	9550,12	11405,4	8100,83	10088,2		9074,84	12187,5
91,6667	7898,51	8499,9	9943,97	8742,7	9571,25	11391	8124,01	10096		9077,88	12227,5
91,8333	7886,05	8506,46	9993,67	8736,85	9559,72	11406,9	8136,16	10120,2		9100,24	12241
92	7894,96	8486,49	10014,3	8724,87	9567,32	11410,4	8129,11	10141,4		9116,67	12240,9
92,1667	7898,22	8506,26	10044,1	8740,96	9576,94	11444,2	8152,23	10148,9		9136,19	12315
92,3333	7879,77	8493,14	10061,4	8761,38	9551,37	11403	8164,49	10172,9		9165,83	12299,6
92,5	7872,28	8485,8	10100,8	8727,46	9580,98	11421,5	8167,16	10201,1		9160,86	12346,1
92,6667	7867,26	8461,86	10130,6	8737,81	9572,73	11434,5	8166,43	10221,5		9183,12	12351,5
92,8333	7883,46	8467,73	10132,8	8699,69	9586,89	11401,6	8177,64	10240,1		9207,06	12370,2
93	7866,43	8453,61	10141	8730,34	9558,02	11419,8	8181,4	10245,3		9194,98	12351
93,1667	7835,44	8439,72	10179,2	8730,25	9571,92	11407,8	8174,88	10249		9236,98	12400,2
93,3333	7845,45	8423,63	10174,7	8707,14	9547,41	11418,7	8169,86	10289,2		9251,73	12391,5
93,5	7822,25	8391,52	10184,2	8693	9573,41	11408	8190,81	10288,8		9261	12400,9
93,6667	7817,41	8377,37	10219,9	8679,06	9551,31	11406,2	8189,63	10309,4		9255,89	12413,9
93,8333	7800,54	8337,91	10207,6	8680,85	9539,72	11393,1	8198,31	10313,5		9270,37	12411,5
94	7777,25	8324,91	10191,6	8663,92	9571,9	11386,2	8210,28	10342,4		9255,61	12449,1
94,1667	7749,37	8319,4	10219,2	8668,26	9544,44	11369,9	8202,62	10360,9		9275,91	12452,5
94,3333	7724,42	8281,33	10239,7	8667	9536,31	11351,7	8208,78	10388,7		9313,73	12436,6
94,5	7679,17	8269,02	10235,1	8636,24	9524,73	11348,1	8220,44	10389		9278,55	12461,6
94,6667	7657,15	8231,65	10213,3	8623,25	9537,41	11321	8227,51	10396,7		9274,63	12453,6
94,8333	7636,96	8183,08	10218,4	8628,34	9516,27	11304	8198,3	10444,7		9314,27	12468,3
95	7599,46	8157,57	10225,5	8630,73	9536,62	11291,1	8214,49	10436,6		9292,96	12481,4
95,1667	7586,38	8119,77	10199,4	8609,41	9488,9	11258,1	8202,42	10481		9286,82	12420,8
95,3333	7541,61	8081,8	10217,6	8603,08	9512,93	11298,5	8213,07	10494,2		9301,99	12446,6
95,5	7518,21	8051,61	10176,9	8599,99	9469,9	11258	8178,5	10505,7		9310,46	12413,6
95,6667	7494,12	8023,45	10168,1	8574,71	9452,12	11238	8196,11	10516,2		9302,9	12404,8
95,8333	7454,85	7986,33	10164,1	8557,88	9459,26	11187,4	8206,31	10547,2		9296,22	12446
96	7421,59	7942,2	10144,8	8547,6	9409,22	11184,6	8196,3	10531,3		9295,48	12418,8
96,1667	7387,42	7890,59	10142,8	8515,27	9396,62	11161,1	8182,77	10522,8		9303,39	12435
96,3333	7357,6	7871,42	10109,4	8484,65	9388,38	11152,4	8163,84	10566,4		9275,05	12396,5
96,5	7322,29	7821,84	10114,8	8485,58	9360,06	11108,2	8176,11	10558		9287,93	12397,1
96,6667	7290,52	7791,42	10068,3	8446,43	9336,74	11055,6	8167,56	10592,1		9277,56	12380,3
96,8333	7240,21	7760,83	10026,6	8441,48	9341,1	11016,9	8154,99	10597,3		9288,48	12376
97	7220,62	7677,89	9999,7	8422,4	9295,19	10994,5	8137,35	10606,9		9292,31	12352,8
97,1667	7160,71	7657,07	9976,75	8385,84	9284,95	10970,9	8137,83	10634,9		9270,71	12354,7
97,3333	7117,1	7622,31	9981,52	8382,95	9278,9	10981,8	8117,94	10637,7		9247,81	12305
97,5	7092,92	7566,41	9935,11	8331,8	9217,42	10936,9	8111,74	10646,2		9261,3	12274,6
97,6667	7042,01	7538,45	9902	8310,17	9189,46	10917,9	8111,5	10642,8		9219,49	12294,1
97,8333	7002,59	7488,9	9900,07	8278,84	9174,33	10880,9	8080,42	10688,2		9233,74	12226,4
98	6975,28	7425,5	9855,29	8254,09	9147,17	10863,2	8093,84	10683,9		9196,39	12239,9
98,1667	6928,11	7407,87	9823,22	8235,93	9117,24	10829	8075,46	10697,8		9195,6	12197,3
98,3333	6900,5	7352,7	9782,41	8185,83	9094,04	10802,9	8047,4	10718,3		9193,39	12178,2
98,5	6845,31	7306,31	9749,31	8174,89	9073,77	10725,8	8030,72	10700		9180,82	12142,8
98,6667	6827,3	7266,21	9705,42	8147,22	9044,53	10723,2	8033,12	10721,5		9177,35	12132,9
98,8333	6787,06	7222,09	9677,72	8133,87	9012,94	10692	8004,6	10692,4		9162,54	12107,6
99	6752,2	7177,23	9645,27	8118,37	8982,12	10638,5	7996,47	10733,9		9116,78	12076,9
99,1667	6709,39	7146,75	9609,62	8070,29	8955,31	10615,5	7986,61	10731,2		9139,09	12063,6
99,3333	6668,63	7099,82	9553,38	8032,89	8953,25	10569,1	7972,81	10745,2		9142,75	12013,2
99,5	6629,49	7058,63	9528,96	8012,25	8904,23	10542,2	7943,56	10748		9076,15	11987,3
99,6667	6596,15	7009,44	9485,93	7977,66	8875,75	10500,6	7931,57	10724		9072,98	11948,6
99,8333	6561,32	6967,36	9433,46	7947,24	8847,08	10452,3	7894,01	10752		9050,87	11926
100	6526,46	6933,29	9384,5	7925,7	8818,14	10432,7	7890,32	10752,6		9045,7	11872,8
100,167	6497,06	6891,69	9341,9	7895,62	8781,73	10370,7	7872,24	10756		9011,03	11874,8
100,333	6465,13	6868,94	9310,32	7844,53	8732,35	10380,9	7830,46	10734,5		9006,52	11810,1
100,5	6425,6	6825,8	9250,67	7841,6	8740,26	10285	7825,71	10753,4		8978,99	11793,6
100,667	6389,13	6796,72	9205,35	7800,14	8706,08	10251,2	7798,4	10751,6		8978,49	11783,9
100,833	6353,56	6756,62	9193,12	7765,28	8668,69	10235,4	7795,18	10774,7		8947,79	11712
101	6322,69	6724,11	9118,82	7739,64	8662,68	10207,6	7771,85	10706,1		8906,07	11686,1
101,167	6294,09	6676,97	9087,87	7702,2	8615,44	10165,1	7739,59	10748,2		8892,01	11674,7
101,333	6259,85	6654,74	9053,52	7670,57	8585,84	10136,5	7736,35	10748,2		8875,44	11618,8
101,5	6229,95	6654,1	9013,2	7658,42	8561,58	10067,7	7700,7	10729,8		8869,03	11587,5
101,667	6241,23	6591,71	8951,28	7614,9	8497,5	10039,8	7700,14	10724		8815,25	11532,3
101,833	6191,03	6570,28	8935,9	7580,99	8484,6	9999,48	7650,55	10724,3		8805,9	11493
102	6156,85	6536,1	8888,76	7560,18	8481,3	9977,47	7640,53	10717,2		8773,52	11475,2
102,167	6145,42	6506,64	8834,93	7548,36	8452,22	9926,97	7635,2	10702,8		8768,17	11443,6
102,333	6110,73	6499,27	8809,41	7548	8418,55	9893,74	7602,62	10697,7		8724,41	11407,5
102,5	6090,47	6442,57	8764,09	7462,94	8397,96	9856,54	7571,71	10713		8711	11354
102,667	6060,86	6461,44	8705,71	7457,89	8350,82	9806,58	7538,64	10723		8684,5	11337,2
102,833	6050,82	6437,28	8695,56	7423,16	8328,09	9768,85	7516,45	10706		8661,3	11267,2
103	6029,46	6407,18	8647,41	7419,9	8305,7	9723,05	7527,4	10695,9		8637,74	11284,6
103,167	6021,23	6378,65	8601,47	7376,05	8271,9	9687,47	7487,8	10654		8620,37	11219,1
103,333	6007,15	6358,88	8552,48	7343,68	8217,2	9682,39	7465,42	10677,2		8583,02	11195,2
103,5	5964,18	6364,51	8515,93	7330,95	8210,58	9597,77	7425,66	10645,9		8570,2	11146,3
103,667	5938,05	6350,23	8495,29	7279,71	8180,45	9583,72	7429,36	10659,2		8546,77	11133,5
103,833	5946,7	6314,43	8457,92	7259,47	8132,48	9558,39	7389,2	10655,4		8546,46	11068,9
104	5936,23	6313,31	8415,06	7255,3	8110,16	9517,03	7381,84	10635,6		8495,38	11047,4
104,167	5911,8	6320,49	8377,11	7236,22	8067,04	9502,09	7364,84	10623,5		8485,43	11011,8
104,333	5934	6307,92	8355,91	7183,56	8045,6	9442,79	7308,12	10630,7		8469,81	10979,9
104,5	5919,25	6293,3	8334,48	7172,91	8020,01	9424,22	7317,6	10623,7		8431,32	10949,9
104,667	5900,42	6298,64	8264,88	7130,44	7995,31	9385,6	7283,35	10587		8406,7	10933,5
104,833	5899,67	6300,54	8244,08	7107,69	7948,26	9374,31	7256,55	10593,7		8394,41	10838,6
105	5912,36	6285,58	8247,13	7081,9	7952,63	9331,46	7256,83	10536,7		8364,98	10833,3
105,167	5889,21	6302,21	8197,88	7053,69	7915,18	9289,72	7219,54	10549,3		8365,45	10820,7
105,333	5889,19	6293,67	8166,22	7039,48	7884,64	9293,19	7207,46	10568,6		8351,39	10790,5
105,5	5890,89	6301,92	8138,3	7007,08	7882,24	9247,48	7181,9	10537,3		8302,21	10740,1
105,667	5893,12	6270,04	8108,11	6970,71	7844,91	9215,97	7186,65	10537,4		8295,45	10722,3
105,833	5906,41	6305,3	8094,93	6971,74	7813,17	9205,41	7146,41	10510,4		8294,05	10698,6
106	5898,45	6310,64	8062,18	6951,41	7785,04	9207,95	7137,71	10502		8251,62	10709,7
106,167	5892,28	6313,91	8041,66	6920,39	7755,59	9126,33	7117,48	10486,7		8238,98	10627,7
106,333	5905,29	6325,02	8041,6	6916,71	7763,75	9162,41	7103,69	10472,4		8241,08	10606,6
106,5	5912,77	6331,3	7999,73	6885,95	7746,92	9125,52	7091,81	10460,9		8188,55	10597,4
106,667	5907,7	6337,33	7991,71	6866,03	7703,45	9111,56	7063,96	10438,7		8190,44	10539,1
106,833	5944,28	6351,47	7976,29	6851,99	7708,42	9085,35	7027,3	10446,7		8179,34	10559,4
107	5938,59	6360,45	7963,01	6840,43	7705,11	9034,04	7030,44	10445,2		8168,64	10538,5
107,167	5945,55	6360,51	7914,42	6825,56	7657,54	9015,48	7019,05	10390,5		8126,28	10509,9
107,333	5944,95	6379,53	7926,76	6810,8	7618,39	9024,53	6999,9	10389,6		8107,42	10463,7
107,5	5948,06	6408,79	7904,78	6809,41	7628,57	9029,09	6984,86	10372,8		8084,4	10456,7
107,667	5987,33	6395,52	7885,2	6778,1	7619,83	8982,41	6976,12	10355,6		8057,45	10427,2
107,833	5982,81	6415,51	7881	6757,26	7590,43	8967,63	6939,95	10350,6		8063,96	10398,8
108	6008,15	6446,49	7867,63	6768,26	7575,86	8966,35	6933,53	10347,6		8042,8	10378,7
108,167	6017,5	6468,59	7873,45	6744,7	7569,24	8932,05	6934,04	10332,4		8048,33	10387,1
108,333	6036,8	6477,42	7868,78	6716,63	7545,09	8935,15	6895,23	10307,1		8009,56	10341,5
108,5	6025,91	6493,03	7864,37	6697,65	7534,12	8924,76	6903,58	10323,1		7988,3	10324,2
108,667	6056,92	6526,1	7846,88	6717,67	7525,14	8907,5	6898,46	10297,9		7975,83	10310,8
108,833	6058,61	6540,29	7845,83	6704,43	7519,68	8903,47	6862,65	10294,9		7967,96	10275,8
109	6094,79	6559,9	7846,99	6665,48	7513,55	8898,43	6863,97	10241,9		7952,15	10273,7
109,167	6102,32	6570,63	7849,05	6674,19	7508,8	8870,38	6849,55	10216,4		7951,39	10290,1
109,333	6127,61	6603,79	7839,21	6645,55	7486,52	8867,25	6831,64	10246,9		7950,32	10262,1
109,5	6153,45	6626,72	7827,43	6646,06	7483,27	8850,34	6823,75	10223,4		7950,68	10262,2
109,667	6168,39	6650,8	7842,62	6655,56	7476,67	8853,77	6842,31	10210,5		7932,4	10239,6
109,833	6202,65	6670,85	7825,54	6628,19	7463,7	8827,1	6800,86	10193,1		7920,86	10237,2
110	6196,64	6693,65	7853,83	6605,92	7462,04	8840,09	6787,85	10223,2		7897,26	10216,9
110,167	6213,98	6735,2	7855,35	6614,48	7433,54	8826,66	6782,03	10166,8		7908,02	10210,3
110,333	6260,39	6744,51	7861,88	6612,67	7421,12	8808,28	6779,02	10201,9		7911,16	10203,4
110,5	6269,92	6744,91	7857,8	6596,22	7409,74	8819,38	6776,4	10131,2		7859,55	10181,4
110,667	6290,12	6792,32	7854,05	6584,34	7407,93	8795,5	6779,08	10148,6		7889,5	10220,1
110,833	6302,63	6805,7	7876,8	6583,21	7419,5	8791,1	6754,5	10151,3		7899,89	10193,7
111	6328,28	6826,3	7865,82	6567,33	7415,93	8811,56	6752,61	10125,9		7879,17	10188,6
111,167	6352,23	6871,71	7868,93	6566,49	7380,37	8808,48	6753,92	10104,2		7854,26	10183,8
111,333	6383,11	6885,19	7900,32	6575,72	7381,66	8799,68	6754,31	10126,7		7858,42	10150,7
111,5	6380,45	6906,32	7911,02	6556,11	7385,77	8762,46	6768,83	10096		7843,31	10157,3
111,667	6394,56	6928,22	7915,77	6558,85	7380,84	8795,34	6733	10061,2		7851,77	10155
111,833	6425,44	6945,58	7933,06	6550,33	7372,29	8773,88	6730,47	10066,3		7838,42	10151,2
112	6441,38	6979,08	7968,56	6536,92	7396,72	8787,01	6724,21	10093,1		7840,33	10195,5
112,167	6462,39	6981,57	7979,47	6553,2	7356	8779,97	6734,81	10077		7849,11	10181,7
112,333	6471,2	7015,01	7974,53	6514,41	7366,7	8783,24	6732,45	10076,6		7828,84	10148,3
112,5	6490,96	7013,28	8004,08	6529,91	7354,83	8783,9	6729,42	10027,6		7837,1	10168,3
112,667	6533,87	7039,62	8024,22	6513,72	7356,9	8779,16	6711,62	10047		7849,46	10158,9
112,833	6524,56	7089,19	8034,53	6530,63	7367,03	8792,42	6721,22	10056,3		7840,61	10157,1
113	6556,12	7083,2	8043,95	6518,45	7342,23	8777,29	6716,56	10020,5		7844,32	10177
113,167	6549,71	7124,86	8063,68	6511,96	7334,24	8783,54	6732,1	10024,2		7841,79	10197,7
113,333	6574,53	7113,18	8072,44	6520,55	7354,51	8785,06	6729,85	10032,8		7831,02	10144,9
113,5	6577,64	7110,58	8086,82	6507,16	7372,34	8760,66	6717,69	10018		7842,74	10186,2
113,667	6607,67	7153,69	8107,48	6513,09	7349,66	8776,73	6711,79	10004,8		7841,95	10185,6
113,833	6633,78	7174,98	8116,06	6512,03	7337,02	8778,8	6702,6	10009,4		7843,71	10172
114	6618,08	7160,32	8149,35	6502,56	7336,82	8764,34	6712,79	9981,42		7856,85	10181,9
114,167	6627,66	7184,31	8152,22	6499,02	7341,17	8755,63	6705,97	10017,6		7837,58	10214,8
114,333	6645,71	7180,22	8193,87	6504,31	7353,46	8758,69	6690,63	10016,1		7856,37	10220,6
114,5	6630,15	7187,33	8181,14	6485,24	7355,43	8761,21	6709,2	9985,92		7845,05	10210,5
114,667	6675,35	7208,89	8209,25	6498,37	7335,76	8775,24	6695,23	9994,49		7861,99	10229
114,833	6667,4	7238,11	8226,28	6496,05	7327,82	8759,32	6701,15	9996,25		7880,25	10224,3
115	6662	7224,28	8244,34	6487,19	7339,05	8761,01	6710,2	9979,29		7853,85	10232
115,167	6687,02	7247,13	8257,84	6486,36	7346,35	8768,53	6707,74	9988,45		7898,36	10234
115,333	6672,72	7242,61	8281,16	6485,06	7358,29	8775,46	6715,49	10017,6		7890,8	10243,4
115,5	6682,67	7238,34	8297,12	6465,01	7340,87	8760,49	6698,77	9993,09		7880,26	10260,2
115,667	6681,72	7253,44	8323,62	6481,86	7337,72	8756,71	6719,13	9966,66		7881,71	10267,7
115,833	6683,63	7252,61	8300,94	6464,59	7358,97	8748,64	6713,14	9996,54		7901,22	10262,9
116	6687,4	7250,91	8329,96	6457,51	7363,9	8781,27	6708,98	9965,48		7891,58	10289
116,167	6709,16	7252,37	8350,75	6462,5	7323,37	8740,74	6708,14	9987,19		7905,16	10257,6
116,333	6692,71	7252,26	8382,92	6460,33	7346,66	8762,4	6717,66	9994,02		7898,94	10275,4
116,5	6704,68	7255,91	8350,31	6455,79	7350,76	8745,27	6714,23	9996,05		7886,35	10282,2
116,667	6685,54	7257,81	8383,57	6451,2	7323,24	8757,79	6709,05	10005,2		7917,79	10283,5
116,833	6702,54	7238,44	8393,91	6440,69	7330,11	8733,38	6710,97	9997,73		7927,2	10292,4
117	6679,01	7216,13	8444,09	6423,42	7330,69	8731,16	6710,65	10009,2		7907,89	10300,9
117,167	6663,96	7238,28	8425,33	6449,29	7332,22	8770,37	6719,53	9969,69		7929,98	10302,3
117,333	6666,87	7218,89	8436,32	6435,63	7312,76	8726,94	6705,69	10012,7		7936	10311,7
117,5	6672,31	7225,72	8432,29	6427,04	7332,36	8731,05	6699,24	10009,4		7946,72	10342,1
117,667	6670,64	7218,18	8449,64	6419,38	7306,92	8754,27	6703,46	10014,7		7936,77	10316,4
117,833	6660,31	7204,97	8462,23	6428,67	7315,94	8697	6702,25	9996,12		7927,04	10346
118	6643,59	7159,48	8466,39	6419,97	7302,39	8722,52	6703,45	9997,41		7937,47	10360,9
118,167	6647,68	7178,42	8474,52	6393,92	7309,81	8699,71	6709,29	10016,5		7953,45	10335,7
118,333	6636,39	7169,14	8479,53	6378,24	7296,49	8673,91	6700,72	10029,2		7945,29	10332,9
118,5	6608,48	7152,68	8476,33	6409,35	7301,5	8701,95	6707,71	10015,2		7961,88	10349,3
118,667	6589,03	7143,37	8500,19	6382,91	7290,89	8710,5	6696,75	10010,5		7955,44	10338,7
118,833	6578,59	7111,65	8489,15	6377,29	7292,29	8675,58	6686,93	10040,3		7963,75	10346,9
119	6562,05	7089,22	8499,83	6365,31	7302,74	8664,47	6694,23	10035,8		7971,04	10349,8
119,167	6576,05	7092,03	8499,31	6364,12	7271,02	8688,38	6673,26	10047,8		7980,19	10330,9
119,333	6524,02	7067,21	8489,1	6355,8	7270,45	8641,71	6703,91	10045,4		7965,2	10331,2
119,5	6531,37	7056,73	8491,53	6355,69	7277,91	8680,7	6693,84	10025,2		7967,95	10356,4
119,667	6503,39	7025,93	8492,68	6321,58	7261,24	8650,67	6680,54	10082,1		7986,42	10333,4
119,833	6480,68	7019,76	8497,29	6334,79	7248,52	8626,19	6681,57	10053,8		7984,36	10362,3
120	6485,49	7006,78	8489,18	6325,79	7247,82	8620,16	6688,59	10064,5		7993,53	10336,4
120,167	6465,28	6985,97	8503,6	6310,91	7236,4	8631,47	6690,01	10100,1		7992,87	10337
120,333	6427,47	6961,81	8502,2	6307,19	7232,69	8582,73	6690,93	10077,3		7991,48	10362,9
120,5	6422,69	6933,48	8494,24	6301,14	7232,57	8578,36	6667,96	10076,2		8005,39	10339,5
120,667	6395,46	6910,41	8492,5	6278,33	7209,44	8586,74	6682,55	10108,4		7991	10330
120,833	6391,51	6899,47	8478,3	6289,48	7206,37	8541,55	6656,88	10103,2		7969,97	10339
121	6358,07	6886,3	8467,41	6276,11	7197,43	8573,87	6670,57	10070,4		7993,97	10326,4
121,167	6374,54	6858,08	8474,49	6249,38	7168,04	8539,34	6674,98	10123,2		7987,84	10327,4
121,333	6338,55	6801,68	8460,26	6244,57	7156,74	8502,71	6652,44	10077,6		7983,17	10311,4
121,5	6309,19	6800,15	8451,74	6209,8	7157,06	8496,48	6648,87	10101,1		7984,87	10329,6
121,667	6280,48	6779,05	8431,07	6208,94	7141,45	8520,51	6620,23	10121,3		7997,39	10307,5
121,833	6265,87	6768,11	8428,97	6216,58	7145,67	8462,1	6637,12	10120,1		8005,52	10292,4
122	6242,81	6741,95	8388,32	6188,38	7154,37	8462,2	6630,49	10115		8017,76	10290,6
122,167	6228,35	6733,39	8415,34	6195,71	7105,49	8448,98	6614,69	10134,6		8022,57	10259,4
122,333	6196,32	6668,83	8387,65	6178,98	7123,94	8393,45	6631,76	10136,5		7987,09	10302,5
122,5	6200,19	6657,52	8385	6166,33	7099,99	8406,61	6610,53	10105,6		8018,34	10261,6
122,667	6167,9	6662,33	8390,05	6140,48	7082,3	8382,46	6615,75	10153,8		8005,16	10264,1
122,833	6157,89	6620,67	8341,15	6130,67	7065,75	8354,23	6583,21	10169,2		7978,16	10261,2
123	6129,9	6602,59	8338,95	6115,28	7062,01	8332,84	6590,65	10144,6		7999,76	10251
123,167	6102,61	6587,66	8329,08	6115,02	7028,96	8310,8	6579,3	10151		7987,13	10249,9
123,333	6076,61	6552,79	8316,74	6077,29	7052,03	8298	6557,86	10164,4		7962,61	10210,7
123,5	6065,45	6554,2	8280,61	6080,02	7038,65	8302,99	6574,17	10160,2		8004,94	10193,5
123,667	6025,81	6519,27	8281,46	6061,29	7020,29	8258,84	6553,95	10158,3		7969,42	10195,9
123,833	6024,94	6499,9	8241,43	6049,44	6993,17	8231,66	6542,58	10158,7		7957,62	10180,7
124	6010,69	6488,14	8251,2	6036,67	6975,98	8254,38	6545,76	10161,2		7965,84	10144,6
124,167	5980,52	6445,39	8223,43	6012,81	6980,33	8215,95	6518,24	10186,6		7982,27	10142,4
124,333	5952,15	6411,97	8191,73	6005,02	6974,64	8170,46	6506,3	10191		7950	10146,6
124,5	5973,64	6384,8	8168,55	5992,71	6938,71	8173,25	6495,95	10139		7956,99	10130,9
124,667	5933,6	6392,33	8159,71	5978,72	6923,24	8141,46	6507,59	10186,4		7935,77	10110,3
124,833	5929,02	6358,47	8128,8	5956,55	6905,95	8100,42	6484,1	10169,7		7930,45	10111,1
125	5874,06	6334,03	8135,14	5953,99	6893,13	8126,53	6468,41	10161,5		7930,76	10054,8
125,167	5878,45	6331,33	8088,66	5917,32	6872,11	8091,23	6459,51	10217,5		7922,79	10041,1
125,333	5854,64	6309,09	8078,03	5899,45	6856,59	8052,37	6469,27	10183,7		7919,52	10032,3
125,5	5839,39	6316,38	8036,35	5908,99	6861,16	8078,94	6448,81	10176,8		7917,89	10034,2
125,667	5835,65	6278,3	8050,24	5890,25	6825,45	8045,75	6424,32	10193,2		7900,2	10015,5
125,833	5822,78	6260,43	8024,47	5875,06	6809,68	7986,08	6427,36	10192,6		7918,71	9996,62
126	5801,87	6236,54	7997,88	5878,64	6775,39	8013,93	6420,66	10199,4		7902,25	9981,42
126,167	5767,93	6223,8	7953,03	5852,26	6759,21	7959,89	6406,54	10208,6		7902,69	9931,76
126,333	5770,72	6218,22	7942,74	5825,49	6766,58	7944,11	6381,41	10171,4		7869,37	9946,7
126,5	5760,73	6189,93	7932,2	5802,43	6746,65	7941,65	6357,61	10186,5		7866,46	9945,78
126,667	5758,88	6187,77	7897,26	5808,02	6733,62	7915,69	6363,82	10195		7850,99	9914,85
126,833	5735,38	6150,76	7892,81	5780,4	6706,75	7874,94	6355,48	10208,2		7832,56	9881,48
127	5717,9	6143,26	7854,05	5763,24	6697,04	7896,31	6328,22	10171,1		7846,27	9854,98
127,167	5727	6131,68	7841,71	5740,66	6678,21	7850,63	6328	10212,7		7840,41	9847,57
127,333	5692,04	6124,98	7816,65	5739,32	6652,87	7778,85	6302,6	10172,8		7815,97	9801,69
127,5	5698,43	6097,17	7797,16	5723,4	6640,81	7810,01	6295,11	10180,2		7809,47	9804,6
127,667	5667,94	6113,59	7771,24	5718,61	6652,18	7810,83	6275,23	10201,8		7804,51	9786,29
127,833	5683,74	6105,96	7753,97	5699,67	6619,22	7755,16	6274,55	10181,5		7766,09	9753,47
128	5674,6	6085,96	7741,13	5691,49	6594,7	7743,13	6255,34	10175,5		7778,12	9740,97
128,167	5658,6	6091,37	7711,44	5677,96	6588,65	7742,64	6240,81	10181,7		7776,92	9723,97
128,333	5657,25	6067,98	7685,53	5647,98	6576,4	7681,51	6224,98	10161,4		7767,42	9688,58
128,5	5661,91	6069,42	7667,84	5644,8	6557,7	7711,46	6213,84	10146,6		7752,71	9684,02
128,667	5638,63	6075,47	7649,41	5644,73	6536,04	7687,95	6197,21	10184,9		7737,08	9658,94
128,833	5641,86	6065,3	7639,45	5606,31	6527,49	7625,2	6196,26	10146,7		7697,77	9652,99
129	5650,03	6050,37	7596,94	5606,9	6522,56	7666,17	6177,5	10134,3		7705,22	9601,82
129,167	5635,99	6065,58	7576,26	5601,04	6505,18	7631,44	6170,08	10166,1		7695,45	9599,45
129,333	5620,73	6043,31	7560,06	5585,37	6499,3	7576,18	6150,16	10156,5		7687,23	9578,03
129,5	5637,12	6043,3	7525,65	5556,04	6471,37	7599,02	6130,87	10140,3		7679,37	9549,33
129,667	5615,01	6030,25	7519,57	5547,8	6443,47	7569,17	6101,63	10148,7		7639	9534,82
129,833	5613,27	6062,53	7484,14	5536,33	6459,83	7533,81	6105,34	10146,5		7663,39	9510,54
130	5628,59	6035,35	7479,76	5524,61	6430,68	7534,91	6100,41	10114,3		7655,65	9477,51
130,167	5605,5	6048,3	7463,52	5519,43	6425,02	7530,83	6084,04	10125,2		7638,66	9484,41
130,333	5609,15	6057,93	7445,59	5490,23	6417,67	7505,88	6051,19	10115,5		7620,64	9468,69
130,5	5647,81	6056,07	7428,7	5468,08	6395,21	7505,62	6049,69	10107,2		7604,83	9430,17
130,667	5644,3	6057,73	7404,27	5464,05	6355,75	7489,33	6026,65	10103,8		7589,73	9402,23
130,833	5627,4	6045,58	7394,09	5450,55	6369,83	7453,08	6029,25	10080,8		7584,09	9385,85
131	5627,59	6033,75	7360,2	5446,97	6345,42	7459,27	6020,71	10061,6		7588,38	9362,86
131,167	5631,21	6054,5	7363,67	5421,26	6331,75	7428,62	5997,67	10088,6		7548,04	9358,98
131,333	5635,53	6056,17	7337,8	5428,25	6318,63	7391,43	5994,71	10085,4		7541,97	9323,72
131,5	5651,14	6062,35	7325	5396,25	6311,49	7408,3	5984,31	10055,5		7541,53	9315,2
131,667	5649,06	6063,13	7318,3	5399,39	6317,94	7392,27	5954,82	10061,4		7526,62	9322,28
131,833	5635	6065,93	7317,56	5380,04	6292,2	7353,5	5943,92	10022,1		7508,83	9281,86
132	5673,19	6076,15	7283,76	5390,83	6272,59	7369,26	5925,15	10033,5		7500,09	9263,19
131,167	5656,18	6070,69	7291,24	5384,45	6253,46	7345,49	5943,88	10043,5		7503,75	9231,67
131,333	5664,89	6081,24	7267,67	5371,7	6240,87	7316,47	5926,87	9997,39		7475,13	9230,42
131,5	5671,41	6091,05	7242,95	5352,43	6232,81	7312,63	5909,56	9999,74		7467,59	9200,77
131,667	5702,33	6112,86	7228	5341,87	6203,65	7310,51	5889,16	9996,59		7479,17	9198,96
131,833	5687,94	6126,4	7228,38	5314,06	6223,23	7292,14	5880,29	9982,09		7457,5	9174,74
132	5689,24	6104,73	7212,12	5318,18	6209,41	7309,21	5881,64	9986,16		7445,03	9167,08
132,167	5710,48	6116,91	7197,91	5307,46	6176,92	7284,53	5852,3	9964,89		7433,71	9151,36
132,333	5711,64	6129,25	7171,6	5306,58	6177,59	7242,61	5838,78	9942,18		7418,45	9118,2
132,5	5702,98	6149,3	7180,62	5302,48	6177,96	7242,37	5826,92	9936,39		7417,07	9116,78
132,667	5737,32	6161,8	7142,24	5302,81	6150,79	7249,15	5827,3	9944,85		7396,78	9099,14
132,833	5722,96	6157,24	7167,97	5293,34	6139,19	7212,27	5800,2	9939,04		7377,42	9117,18
133	5740,79	6171,38	7141,81	5264,52	6129,26	7226,94	5801,61	9912,47		7373,48	9066,77
133,167	5752,5	6186,96	7152,12	5246,22	6129,51	7222,55	5803,38	9900,28		7355,8	9055,61
133,333	5741,03	6186,79	7129,24	5247,52	6106,65	7175,26	5770,53	9891,01		7355,38	9052,96
133,5	5779,38	6176,16	7139,07	5262,79	6111,75	7210,5	5775,4	9874,19		7357,84	9073,45
133,667	5763,57	6215,96	7118,7	5256,83	6078,51	7198,24	5756,02	9898,22		7336,99	9022,37
133,833	5784,51	6209,54	7124,69	5221,21	6086,09	7181,09	5771,34	9864,17		7322,03	9026,32
134	5793,57	6234,49	7113,48	5222,41	6075,66	7177,69	5743,02	9828,8		7327,85	8990,47
134,167	5805,37	6227,45	7112,1	5210,32	6077,21	7142,82	5730,68	9848,82		7311,3	8986,62
134,333	5813,83	6223,97	7109	5200,99	6079,33	7126,98	5715,39	9807,92		7299,31	8980,34
134,5	5829,95	6245	7096,73	5233,57	6074,06	7175,8	5696,1	9799,96		7303,94	8972,48
134,667	5846,97	6252,09	7068,31	5193,95	6043,48	7117,49	5717,06	9805,53		7267,68	8940,32
134,833	5835,68	6252,76	7077,58	5197,48	6061,94	7106,05	5703,4	9775,12		7274,1	8923,69
135	5835,36	6257,63	7111,35	5193,96	6041,29	7147,27	5685,09	9755,67		7266,13	8920,9
135,167	5857,25	6285,82	7077,31	5183,99	6029,93	7112,01	5681,67	9789,11		7228,77	8904,35
135,333	5858,34	6278,85	7077,38	5182,75	6036,57	7089,81	5667,2	9709,7		7223,99	8933,67
135,5	5872,04	6301,96	7070,03	5161,13	6008,5	7115,7	5662	9726,88		7243,34	8904,4
135,667	5879,48	6300,79	7062,1	5175,64	6010,31	7078,91	5667,1	9730,79		7224,8	8878,85
135,833	5867,56	6320,24	7077,94	5143,59	6011,21	7096,53	5655,44	9687,05		7207,45	8902,6
136	5883,71	6288,37	7063,24	5154,27	6003,86	7104,49	5653,32	9702,44		7209,75	8877,55
136,167	5887,92	6304,76	7066,51	5141,53	6003,5	7079,23	5633,76	9701,08		7196,47	8869,23
136,333	5895,38	6335,81	7060,63	5141,25	5998,46	7048,54	5618,87	9633,09		7209,84	8846,87
136,5	5901,71	6320,15	7053,42	5134,7	5982,41	7079,43	5623,87	9682,43		7174,85	8835,85
136,667	5926,05	6334,67	7063,72	5131,03	5987,99	7050,4	5630,38	9637,99		7181,41	8844,19
136,833	5900,58	6355,65	7074,04	5128,94	5981,31	7042,17	5612,86	9626,05		7163,64	8853,56
137	5918,09	6340,97	7073,8	5132,13	5970,24	7070,19	5603,44	9617,43		7190,08	8832,84
137,167	5938,23	6355,15	7066,05	5117,31	5950,15	7028,39	5591,48	9605,08		7160,15	8827,09
137,333	5927,46	6366,58	7062,37	5111,26	5963,35	7025,86	5605,26	9609,73		7162,87	8840,59
137,5	5933,18	6359,38	7080,46	5120,24	5955,7	7051,24	5561,72	9588,66		7134,79	8829,11
137,667	5926,31	6360,04	7090,13	5116,13	5951,51	7032,31	5569,46	9568,79		7147,18	8829,53
137,833	5941,37	6359,26	7068,31	5126,55	5934,68	7013,59	5550,02	9547,15		7127,33	8794,91
138	5946,1	6361,22	7063,67	5105,28	5941,72	7057,18	5577,54	9557,39		7136	8808,39
138,167	5940,47	6360,24	7059,16	5097,86	5928,64	7042,05	5560,76	9511,19		7120,67	8765,87
138,333	5943,22	6365,83	7061,58	5095,46	5941,32	7024,14	5551,65	9516,25		7126,57	8798,13
138,5	5945,45	6374,33	7079,79	5086,98	5949,41	7024,04	5546,56	9491,59		7133,42	8807,54
138,667	5925,88	6350,21	7075,13	5091,41	5922,8	7011,89	5561,92	9494,63		7119,5	8760,24
138,833	5927,48	6374,16	7069,9	5065,54	5911,73	6996,7	5538,81	9471,03		7105,95	8772,96
139	5962,56	6375,76	7072,48	5069,16	5925,62	7019,91	5537,11	9455,1		7111,77	8779,87
139,167	5944,73	6385,8	7079,78	5081,27	5911,9	6983,9	5528,89	9457,44		7102,88	8779,39
139,333	5921,07	6370,76	7083,87	5066,99	5902,88	6961	5519,83	9437,74		7097,16	8755,5
139,5	5934,05	6384,96	7080,8	5067,65	5922,63	6996,22	5526,52	9427,88		7086,09	8776,32
139,667	5945,04	6370,56	7090,02	5073,02	5902,71	6972,54	5523,1	9422,02		7072,13	8736,94
139,833	5931,81	6356,75	7080,2	5044,97	5899,68	6953,31	5505,09	9393,87		7094,82	8763,27
140	5937,67	6378,79	7072,03	5044,73	5892,56	6992,82	5514,9	9390,91		7075,12	8761,68
140,167	5920,59	6350,42	7082,33	5056,49	5896,69	6941,71	5512,24	9373,97		7088,36	8758,74
140,333	5917,43	6358,78	7090,46	5032,53	5887,25	6967,36	5509,01	9344,92		7063,14	8755,27
140,5	5919,58	6352,99	7097,43	5029,85	5888,52	6989,22	5491,75	9361,44		7061,53	8748,82
140,667	5924,27	6339,23	7091,47	5051,63	5865,1	6952,51	5490,91	9337,01		7056,53	8741,4
140,833	5919,73	6330,88	7109,51	5035,47	5869,67	6929,26	5484,82	9334,87		7054,77	8744,04
141	5907,6	6328,42	7094,73	5023,26	5872,23	6958,8	5483,73	9314,44		7055,79	8740,57
141,167	5900,41	6321,45	7103,12	5027,22	5866,56	6920,42	5479,06	9305,59		7052,9	8716,96
141,333	5892,58	6316,3	7101,56	5016,1	5867,54	6897,43	5471,82	9303,31		7056,06	8754,37
141,5	5874,73	6315,21	7098,01	5014,8	5861,88	6944,88	5470,55	9269,43		7048,96	8735,83
141,667	5888,61	6310,27	7108,06	5014,62	5838,86	6902,94	5485,73	9240,26		7044,51	8718,62
141,833	5872,13	6300,42	7111,24	5002,78	5869,75	6916,82	5467,54	9237,18		7048,36	8766,46
142	5855,73	6282,82	7094,12	5010,05	5857,94	6917	5453,75	9251,62		7057,53	8703,67
142,167	5859,98	6274,6	7093,49	4991,32	5834,5	6888,89	5447,31	9224,27		7041	8728,62
142,333	5838,59	6254,81	7078,1	5003,17	5845,65	6884,27	5465,51	9203,45		7033,32	8717,45
142,5	5835,91	6267,32	7100,96	4969,72	5845,77	6910,39	5437,17	9204,67		7058,34	8722,48
142,667	5839,59	6242,89	7079,82	4976,49	5844,76	6875,64	5435,33	9188,33		7038,29	8739,5
142,833	5826,73	6231	7127,64	4980,86	5840,94	6886,82	5456,51	9143,24		7054,27	8713,28
143	5805,07	6223,19	7096,26	4960,98	5822,1	6904,93	5449,86	9162,92		7035,47	8685,41
143,167	5786,53	6226,89	7074,82	4972,16	5813,37	6827,6	5442,76	9153,12		7018,05	8726,12
143,333	5792,05	6192,83	7088,5	4966,14	5818,97	6840,48	5421,58	9133		7039,93	8718,07
143,5	5767,56	6177,72	7076,9	4945,37	5810,55	6879,86	5406,39	9139,06		7042,67	8716,1
143,667	5756,76	6190,69	7075,68	4943,3	5809,84	6820,36	5419,36	9134,34		6993,94	8720,8
143,833	5744,39	6183,42	7086,55	4942,71	5801,47	6840,28	5426,85	9126,59		7026,97	8704,11
144	5725,49	6138,93	7085,47	4945,17	5790,5	6844,64	5414,31	9113,19		7021,26	8698,8
