# Supplementary material for: Alternative polyadenylation factor CPSF6 regulates temperature compensation of the mammalian circadian clock
Source: PLoS Biol. 2023 Jun 28;21(6):e3002164. doi: 10.1371/journal.pbio.3002164 (PMC10335657; doi:10.1371/journal.pbio.3002164)
Supplement: S2 Data — Separate csv files containing the data underlying all subpanels of S1 Fig. (ZIP) [file pbio.3002164.s028.zip › Figure S1 F.csv]

control	NUDT21-KD 1	NUDT21-KD 2	NUDT21-KD 3
103,71	5,3147	2,8436	4,5069
90,25	6,639	2,7859	4,9089
106,04	6,9937
