# Supplementary material for: Alternative polyadenylation factor CPSF6 regulates temperature compensation of the mammalian circadian clock
Source: PLoS Biol. 2023 Jun 28;21(6):e3002164. doi: 10.1371/journal.pbio.3002164 (PMC10335657; doi:10.1371/journal.pbio.3002164)
Supplement: S3 Data — Python code containing the data and statistical test for differential slopes underlying subpanels A and B of S2 Fig. (PY) [file pbio.3002164.s029.py]

###########################################################################
# Code underlying Figure S2 of the manuscript 'Alternative polyadenylation
# factor CPSF6 regulates temperature compensation of the mammalian
# circadian clock.'
#
# Code written by Christoph Schmal
###########################################################################

# import pylab and plotting libraries and define colors
from pylab import*
import seaborn as sns
color1=(60./255, 122./255, 136./255)
color2=(171./255, 70./255, 70./255)

# import curve fitting library
from scipy.optimize import curve_fit

# import statistics libraries
import scipy.stats as stats
import uncertainties.unumpy as unp
import uncertainties as unc


# Define function for the statistical test against the null hyothesis
# of identical slopes 
def TestForDifferentSlopes(xA, yA, xB, yB, OneSided=False):
    nA      = len(xA)
    SxxA    = sum((xA-mean(xA))**2)
    SyyA    = sum((yA-mean(yA))**2)
    SxyA    = sum((xA-mean(xA))*(yA-mean(yA)))
    bA      = SxyA/SxxA
    aA      = mean(yA) - bA*mean(xA)
    SSqA    = SyyA - SxyA**2 / SxxA

    nB = len(xB)
    SxxB    = sum((xB-mean(xB))**2)
    SyyB    = sum((yB-mean(yB))**2)
    SxyB    = sum((xB-mean(xB))*(yB-mean(yB)))
    bB      = SxyB/SxxB
    aB      = mean(yB) - bB*mean(xB)
    SSqB    = SyyB - SxyB**2 / SxxB

    s2      = (SSqA + SSqB) / (nA + nB - 4)
    t       = ( bA - bB ) / sqrt( s2 * ( 1./SxxA + 1./SxxB ) )
    p = stats.t.sf(abs(t), df=nA+nB-4)
    if OneSided == False:
        return aA, bA, aB, bB, p*2, t
    elif OneSided == True:
        return aA, bA, aB, bB, p, t

# define linear function
def f_lin(x, a, b):
    return a + b * x


''' experimental data '''

# independent variable (temperature)
x   = [32.]*6 + [37.]*4 + [39.]*6
# dependent variable (period) for non-silencing control cells
y_n = [24.0965, 24.3128, 23.9729, 24.5494, 24.6429, 24.7302, 23.3058, 23.2976, 23.9001, 23.7611, 23.3178, 23.066, 23.1992, 23.8699, 24.1168, 23.5921]
# dependent variable (period) for cpsf6 depleted cells
y_c = [27.5402, 27.8328, 27.524, 27.0793, 27.2966, 27.2749, 25.2444, 25.2961, 25.5698, 25.8887, 24.0246, 25.3217, 23.766, 24.1965, 23.6994, 24.3122]


''' Cpsf6 analysis '''

figure(figsize=(10., 5.5/1.5))
subplot(121)

# test for differential slopes
slope_test = TestForDifferentSlopes(x, y_n, x, y_c, OneSided=False)
print ("Statistical slope test (control vs cpsf6 depleted cells): ", slope_test, slope_test[-2]<1e-6,  slope_test[-2]<1e-7)

# plotting experimental data
scatter(x, y_n, color=color1)
scatter(x, y_c, color=color2)

# linear fit and q10 determination
for y, c_label, c_color in zip([y_n, y_c], ["Control", "CPSF6-KD"], [color1, color2]):
    # fit linear model
    popt, pcov = curve_fit(f_lin, x, y, p0=[y[0], -2.])
    a, b = popt[0], popt[1]
    
    # calculate parameter confidence interval
    a,b = unc.correlated_values(popt, pcov)
    print ("a=", a, ", b=", b)

    # calculate q10 value
    q10 = ( ( b * 32. + a ) / ( b * 39. + a ) ) ** (10./7)
    print( "Q10=", q10, "\n")

    px = np.linspace(30, 40, 100)
    py = a + b * px
    nom = unp.nominal_values(py)
    std = unp.std_devs(py)

    # plot linear regression
    plot(px, nom, color=c_color, label=c_label + ", " + "$Q_{10}$="+str(q10))
    fill_between(px, nom - 1.96 * std, nom + 1.96 * std, alpha=0.4, color=c_color)

legend(loc=0)
xticks([32, 37, 39])
xlim(31, 40)
xlabel("Temperature ($^\circ{}$C)", fontsize=15)
ylabel("Period (h)", fontsize=15)
title("A", fontsize=15, loc="left")


''' Nudt21 (Cpsf5) analysis '''

subplot(122)

# Experimental data
# independent variable (temperature) for non-silencing control cells
x_n = [32, 32, 32, 37, 37, 39, 39]
# dependent variable (period) for non-silencing control cells
y_n = [25.3677, 25.2192, 25.6824, 24.2629, 24.1852, 24.0620, 24.0788]
# independent variable (temperature) for cpsf5 depleted cells
x_c = [32, 32, 32, 37, 37, 39, 39, 39]
# dependent variable (period) for cpsf5 depleted cells
y_c = [26.8634, 27.9786, 27.3953, 24.7135, 25.7885, 24.0475, 23.7989, 23.6446]

# test for differential slopes
slope_test = TestForDifferentSlopes(x_n, y_n, x_c, y_c, OneSided=False)
print ("Statistical slope test (control vs cpsf6 depleted cells): ", slope_test, slope_test[-2]<1e-6,  slope_test[-2]<1e-7)

# plotting experimental data
scatter(x_c, y_c, color="r", alpha=0.8)
scatter(x_n, y_n, color=color1, alpha=0.8)

# linear fit and q10 determination
for x, y, c_label, c_color in zip([x_n, x_c], [y_n, y_c], ["Control", "NUDT21-KD"], [color1, "r"]):
    # fit linear model
    popt, pcov = curve_fit(f_lin, x, y, p0=[y[0], -2.])
    a, b = popt[0], popt[1]

    # calculate parameter confidence interval
    a,b = unc.correlated_values(popt, pcov)
    print ("a=", a, ", b=", b)
    
    # calculate q10 value
    q10 = ( ( b * 32. + a ) / ( b * 39. + a ) ) ** (10./7)
    print( "Q10=", q10, "\n")

    px = np.linspace(30, 40, 100)
    py = a + b * px
    nom = unp.nominal_values(py)
    std = unp.std_devs(py)

    # plot linear regression
    plot(px, nom, color=c_color, label=c_label + ", " + "$Q_{10}$="+str(q10))
    fill_between(px, nom - 1.96 * std, nom + 1.96 * std, alpha=0.4, color=c_color)

legend(loc=0)
xticks([32, 37, 39])
xlim(31, 40)
xlabel("Temperature ($^\circ{}$C)", fontsize=15)
ylabel("Period (h)", fontsize=15)
title("B", fontsize=15, loc="left")

tight_layout()

show()
