# Supplementary material for: Alternative polyadenylation factor CPSF6 regulates temperature compensation of the mammalian circadian clock
Source: PLoS Biol. 2023 Jun 28;21(6):e3002164. doi: 10.1371/journal.pbio.3002164 (PMC10335657; doi:10.1371/journal.pbio.3002164)
Supplement: S4 Data — Separate csv files containing the data underlying subpanels A and B of S3 Fig. (ZIP) [file pbio.3002164.s030.zip]

Archive with 20 entries (20 files):
- Figure S3 A - ARNTL.csv
- __MACOSX/._Figure S3 A - ARNTL.csv
- Figure S3 A - CPSF6.csv
- __MACOSX/._Figure S3 A - CPSF6.csv
- Figure S3 A - CRY1.csv
- __MACOSX/._Figure S3 A - CRY1.csv
- Figure S3 A - CRY2.csv
- __MACOSX/._Figure S3 A - CRY2.csv
- Figure S3 A - NR1D1.csv
- __MACOSX/._Figure S3 A - NR1D1.csv
- Figure S3 A - PER1.csv
- __MACOSX/._Figure S3 A - PER1.csv
- Figure S3 A - PER2.csv
- __MACOSX/._Figure S3 A - PER2.csv
- Figure S3 B - distal PAS usage.csv
- __MACOSX/._Figure S3 B - distal PAS usage.csv
- Figure S3 B - half-life.csv
- __MACOSX/._Figure S3 B - half-life.csv
- Figure S3 B - total mRNA expression.csv
- __MACOSX/._Figure S3 B - total mRNA expression.csv
