# Supplementary material for: Alternative polyadenylation factor CPSF6 regulates temperature compensation of the mammalian circadian clock
Source: PLoS Biol. 2023 Jun 28;21(6):e3002164. doi: 10.1371/journal.pbio.3002164 (PMC10335657; doi:10.1371/journal.pbio.3002164)
Supplement: S4 Data — Separate csv files containing the data underlying subpanels A and B of S3 Fig. (ZIP) [file pbio.3002164.s030.zip › Figure S3 A - ARNTL.csv]

Hours	Control	Control	Control	CPSF6-KD	CPSF6-KD	CPSF6-KD
0	94,74	92,64	113,9	274,9	345,6	296,1
1	110	106	115,9	295,1	289,1	298,3
2	91,48	80,46	84,64	205,1	219,8	247,7
3	61,96	48,18	47,29	189,3	236,4	203,6
4	46,87	60,28	52,78	164,6	184	168,4
5	42,7	49,09	42,41	132,6	125,5	143,2
6	31,99	31,99	29,56	99,93	123,3	107,1
