# Supplementary material for: Alternative polyadenylation factor CPSF6 regulates temperature compensation of the mammalian circadian clock
Source: PLoS Biol. 2023 Jun 28;21(6):e3002164. doi: 10.1371/journal.pbio.3002164 (PMC10335657; doi:10.1371/journal.pbio.3002164)
Supplement: S4 Data — Separate csv files containing the data underlying subpanels A and B of S3 Fig. (ZIP) [file pbio.3002164.s030.zip › Figure S3 A - CPSF6.csv]

Hours	Control	Control	Control	CPSF6-KD	CPSF6-KD	CPSF6-KD
0	111,5	77,7	115,5	11,48	15,35	16,74
1	106,6	110,9	123,7	13,48	10,23	12,08
2	99,51	102,2	101	10,97	5,78	5,493
3	111,4	81,49	72,69	2,651	4,2	3,245
4	78,63	88	95,72	1,103	1,787	1,916
5	93,13	91,24	88,56	1,497	1,587	0,889
6	80,17	83,83	75,89	0,754	0,8	1,062
