# Supplementary material for: Alternative polyadenylation factor CPSF6 regulates temperature compensation of the mammalian circadian clock
Source: PLoS Biol. 2023 Jun 28;21(6):e3002164. doi: 10.1371/journal.pbio.3002164 (PMC10335657; doi:10.1371/journal.pbio.3002164)
Supplement: S4 Data — Separate csv files containing the data underlying subpanels A and B of S3 Fig. (ZIP) [file pbio.3002164.s030.zip › Figure S3 A - CRY1.csv]

Hours	Control	Control	Control	CPSF6-KD	CPSF6-KD	CPSF6-KD
0	101,2	79,5	124,2	187,4	196,1	203,1
1	120,8	113,6	160,6	170,6	173,2	187,3
2	118,3	105,4	109,8	166,6	172,4	191,4
3	103,1	71,84	58,63	177	187,9	173,9
4	69,39	75,89	87,7	176,6	166,8	162,8
5	72,02	72,42	75,59	148,2	162,2	172,6
6	61,62	63,98	57,37	117,5	134,4	157
