# Supplementary material for: Alternative polyadenylation factor CPSF6 regulates temperature compensation of the mammalian circadian clock
Source: PLoS Biol. 2023 Jun 28;21(6):e3002164. doi: 10.1371/journal.pbio.3002164 (PMC10335657; doi:10.1371/journal.pbio.3002164)
Supplement: S4 Data — Separate csv files containing the data underlying subpanels A and B of S3 Fig. (ZIP) [file pbio.3002164.s030.zip › Figure S3 A - CRY2.csv]

Hours	Control	Control	Control	CPSF6-KD	CPSF6-KD	CPSF6-KD
0	105,8	65,86	143,5	165,6	197,8	192,2
1	95,96	92,89	99,27	145,3	129,2	157,3
2	68,06	71,83	59,3	109,9	127,7	133,8
3	62,92	42,82	39,29	102,6	115,7	114,3
4	54,22	59,29	56,03	93,75	92,18	110,2
5	57,35	45,54	47,46	98,23	83,82	92,88
6	39,21	48,02	38,97	75,11	79,04	62,52
