# Supplementary material for: Alternative polyadenylation factor CPSF6 regulates temperature compensation of the mammalian circadian clock
Source: PLoS Biol. 2023 Jun 28;21(6):e3002164. doi: 10.1371/journal.pbio.3002164 (PMC10335657; doi:10.1371/journal.pbio.3002164)
Supplement: S4 Data — Separate csv files containing the data underlying subpanels A and B of S3 Fig. (ZIP) [file pbio.3002164.s030.zip › Figure S3 A - NR1D1.csv]

Hours	Control	Control	Control	CPSF6-KD	CPSF6-KD	CPSF6-KD
0	119,8	58,98	141,5	408,4	446,1	494,5
1	73,47	64,93	85,11	296	184,3	248,1
2	31,5	28,52	24,58	87,9	98,46	120,2
3	20,06	9,55	8,248	62,89	60,9	70,21
4	11,8	14,01	14,79	41,84	43,98	49,93
5	15,52	14,57	14,06	38,53	37,27	40,33
6	7,893	10,22	10,6	28,61	29,37	31,57
