# Supplementary material for: Alternative polyadenylation factor CPSF6 regulates temperature compensation of the mammalian circadian clock
Source: PLoS Biol. 2023 Jun 28;21(6):e3002164. doi: 10.1371/journal.pbio.3002164 (PMC10335657; doi:10.1371/journal.pbio.3002164)
Supplement: S4 Data — Separate csv files containing the data underlying subpanels A and B of S3 Fig. (ZIP) [file pbio.3002164.s030.zip › Figure S3 A - PER1.csv]

Hours	Control	Control	Control	CPSF6-KD	CPSF6-KD	CPSF6-KD
0	114,7	67,35	129,4	254,7	272,5	293,8
1	97,16	104,8	136,5	210,8	198,1	220,4
2	73,48	77,61	75,16	143,3	152,4	174,2
3	70,82	36,78	35,15	119	129,6	145,4
4	34,13	40,38	48,65	106,3	97,8	98,03
5	33,5	33,9	29,51	78,83	84,88	87,64
6	24,82	23,67	26,48	57,5	66,04	68,99
