# Supplementary material for: Alternative polyadenylation factor CPSF6 regulates temperature compensation of the mammalian circadian clock
Source: PLoS Biol. 2023 Jun 28;21(6):e3002164. doi: 10.1371/journal.pbio.3002164 (PMC10335657; doi:10.1371/journal.pbio.3002164)
Supplement: S4 Data — Separate csv files containing the data underlying subpanels A and B of S3 Fig. (ZIP) [file pbio.3002164.s030.zip › Figure S3 A - PER2.csv]

Hours	Control	Control	Control	CPSF6-KD	CPSF6-KD	CPSF6-KD
0	90	95,41	116,5	172,3	184	211,8
1	98,47	109,8	136,9	170,1	152,7	185
2	79,35	81,22	86,6	101,8	126,7	120,5
3	73,32	52,01	48,53	80,9	106	98,42
4	33,84	43,68	38,36	71,92	77,12	84,42
5	31,81	32,77	33,75	48,92	56,38	62,79
6	26,11	22,93	25,11	28,34	41,41	35,29
