# Supplementary material for: Alternative polyadenylation factor CPSF6 regulates temperature compensation of the mammalian circadian clock
Source: PLoS Biol. 2023 Jun 28;21(6):e3002164. doi: 10.1371/journal.pbio.3002164 (PMC10335657; doi:10.1371/journal.pbio.3002164)
Supplement: S4 Data — Separate csv files containing the data underlying subpanels A and B of S3 Fig. (ZIP) [file pbio.3002164.s030.zip › Figure S3 B - distal PAS usage.csv]

	control	control	control	CPSF6-KD	CPSF6-KD	CPSF6-KD
CPSF6	22,3475272			20,7620802
ARNTL	6,92314568	2,71423149		7,75708335	11,4931655
CRY1	35,7559948	22,9584445		29,6804459	29,0580878
CRY2		1,56192224			1,89411001
NR1D1		33,4014637			38,6798435
PER1		3,26876477			16,3381267
PER2
