# Supplementary material for: Alternative polyadenylation factor CPSF6 regulates temperature compensation of the mammalian circadian clock
Source: PLoS Biol. 2023 Jun 28;21(6):e3002164. doi: 10.1371/journal.pbio.3002164 (PMC10335657; doi:10.1371/journal.pbio.3002164)
Supplement: S4 Data — Separate csv files containing the data underlying subpanels A and B of S3 Fig. (ZIP) [file pbio.3002164.s030.zip › Figure S3 B - half-life.csv]

	control	control	control	CPSF6-KD	CPSF6-KD	CPSF6-KD
CPSF6		15,379188			1,348586
ARNTL	5,31348327	3,35239677		4,19022928	3,96133784
CRY1	11,2930046	6,47738055	6,43752232	8,55428318	14,4917808	9,87317057
CRY2	5,2652581	4,75569715	5,51782733	4,87197047	4,90377471	4,63193146
NR1D1	4,02523494	1,75938871		2,37345087	1,54329333
PER1	3,63228142	2,67152381		3,18109358	2,92767495
PER2	2,86190231	2,60408772		3,21143155	2,51920311
