# Supplementary material for: Alternative polyadenylation factor CPSF6 regulates temperature compensation of the mammalian circadian clock
Source: PLoS Biol. 2023 Jun 28;21(6):e3002164. doi: 10.1371/journal.pbio.3002164 (PMC10335657; doi:10.1371/journal.pbio.3002164)
Supplement: S4 Data — Separate csv files containing the data underlying subpanels A and B of S3 Fig. (ZIP) [file pbio.3002164.s030.zip › Figure S3 B - total mRNA expression.csv]

	control	control	control	CPSF6-KD	CPSF6-KD	CPSF6-KD
CPSF6		1			0,173018
ARNTL	1	1		1,50803193	3,04123652
CRY1	1	1	1	0,64755336	1,95436201	1,36351281
CRY2	1	1	1	0,93593892	1,84640002	1,44239407
NR1D1	1	1		0,54232856	4,48324592
PER1	1	1		0,99720535	2,73184995
PER2	1	1		2,19055275	1,88660928
